# Supplementary material for: Follicular fluid and plasma lipidome profiling and associations towards embryonic development outcomes during ART treatment
Source: Front Endocrinol (Lausanne). 2024 Dec 26;15:1464171. doi: 10.3389/fendo.2024.1464171 (PMC11712041; doi:10.3389/fendo.2024.1464171)
Supplement: Supplementary file 1 [file DataSheet1.csv]

	F1	F2	F5	F6	F7	F12	F18	F22	F25	F26	F31	F32	F34	F35	F36	F39	F45	F46	F48	F49	F50	F53	F54	F55	F57	F65	F75	F82	F83	F90	F94	F95	F97	F8	F13	F14	F15	F16	F19	F20	F21	F23	F24	F30	F33	F37	F38	F40	F41
LPC 14:0	100.4262713	129.6492519	20.37187911	84.13185306	122.8640973	57.66512228	154.2016878	11.17815423	97.67001217	69.39951013	29.04496514	10.46088523	53.84084093	77.35111832	173.9136367	47.71729675	117.8700388	64.45094633	86.95383329	56.73731877	74.63207206	71.84957423	50.98921379	133.2525495	104.1643004	34.8762911	61.87961086	32.64942526	28.83244431	26.22328171	71.18660622	58.74101068	9.592794116	43.19466816	80.188784	42.52322279	49.24834676	54.66695506	57.26110838	54.92357969	48.52721761	63.85950459	59.6032071	94.03179676	27.2595469	97.70113323	16.92860595	55.64441747	147.279443
LPC 16:0	253.6350542	563.6304536	71.85136394	321.7653352	408.4909543	279.7911029	284.9653671	64.72829865	293.0086805	291.1120051	298.5163292	39.4795197	283.8034409	272.5364269	347.9874162	213.326432	360.0202989	290.7921194	235.2866178	249.4930382	377.2254053	244.9085242	349.9151878	508.9912696	299.7781828	197.2216872	279.2626011	189.8628386	199.7209352	229.8124214	327.5947357	339.164066	59.89434088	308.3559073	364.2231688	195.2235199	240.3049989	238.4759505	238.2255385	190.3608896	276.9866945	308.4637415	226.3739768	262.5882081	251.9651112	400.0575238	101.2611985	245.4650737	328.8676727
LPC 16:1	68.97029011	106.0825593	15.77229866	78.22326202	88.11231153	50.8551854	98.51694981	11.6936859	60.80834725	64.16549999	36.14620951	10.68171536	61.36149988	73.2908617	78.61670134	42.19024665	99.79774382	72.08246318	75.69402521	60.80193663	100.305613	63.80122473	73.98663685	116.8935629	81.84780541	38.57792535	59.186458	37.04444595	45.93750897	43.7584258	68.24229592	49.43835183	7.470680256	67.30103164	96.84687344	45.91535034	62.98782041	61.54577436	52.1635589	39.60450777	58.37647145	61.70786866	72.92540432	46.35573432	44.2149277	74.53181902	20.6498904	55.81747141	82.38328952
LPC 18:0	390.0751193	957.6970962	222.1499452	561.6159769	666.4323632	580.0587316	274.3865427	184.2806933	572.3520765	596.9957059	575.8290908	126.5194908	386.4784107	489.6072275	602.2946385	386.8165179	642.3303743	547.153805	441.7522329	480.144967	741.7472573	485.2104927	669.0243195	850.2763546	465.4907484	415.1321751	542.2619422	404.8095318	377.1396421	534.454199	664.6343241	610.8535494	164.1859282	511.663935	770.4060475	444.1341005	517.5094413	496.403419	470.9471241	392.304906	261.5698963	583.381281	416.8939562	530.6486941	434.2912805	718.7598106	322.5811263	483.8649075	567.6003368
LPC 18:1	296.3838118	594.7207781	101.1823187	437.4493825	429.8173397	295.4444321	352.5792527	73.99881958	369.3447482	357.4615197	332.3916694	57.54237709	356.8058335	390.5380154	424.2133274	219.2721549	495.4822471	379.0457712	384.5906259	340.4885445	500.302433	380.8721677	451.8270718	582.8817507	350.2923237	241.2239532	278.3962148	250.5400165	304.5746068	315.7851224	378.8693127	310.0948173	65.00277571	308.1727061	541.1799443	274.7011262	341.5607309	408.8877344	303.1766011	246.0600873	367.4073886	379.4277625	262.9163954	253.0203962	295.4934849	446.3936867	144.1561426	286.0960093	433.0724396
LPC 18:2	364.3102361	796.6475419	138.7471987	543.2214676	406.3052877	365.8543253	384.6639938	121.23216	446.4111176	469.2651104	453.8072683	66.96460524	537.109985	527.5834551	695.129942	240.9196752	756.985058	446.0107433	483.7975924	405.9596485	568.1471151	619.586444	508.12869	785.1787406	361.7781403	330.3335585	328.0522651	306.1744624	369.1026457	455.7663984	458.9339992	378.5036855	110.5777067	341.1877626	647.6269185	358.2070046	529.5103753	637.9169836	351.6686149	312.9354995	477.0239563	516.1098639	315.0063606	322.780836	353.4830165	547.3676769	243.114683	324.8452785	554.2091378
LPC 18:3	6.110445572	11.52904233	2.007012835	21.48582453	7.348055433	5.258537166	9.702291302	2.232282009	9.564805413	8.392404803	7.475685341	0.949728904	9.002539104	11.01982135	18.39033024	5.448940837	18.17805119	6.22306831	8.222041655	8.092485811	12.24379697	10.89003914	6.6433222	8.151751711	3.90530885	5.108878688	4.710082028	4.357884855	7.07797652	9.919483373	8.194500918	5.451606781	1.456716714	6.406596951	10.78738228	5.119954725	10.57909887	13.25190757	8.240385753	4.105308574	14.1375588	7.212320447	7.195172042	7.387608714	3.078656491	11.42393255	4.242485336	7.680540241	7.351809942
LPC 20:0	8.610952612	9.296892337	0.865925857	9.877975531	6.127377321	4.204958477	8.873926587	1.141500195	6.108829958	6.04616991	7.679622285	0.600786908	4.858574889	6.534423805	5.72198438	4.027024227	8.264986716	6.643380026	5.943602909	5.214009002	7.702906341	5.359144158	5.584796734	9.711790466	5.385678932	3.726431237	3.081861589	3.756158038	4.212893871	4.730132557	5.772977087	3.578397462	1.073360131	2.932128271	11.85233402	4.437757845	7.601528166	8.461380023	5.595169935	4.454254447	8.593346261	6.6890001	2.761074404	4.808980863	5.31345301	9.693676286	1.741224693	4.330884312	5.634254079
LPC 20:1	11.28939582	16.64114634	2.121276233	56.55476554	12.72892641	16.85578365	9.552996852	1.804242436	12.67472915	9.892179309	10.68501915	1.431876992	11.60323854	11.72185637	10.86192838	6.984084039	10.82576786	17.92865649	11.42733533	13.5296673	14.55675442	10.47174533	15.79307989	17.34412276	12.61215567	8.376930535	7.080574371	8.383865296	8.768277167	11.27414311	8.268126481	5.738568655	1.650042642	8.365597552	20.02010734	7.657185348	11.243807	15.14369147	10.36594598	8.174988446	14.57549446	11.81537576	6.106088332	8.196147196	11.10844573	14.94149522	4.590262552	9.733422704	13.4581672
LPC 20:2	12.70112068	19.85236836	3.195870268	22.8665199	16.18104022	9.142420022	13.53261855	2.615690361	21.800611	12.01052754	11.31818472	2.455653952	14.14800766	15.85664789	22.65067534	9.795217535	17.92508411	14.17426511	10.61931697	17.36929704	19.47966786	19.16375621	13.97742572	20.69925311	14.41299792	11.24564098	9.613108613	10.99327815	12.87601994	11.39905743	8.605669809	8.57846567	2.18303758	6.946370641	20.4395509	11.42503612	13.50174922	23.13527599	8.623826299	9.338352985	16.81801634	15.31122727	10.93225516	12.34188435	8.093100306	14.97676907	6.830276855	10.7304684	17.94951204
LPC 20:3	26.04167799	47.61149598	10.21211305	54.78869622	46.29821653	18.92590338	50.70283945	5.961576974	91.72375135	35.41370123	18.62768285	8.606852454	27.80815684	50.06779945	88.15269768	18.97779873	66.16119715	42.30349244	34.82023784	38.80966734	42.64544144	62.02934783	27.76237288	46.06619979	31.36167674	20.18646988	27.60933335	29.37192683	40.74597394	24.42028732	23.97799013	34.17263955	5.992811393	22.48479381	49.66999439	39.44920224	33.61680916	40.87957741	17.62598424	24.42571838	31.40151396	33.04742648	31.2904327	21.24977942	14.6661979	30.25688922	15.82109266	28.00121179	44.92130279
LPC 20:4	39.984735	95.47385909	12.24332868	65.54214003	91.84830614	55.05542715	69.63334226	11.81506489	106.8477352	65.00862191	47.02134794	5.85363739	76.63006154	95.55390325	136.4163404	36.52949218	94.16861896	66.43615389	92.40050139	66.58379362	50.54501726	122.8381903	73.27478892	90.17800203	64.90499466	45.17740133	48.1392046	67.80137352	78.40240531	55.63432349	44.06980618	49.50277816	12.33239189	55.36006883	87.97936553	50.83037043	71.1738356	93.62787154	47.97855286	66.8541129	60.55480823	75.37113737	42.03829311	32.58791016	54.22806723	74.20798696	21.79515143	42.95600793	100.55044
LPC 20:5	1.425770094	1.376757197	0.151973216	1.483799396	2.057916279	6.759483094	1.702311287	0.386740116	2.253116115	1.759191189	0.704221279	0.113936647	1.146761464	3.822291693	1.855149419	0.428916802	2.161338947	1.072492247	1.405723711	0.695616029	3.524677527	1.2832738	0.824441997	2.252417409	0.740680905	0.835356074	2.712252073	1.746272375	1.589645008	1.317067583	1.000831819	0.824754397	0.201168382	1.070556832	6.493866822	0.51045733	1.180553275	2.841025491	0.949719394	2.156285604	0.60078104	0.665303372	0.435623657	0.2945694	1.812820063	0.438468429	0.531158367	0.599279123	8.292484248
LPC 22:4	2.787622057	3.938593192	0.642087426	3.093360585	4.428211519	1.724127345	4.059322235	0.309540955	5.853409958	2.06723894	1.831918822	0.399667549	3.695935803	3.584289637	9.31425752	1.789779686	4.475845211	2.738155416	3.401295626	4.066690791	3.905873594	5.321015937	3.246945332	3.070797904	3.123335146	1.728057517	1.338205294	2.0990028	3.222322342	1.502289488	1.713829983	2.255412982	0.424543155	1.75266433	3.112059324	2.977026053	2.58619945	3.897776568	1.743985353	2.17942035	2.682196792	3.916571637	2.42200086	2.118724224	1.319370357	3.112106889	0.645075054	2.045325798	3.88764101
LPC 22:5	5.116674185	4.141740375	0.737509365	3.723176603	6.142637801	3.589369374	8.00636565	0.507470471	10.02095102	3.278224778	2.390554056	0.362614145	6.468166706	4.950023956	9.659216388	2.067602945	9.547558244	5.343051466	7.008483225	6.929527457	9.136848127	8.483819638	4.956800245	4.253636456	5.400361909	2.671272526	2.658339666	3.149896659	4.368558949	3.840417094	3.006169455	3.927174763	0.527199296	3.182757955	5.286861684	4.41212308	3.993715158	7.069354335	2.193222122	4.410411635	5.156804864	6.987792279	3.251930191	1.770063536	2.704060358	3.491276024	0.907056586	4.09148146	7.391250718
LPC 22:6	4.909511867	4.832169764	0.858897688	4.013156766	7.129661993	5.031485328	4.790248107	0.777782747	7.388894481	4.92683651	3.506630628	0.385406007	5.523840869	7.763533906	7.495750966	1.33701425	6.244797316	4.88451151	5.703745316	3.929582496	7.691316099	6.903011075	3.639250404	7.403759355	4.325945287	3.308656141	3.9627203	3.999680488	5.028284163	3.827948921	3.59419007	3.106120353	0.747810623	2.607972513	7.337657038	2.933539474	4.929492305	11.66753213	3.031958881	5.605400497	2.563630665	4.19154604	1.921420919	1.770384525	3.213373202	4.818553967	1.510000452	2.091862637	12.8618893
LPE 14:0	32.93010017	146.6912905	25.88351501	77.57651351	123.7869004	8.228905981	53.49585506	14.68157207	73.59084829	57.90927915	17.88421092	19.2792283	58.81651526	40.82206873	174.8794701	53.47779295	268.4771441	8.200878636	84.11621535	84.72783973	118.8444124	128.4095199	17.24702372	38.19878834	139.3512629	16.50448686	29.14747818	5.281670085	9.265114942	19.28413106	21.59555393	20.54777469	2.16060293	25.87954526	33.43112597	15.34274748	7.184542904	14.62151983	33.66096895	123.3289697	12.83071088	6.749874383	26.94086129	78.11264526	12.52965857	43.68647052	33.62846717	13.21616675	13.9526917
LPE 16:0	11516.93584	44006.09077	11722.57346	35833.01911	40774.89636	3171.187056	16687.18354	11782.42998	24088.63825	13702.9418	8674.406001	3109.826038	39230.41866	10664.81552	19459.85051	9058.109199	60167.42545	4675.577289	15693.59854	29261.02998	72744.66829	24322.10765	20835.77462	13630.41695	44581.21908	17174.10872	16656.77737	6044.108703	12781.24197	20964.95617	11057.72257	13494.14475	1205.742579	20710.84943	9458.981144	20747.7226	18079.83417	17049.47746	18269.60273	24983.52003	13991.63754	2407.483641	10172.98425	14097.63015	4289.637621	19532.78938	12233.07016	13644.32822	4477.436155
LPE 16:1	1033.888439	2321.201641	545.7847706	1326.468736	1377.038069	156.6724875	458.8079468	323.574408	760.4861872	398.6253929	169.0965002	67.37561308	1968.107146	1142.505528	939.587004	114.8782747	2758.768675	194.5251362	999.7334656	632.0234901	2450.648769	1898.464452	505.507136	431.1939688	3126.632753	973.9697201	519.2382888	329.8482697	349.1828229	497.0894345	372.6780692	418.5277001	61.86549827	236.0565735	346.3170475	294.0588021	455.6723037	541.9627832	630.6459097	1377.049672	344.3304352	91.42969018	595.4003405	327.3068233	160.8672616	353.0887061	342.1373878	509.016075	174.5088318
LPE 18:0	16954.45012	69829.00879	13314.28154	47700.08343	45880.38551	3502.891161	17020.33182	15288.83421	25970.92928	18856.81089	11569.43238	4082.756276	39756.44216	8626.532802	26401.75158	12981.82804	50198.13079	5942.772286	20870.2977	32971.59021	92149.59162	30389.72299	20523.6438	15416.83616	44668.29839	16748.21846	23000.31235	6881.317553	12222.64929	25037.89765	10559.6507	14882.56218	1627.599006	28606.53342	13359.58952	26783.7	19225.17442	17812.46339	25569.76109	32975.35966	20114.74633	3597.966747	10638.1838	25091.91355	4868.857498	30207.92312	14908.98431	18742.77952	3814.149406
LPE 18:1	10879.09526	41559.6443	12446.93062	44442.5229	22226.38271	1503.840834	8643.365465	7906.870517	15072.10536	6066.739672	5979.405261	2178.304982	43296.9772	12144.61271	19137.42115	5639.899077	73001.7374	3283.428102	18116.28072	21566.82982	58793.98744	33404.68265	15228.64959	10263.62636	40839.53235	11764.16629	10366.93452	4710.795123	13568.48741	17638.1459	7552.105797	8512.224336	995.5007541	9554.152235	8427.461191	16783.41666	13378.59734	15696.71499	11281.30468	18071.01487	11045.33525	1354.497319	6119.923814	10080.58065	2867.344069	16299.46143	11900.7124	12886.74304	2657.730383
LPE 18:2	10770.53682	49589.46101	19522.76023	50857.88712	18040.7541	1952.6291	9412.770721	11741.49768	16086.51371	8034.220449	9056.481323	1997.271095	54630.81019	14831.04708	31933.10414	4821.78378	121056.6358	3736.515887	18258.13906	26444.47027	93992.22299	55107.07691	14790.75591	12910.42947	42404.31801	14796.01877	9658.753696	6264.781249	24611.05858	25922.77403	8402.964841	10956.63642	1559.112945	11995.34434	8317.689101	16939.92181	22389.78048	27174.62694	10523.93518	18069.2947	12674.4567	1668.6008	8694.544643	10423.92116	3039.28492	15022.44325	18565.32078	10772.8434	3310.594922
LPE 18:3	93.47870621	855.4404288	422.4324054	1791.917376	363.8018671	27.75550801	259.5616792	369.3323001	657.7239074	145.342345	176.9752479	22.03843074	761.1408898	362.0430776	905.1617218	61.44114452	2899.907271	67.01037585	392.6213495	633.6588896	2072.86351	1425.744182	290.5342059	56.75116598	394.8206952	377.8935307	178.2660801	161.0471061	456.5245783	718.3957346	230.9585539	215.4400836	22.67690075	263.3123065	126.3887298	210.2694325	642.9242634	462.8847374	203.2562809	433.0732098	398.8699225	42.84196757	221.9470218	263.2082121	5.507592858	387.1557022	553.1615904	235.1173292	43.89059225
LPE 20:0	38.27853357	127.9129029	31.36715054	210.6211684	43.27509993	16.6864307	28.57555771	11.04361462	32.92474458	73.39339165	19.76816865	11.22950369	96.19460685	45.5867678	60.9576046	179.6488911	114.2908664	14.51808733	26.16146715	70.00031162	418.1381612	40.40586128	42.32965941	33.16424009	149.4387008	33.76673828	99.93236083	4.061653602	72.07775945	33.96866636	24.99991957	20.89435144	7.787877734	50.38277916	28.55772905	92.66867685	26.341275	41.43424648	48.01297336	76.52542677	41.88960758	7.414666317	42.02659986	41.6851619	44.89205211	61.81943309	55.58001527	42.7800624	63.57596193
LPE 20:1	200.3534913	687.7342684	148.6355873	2139.886428	410.6717756	170.459561	100.6921197	161.3259726	354.9929004	115.018829	85.70781982	64.06039645	561.8061351	226.6758539	327.128159	88.3338849	623.0877608	65.84492432	275.8247541	398.1442525	1005.033949	468.4523962	207.372475	132.3981519	571.2723917	208.7444105	178.7361057	64.23193137	187.6844648	276.4358578	66.12988183	55.87857056	24.75264668	153.4283471	166.3983272	289.7348933	184.2025677	304.7508417	210.9195241	250.6744609	165.4607795	30.01364671	84.84828168	208.1336208	57.39384553	287.1534172	246.0034782	190.7684808	37.68570824
LPE 20:2	205.7122258	899.2437469	109.7903629	790.7064647	382.5528006	32.23095138	148.678819	324.8246418	444.8018493	73.06753417	100.8327255	119.9319692	957.926237	182.5665048	472.9225361	123.9233231	911.1435614	62.91366584	210.1403701	758.7211646	1336.781296	1081.736257	255.8160405	239.5912451	955.6489841	308.0906449	166.5837279	111.858532	318.5424806	305.7075206	54.50384043	145.160084	47.07482751	165.1748179	171.8481263	234.3822215	300.8958333	413.4082478	185.7350576	318.2398616	174.1796289	43.54058129	116.942082	337.9229382	48.49309767	335.5452006	445.8793791	225.9920197	40.64499888
LPE 20:3	284.740063	1098.73381	583.2103751	1829.986949	996.3375934	42.76569889	424.9417515	292.5625713	1375.095178	209.7682	145.8221979	80.62182422	1199.855754	569.481486	1400.224778	117.8087132	2993.819566	108.12385	507.6588633	1409.355407	3343.228061	2262.077484	409.735267	308.5598543	1469.287631	352.6039357	347.5999475	201.575674	710.9017303	595.6751804	150.1925737	425.1083287	41.90000883	344.1048464	217.1347273	778.2072924	459.1526028	630.3372567	214.8175946	692.1874451	345.5074526	60.19529177	358.869452	301.9397231	96.22052611	400.6374511	851.4328339	462.7859982	102.2666938
LPE 20:4	1235.943101	5671.453464	2098.571496	5851.46735	4287.921325	309.2039372	1320.6732	1459.024966	4078.089948	1088.896719	1036.935268	366.1679479	8163.655456	3279.162869	6036.893197	544.664	10012.93911	555.9054716	3105.446668	4732.209549	15964.61821	10017.58529	2205.398276	1371.284611	6790.297349	2032.783018	1441.264709	1171.479447	3370.606703	2416.134643	636.5926533	1217.425985	190.269706	1818.289497	1134.715206	2836.273063	2633.343926	3582.458985	1395.813519	3845.116164	1276.370299	284.1056161	943.5721477	910.2040858	628.2578902	2014.959221	2298.849493	1443.357989	571.8737446
LPE 20:5	24.85579471	90.70683051	10.91435943	98.02947555	98.63919229	21.39487713	28.18959562	29.4620036	40.48677086	10.97754023	15.6381843	7.270165619	74.19404179	94.3941179	62.99600469	8.220698529	171.1532177	8.302740383	17.84157225	41.44199241	570.5975013	72.95260116	28.7174291	23.60974408	63.47206878	23.11535784	51.44740134	24.96109838	56.50846626	52.88097974	28.5986044	16.97240184	3.770603349	11.58819566	79.59718479	22.52876491	34.34234291	36.0863775	19.07891123	116.6955385	38.59306512	5.352382951	17.00881586	9.165865828	22.05941858	11.85005183	33.79612129	12.9103049	22.69743602
LPE 22:4	128.1646884	465.0761903	242.3726466	465.4306808	314.4513374	18.0255379	97.20871938	54.27203572	304.5824816	62.24845349	84.61730329	94.51700718	797.2556671	363.317105	551.3628698	69.20829387	889.7562094	37.67439405	224.9534918	336.4082441	808.7860957	633.6533173	119.0699634	101.8964817	660.5127574	96.43760073	82.27448358	38.08419145	129.1814415	147.9427588	63.60765484	102.2328454	18.01631808	145.1518165	51.33961341	176.2493442	103.7093097	133.5919943	96.76169124	184.3582869	75.31943162	24.76960744	121.1368295	133.3220368	31.19523431	125.7215395	137.0788425	126.2911782	23.96668115
LPE 22:5	141.1492448	362.0042457	221.3064873	451.8656805	438.1437113	25.86288247	122.8282945	124.7885051	328.1062432	125.0456415	81.34577756	149.8236169	620.2003721	267.6071131	534.9849856	59.51583991	835.1969651	40.74066885	207.8548505	370.2447152	931.048088	597.9464925	121.5075444	157.1235848	606.9183717	82.58106545	98.99982447	62.90347481	132.7983254	112.9999361	58.9791907	111.4605163	14.36870999	161.6397697	67.96824747	198.9540034	124.7520083	259.3052986	112.9834836	237.3495115	89.13805462	28.35632109	72.21944857	77.35470313	53.25866351	96.09215936	135.2546594	135.9925773	34.11719276
LPE 22:6	202.3565129	365.5986645	383.1589248	621.7579106	790.9307894	31.77361896	160.0829183	299.2826953	773.6541203	156.8634225	119.4830733	67.41792444	1019.266301	507.6126031	442.3506191	50.68164211	1062.548293	37.77164433	350.615442	518.7205794	1945.704708	1038.628023	226.6807453	207.8696323	998.2933179	175.9234114	284.1862313	139.7834815	359.3124483	244.4750369	59.19435012	160.7167359	22.03221188	171.0906162	142.7434918	390.5530214	262.9113424	596.4659093	177.7602963	616.4418123	157.8206734	18.7983519	92.45265947	100.8933328	57.84200357	204.5781611	341.9065584	107.9487328	76.38711243
PC 14:0_14:0	0.104791661	0.769870603	0.04652975	0.401475755	0.273883573	0.246124608	0.386115986	0.043604985	0.350138258	0.197836164	0.128325875	0.032648395	0.14966497	0.087807645	0.224202285	0.024194374	0.27156701	0.073439703	0.249768239	0.137545593	0.093465335	0.077295969	0.106266637	0.138044754	0.255649719	0.09643604	0.064634749	0.092886085	0.073760321	0.084706815	0.084822679	0.284749902	0.035467642	0.044275603	0.122039184	0.125160756	0.076981436	0.229086517	0.083417725	0.316947708	0.072438446	0.215467371	0.229204763	0.411618447	0.161591867	0.062046838	0.053817423	0.054558198	0.829790935
PC 14:0_18:1	5.951505973	7.437230316	1.039074022	9.175106682	9.885580211	5.929513165	8.907977911	1.034487205	10.7303541	7.524612572	3.863065859	2.272341366	4.747430064	9.295547714	8.612317989	3.337245924	9.402787714	4.076874469	5.183245432	4.352129379	5.737672968	5.350971624	3.223380757	5.600655151	5.473170748	3.12051602	1.372282482	1.906327046	2.772649354	1.035339888	4.605402322	7.182221782	0.875005861	3.245245652	2.042236322	3.998117304	4.464410912	3.919565347	3.484453926	5.776449033	2.165524401	3.977290053	7.664441709	6.956119949	3.763164117	3.012831234	0.803029964	3.507649135	12.20063186
PC 14:0_18:2	9.274440783	10.89128061	1.722667177	9.21505177	10.95115942	8.376050067	12.32346451	2.530181922	10.74939859	8.624141826	6.286152892	3.396460166	4.563210141	9.919039268	10.35746348	5.282489539	10.99252952	5.773661914	6.458787933	6.191599511	7.973363825	7.739088315	3.837962394	11.16431151	8.022227316	4.976461366	4.031658205	3.031467777	2.999500437	3.1845395	5.895839734	9.237563654	1.994197516	4.867127505	6.985426304	4.951019303	6.631836874	6.475367289	5.635620172	7.715234378	4.251354669	5.964359162	9.056831092	11.03594933	4.179593702	5.710187513	2.219123117	6.583862704	10.91144897
PC 14:0_18:3	0.134169454	0.204306973	0.013390724	0.579774946	0.247007617	0.246813016	0.243998833	0.056257478	0.306311995	0.126292319	0.095991968	0.02262222	0.149422428	0.334866184	0.318931489	0.108223743	0.410274485	0.072009092	0.13395742	0.079153371	0.143456102	0.206069597	0.094170532	0.031687701	0.059056019	0.131892202	0.063817138	0.059122909	0.033091231	0.034707822	0.147191622	0.306154419	0.003480249	0.051983846	0.129019499	0.073273578	0.205693693	0.027013702	0.060732174	0.114791941	0.084805498	0.053228363	0.290118057	0.137326183	0.077274194	0.04274869	0.041646789	0.129080651	0.222205761
PC 14:0_20:1	0.158665194	0.059046864	0.010452347	0.26308191	0.204380387	0.481328481	0.192799148	0.021241059	0.030071517	0.160478045	0.176141327	0.039374694	0.097810612	0.391486793	0.043463615	0.087485668	0.097540165	0.137200726	0.266569703	0.14955478	0.382083706	0.024015002	0.177196246	0.076276711	0.062992306	0.123515685	0.034385017	0.072462508	0.0982591	0.075190027	0.139073485	0.073247736	0.018724642	0.11072304	0.13920566	0.031009721	0.048905107	0.068430517	0.044418728	0.059032037	0.079338379	0.15440448	0.125169802	0.076975898	0.194332498	0.093394327	0.041421988	0.016971067	0.203519444
PC 14:0_20:2	0.508788876	0.381521618	0.049330594	0.636301036	0.478518008	0.255010858	1.028232826	0.057615053	0.438338148	0.294499388	0.147378063	0.126452055	0.212164087	0.47875455	0.440866252	0.370530456	0.271711212	0.531486175	0.367910142	0.311133792	0.168408259	0.216071401	0.172756822	0.202186618	0.28917813	0.365208717	0.240047216	0.097477551	0.130778546	0.153026634	0.254169932	0.430990753	0.111653862	0.145318991	0.173990218	0.190098691	0.220909084	0.119148431	0.264035991	0.338087777	0.128259565	0.446574435	0.420745997	0.639806807	0.161839585	0.190466997	0.085709548	0.241196413	0.813939191
PC 14:0_20:3	3.55353505	2.28205575	1.089103205	2.736503904	2.63971535	1.049490276	3.136740515	2.779626767	2.104163881	1.669243127	1.97886576	0.615519293	3.975469955	4.795203578	2.797267591	1.074710258	2.964220194	1.77517671	5.587979762	2.746555797	4.074784031	3.764930062	3.051084147	2.846676684	2.235667733	3.629531702	2.087674998	1.670745651	1.977742309	2.544678459	1.938651248	2.104741744	1.508890486	2.23837642	2.263185256	2.55519055	2.873716403	2.704403295	2.68108911	2.677809848	1.464493233	3.584784371	1.853967535	3.452117205	1.246356455	4.161678118	1.897648297	2.824528998	1.790156937
PC 14:0_20:4	3.992836118	5.593738517	0.555240125	3.998723907	10.69617656	6.311346853	7.484158215	1.132782246	7.296536242	4.481816494	3.483171231	0.852975073	4.090183183	11.50407863	7.612030597	2.228641437	4.94945718	4.246468328	4.632365577	2.953991381	5.291770559	5.297964566	3.670887422	4.612677941	4.687513884	3.272531544	2.715145328	3.608332968	2.874466122	1.832200815	3.395239271	3.893631726	1.327751313	2.584144064	2.793957053	3.465811198	4.73524428	3.244925955	3.410485548	5.461422197	2.4304141	2.883858261	3.57221886	4.371732845	3.273606226	2.132533868	0.739900494	2.817859751	7.654949343
PC 14:0_20:5	0.465816186	0.269751758	0.025281437	0.392716077	1.029796761	1.623039734	0.253477813	0.070928053	0.436784239	0.340051405	0.335785699	0.106762469	0.164014291	2.529642916	0.406550952	0.078528087	0.184790991	0.091519449	0.415883541	0.05615325	0.454335796	0.302353082	0.086141733	0.276195008	0.164616169	0.251781036	0.122309142	0.163700616	0.201095757	0.120688494	0.263919731	0.08068822	0.046883035	0.025585996	0.659610228	0.111450872	0.295155081	0.250363642	0.228808304	0.548703632	0.1140548	0.097955422	0.082576165	0.054421403	0.571764211	0.127277233	0.088777021	0.112654045	0.726343053
PC 14:0_22:4	0.474226036	0.502567964	0.050066415	0.423373161	0.558616939	0.390949633	1.144384282	0.02425244	0.796458558	0.557190472	0.194165347	0.075475315	0.327443387	0.733752809	0.887114488	0.546093241	0.246518286	0.324473436	0.472131451	0.465988802	0.340013712	0.422080822	0.461620068	0.362194494	0.599856176	0.221233837	0.190858179	0.13639867	0.1373243	0.116472394	0.356890782	0.287229569	0.053293105	0.192447965	0.277584695	0.428027997	0.255772645	0.301498059	0.410518497	0.584632484	0.211637048	0.42626229	0.243525655	0.350486378	0.434816705	0.501817298	0.088932613	0.295502337	0.483103354
PC 14:0_22:5	1.086519503	0.775843324	0.115652823	0.791329717	2.010204452	1.267249634	2.268050396	0.036041019	1.563407155	1.125706654	0.14639718	0.229220648	0.655076148	1.532440608	1.56172049	0.598208099	1.254049178	0.622163194	1.555294545	0.524198275	0.692467859	0.753835318	0.598919174	0.566547439	1.337657943	1.010094429	0.708758442	0.533001008	0.448544473	0.351309857	0.584745079	1.606977307	0.123732088	0.460879694	0.682160727	0.581621265	0.518779318	0.581471589	0.538093094	0.952194573	0.442710165	0.310742444	0.556585403	0.721058658	0.358873049	0.906210654	0.082621033	0.605190225	1.029479545
PC 14:0_22:6	3.358931544	2.986355661	0.229119218	2.013639315	3.117298276	2.008563644	3.409663018	0.707914378	2.625995872	2.794549993	1.374423635	0.453567105	1.112135117	5.299889577	3.17833932	0.957916954	1.293985262	1.578341954	2.347299004	1.196728633	2.123058804	1.205527199	0.9406417	2.542396759	1.893350862	1.38973617	1.497254042	1.035555371	0.793539633	0.884365082	4.044948819	1.666284061	0.550339896	0.66721431	1.863842587	1.285079478	1.607367915	1.854924456	1.462931816	2.610891672	1.189058193	0.876427784	1.317666922	2.139300626	0.78824696	0.982703501	0.333833147	1.308980025	4.765211125
PC 16:0_14:0	3.081480326	9.685248361	0.494211039	7.488234514	5.492450869	4.113052172	6.919290099	0.596560427	6.835741671	3.749385379	2.059569078	1.284689324	2.699973664	3.816975673	3.76882806	1.508276888	4.38498648	2.462725547	2.607356139	2.130518195	2.529015572	3.082344735	2.141009009	3.830383948	3.438854708	1.806715036	1.502554948	1.873469289	1.555708404	1.32319492	1.967470268	5.325622769	0.596962837	1.73225499	2.370953009	3.329296673	2.299295222	3.770292051	1.872893659	5.575691523	1.159829017	4.293067654	4.679165225	6.837975466	2.529591402	1.228944625	0.652042317	1.350619886	7.865402585
PC 16:0_16:0	71.13897055	160.5211647	4.086147588	108.171962	92.28606983	72.12233086	97.89394309	11.07251094	84.16806155	88.56887852	100.5079092	16.65036839	72.66291786	67.92845726	49.90805604	64.33042359	58.09341895	56.5175279	29.16508241	48.27266207	63.47613465	53.68546062	55.9338967	63.71611781	33.98260298	31.53200708	38.27961503	38.16879007	36.75516465	34.91836871	39.07517423	73.22626802	17.82686919	95.93093044	56.95405045	78.24552217	53.8728199	63.0550923	66.24435142	70.98206949	48.37120603	95.40514979	92.96776096	86.94448007	75.76919656	36.24698616	9.734637687	49.19497131	62.98111242
PC 16:0_16:1	7.752732495	21.87741086	0.876836411	20.79034881	13.9732707	8.049797204	18.73325161	1.088071752	14.97139936	9.332630415	8.933693215	4.018982079	12.00043532	21.91788387	8.154320922	5.255677456	14.51984444	7.835591454	8.302608561	7.086956095	12.17425801	7.80712716	9.95863895	11.25170405	11.34907942	4.992590443	4.506580083	5.25866001	6.494575378	2.96307647	5.381888639	14.74906858	1.420936241	8.691736595	6.67857112	11.6050078	6.965033628	8.576764898	5.588505492	10.60505477	3.131269476	9.983648342	31.97936824	10.86368047	9.604433036	3.526485651	1.400225621	6.212655605	11.76923289
PC 16:0_18:0	13.90897525	18.85311429	2.342494252	23.27736462	33.00004168	18.39635835	32.82660854	4.396924118	30.66038935	37.68764398	29.80817314	5.578418012	30.2535037	32.30605147	28.27968299	24.91094933	26.29467629	18.31062001	23.78317239	22.07992602	26.16480906	19.56797169	19.27943062	24.62352755	19.41187172	12.21821848	14.40816353	9.521609562	13.06233028	14.43165015	17.82688728	23.66928965	5.638274859	25.44472144	23.33896268	20.40863238	19.5034998	18.97216962	22.66224744	20.69479978	25.1843837	30.99733211	26.80544687	25.34580558	24.14655679	18.61342381	3.786684265	21.74498627	24.25206236
PC 16:0_18:1	348.6188878	531.0875481	35.57182756	521.744055	583.5339892	243.9890072	437.9506704	68.97453626	568.7337032	522.8396503	504.6537786	97.27768317	567.8302204	711.8826979	336.5183933	268.38277	515.6046264	329.2939879	465.4075587	372.2840824	491.0562776	368.5689203	446.9511035	443.12219	383.2865609	243.1524714	166.9112134	168.0590492	277.613129	193.5763739	324.5017851	493.5294435	68.86243206	327.1562704	322.8407702	390.4619723	301.2445705	302.8709242	263.5617073	341.9158105	241.8999056	412.2837898	532.5186026	343.6494171	486.9678283	277.0638626	61.29111889	301.3835071	502.5014551
PC 16:0_18:2	772.1129267	1182.107531	112.9606422	865.0366801	988.9351051	637.8927093	808.6012357	273.2448872	916.1647128	925.6709761	1380.275777	254.0360485	1038.231738	1144.72459	656.7323085	697.6063917	1084.347851	690.9903459	891.4843447	843.0332968	1231.19031	922.6233235	888.3563399	1376.990618	931.2623134	639.6300514	415.7931352	472.7911415	633.6470377	646.1634365	646.9248737	964.285096	225.0794122	793.7579303	835.2191122	820.7340522	811.617117	934.0605901	746.9681345	865.3625314	614.0564083	1043.230741	928.6784902	779.4111635	1081.687148	849.694022	255.1153623	911.0919099	749.4799386
PC 16:0_18:3	7.775860751	15.49147415	0.962954577	42.87388806	19.23596679	9.397325664	15.58440665	2.765012299	20.97694065	10.88843912	14.62727574	2.67400177	16.17824008	18.43366795	13.06505246	8.305514797	22.76209669	6.602182023	9.655934585	11.95549964	11.16120368	12.65693079	11.28989083	6.833273676	6.334383092	6.538373767	2.648473426	3.840174751	7.175261479	6.305630716	9.671647461	13.97313852	1.340510897	7.349758628	6.642515126	11.21680237	11.14790609	8.109609134	7.408876337	8.97553811	6.87787963	8.45666604	18.54860526	14.14229003	5.628300275	8.21449732	2.425219492	9.575458833	9.772633626
PC 16:0_20:1	4.02742259	3.035113964	0.371531366	13.22738165	5.491433171	5.063919417	3.914150343	0.770623918	3.787660294	4.013236042	3.09670165	1.013226795	5.071231008	6.594554434	2.727265702	2.923252497	2.781646717	6.533466453	4.531747529	4.07982542	4.985487163	2.748280823	4.45911728	3.644827522	3.594946156	4.774772497	1.321764982	2.282631975	2.212309613	2.765163551	1.859800338	3.139243225	1.033024373	2.863318461	4.03321343	3.573669852	3.196213018	4.731488436	4.275069311	4.983101196	2.676059798	5.897008435	2.865333766	3.834894556	4.203237627	3.136144875	0.818650377	2.082912915	6.484982207
PC 16:0_20:2	31.04508371	23.18500559	3.510971813	46.16038032	35.30281562	15.94482754	42.78704392	6.303771544	31.13338795	30.22541165	24.03120707	8.732938631	32.87666174	52.28858504	22.74059635	26.12024524	27.6728906	42.11771977	27.1277517	32.55278373	34.28091221	23.72435663	29.30055783	26.55360006	27.13343147	40.71951397	12.52667662	15.44258301	16.21462145	14.59371644	14.81857232	22.36482326	7.017694447	16.19479962	24.76010962	29.48309327	22.24790939	30.01434868	23.80763984	27.11943152	24.38129073	42.47050521	34.30197003	28.83303422	18.65316186	23.42774803	7.693530923	20.66439382	37.74958039
PC 16:0_20:3	170.3903536	149.0194862	23.71205609	261.1362576	233.9273973	75.84474042	391.7256595	42.20336211	259.7372975	209.6016808	135.4359212	78.07529452	163.4689112	346.2799747	149.8001451	184.8651674	207.1672922	270.2508485	228.2414479	191.585082	177.5669383	144.4141861	164.6592772	181.3727613	182.1293653	193.6298686	85.88562785	83.5793803	100.1129278	89.17023915	117.9922487	209.946438	47.66390857	143.7833315	134.828795	218.8322602	137.7039261	102.2942862	139.4884308	174.8674204	140.5900278	234.7277275	239.3222566	180.9965832	109.9828354	141.5438536	39.52468336	163.5237489	189.8673895
PC 16:0_20:4	327.5348602	618.74616	44.97421477	434.7226899	886.0967143	470.804725	613.8397791	165.3621361	737.8762131	492.2603359	547.6381616	93.68297598	623.7535716	767.6097055	477.3023901	425.1808547	535.5125309	415.8927754	642.357731	528.6733965	569.3931435	547.5891769	757.6836395	628.5476536	599.8822716	366.6527158	259.2038826	357.6400191	375.7366058	321.5779774	354.5258746	500.4763515	151.108582	470.3959242	360.0200427	483.4209766	487.8028305	422.1710741	400.1267392	588.4529155	392.9124646	537.1851615	496.3307268	418.3078232	605.2649861	363.5540752	113.7485856	441.2982372	586.9504188
PC 16:0_20:5	38.82561562	29.59094048	1.647264178	43.08260823	72.25774865	140.5677952	38.85407101	12.62691083	51.93257842	36.76438071	46.82612295	5.336921188	38.38578206	160.1786439	19.86035682	23.05468769	42.96705117	29.88560024	43.28445792	17.94574005	66.89533142	25.9448733	24.32197035	38.16024204	26.17679743	16.38044539	23.86366181	19.45360046	17.45654308	17.16898916	53.83256354	16.90996322	4.373096088	23.08387177	96.72578948	15.65768926	22.68655112	41.43657604	29.88601526	67.36203411	19.57017263	24.81512625	14.9549637	14.58732553	95.28323144	15.36669314	5.254442492	21.46796044	93.3287256
PC 16:0_22:4	23.2076967	25.96110458	2.614762091	24.78216747	39.82851465	17.0419352	47.50654786	3.969532085	40.54056866	32.4835301	21.58899674	5.55367814	32.95714729	32.86777721	46.81289282	43.16204682	21.87762983	20.22972533	40.78689183	39.46972537	34.16515217	22.4883511	33.75346437	23.46980324	29.13627928	14.57044976	7.886306277	10.01293614	16.55856475	7.399516793	20.57610347	24.82361229	5.078439665	26.31273185	15.11310139	36.35760592	19.53196969	12.60230633	22.30440003	24.52929763	25.79195811	37.14782693	40.88006912	22.92944036	27.0721257	24.47394324	3.255064656	31.46504871	20.97794289
PC 16:0_22:5	114.3113687	89.20632677	6.32067467	94.69104037	217.9870911	131.5641694	163.9247825	11.93022494	128.2532174	106.9066309	70.68908678	19.84482635	119.196379	131.0079095	113.2972748	82.7072205	136.5720761	68.6441019	188.5929923	86.5641125	113.370192	73.34021467	169.174618	64.14347459	137.5435273	104.9430939	63.42762612	43.02007795	57.43181328	53.11675509	88.37480081	132.4758181	16.69886047	90.31164182	76.90872796	74.72614166	94.55329035	85.50051299	72.84500195	91.51107271	68.28597314	99.81658728	94.52075764	84.63372839	132.799048	87.76758747	11.88601212	70.68567392	113.7515959
PC 16:0_22:6	406.2887768	455.8957303	37.71823157	336.4714822	459.1477845	269.9280378	364.0326897	100.6952826	347.100226	413.6408173	353.864965	56.84676344	431.1863635	599.2170702	268.5165601	150.4606389	192.993403	250.4462848	403.2549362	262.8501274	335.267594	249.2570381	306.9449601	513.3319447	376.6113675	218.1833276	236.7456659	150.7479358	178.4148606	206.2594836	457.9949329	274.2648125	78.34184424	241.7809598	287.4491438	293.4222514	316.5041864	383.5998292	230.6313056	437.982004	252.812327	209.776877	198.6675475	197.2002357	329.982921	257.9109914	74.19580462	228.8085845	496.7778523
PC 16:1_18:1	4.854323628	16.02857831	1.257691172	22.26774606	20.01249801	8.960627016	18.51347759	2.341499194	16.88842957	17.08686827	13.37803399	3.758968383	20.33077881	28.97298029	11.64441993	9.370348162	20.23911953	12.438209	15.9986875	16.12194614	19.00606932	13.45657099	12.36645925	15.25947781	15.67245334	8.976954255	6.475657824	5.6309486	11.35181333	2.663152613	13.21781302	13.92542508	1.978734388	10.99602319	15.10541474	11.31196832	13.53024546	13.15611065	9.321095818	10.34834744	8.540083449	11.74226335	22.14887523	9.940931683	12.70698597	8.07942838	2.123457663	11.86254019	14.13929632
PC 16:1_18:2	4.750041147	6.796597342	0.662835845	6.223834888	5.765644266	4.262102061	6.229337748	1.590549085	4.830109245	5.94019081	5.203524513	1.91726085	5.516663847	6.525599381	4.377643212	3.734585826	7.164804766	4.529863137	4.808201757	4.919725156	8.472462211	5.439637648	3.493969461	7.655428227	5.991852864	3.00794325	3.133504827	2.28812946	3.496456538	3.84612497	3.935270679	5.136583466	0.915009858	5.893055085	5.134046381	4.075562421	5.135666845	5.102880159	4.008685958	4.202097012	3.214871238	4.308864925	7.927947278	3.745394782	3.921316766	3.854413231	1.345246445	5.36338312	4.114183074
PC 18:0_14:0	1.125113894	1.214972035	0.15281001	1.037167148	1.587490794	0.739977436	2.208744807	0.233099203	1.710216571	1.44330076	0.443880114	0.17988342	0.500487375	0.777798438	1.719647186	0.551294553	0.892397763	0.653573313	0.609895956	0.770814135	0.474359437	0.802121924	0.420567577	0.708651965	0.746726261	0.222285573	0.608869566	0.27645042	0.346601754	0.345955905	0.678756624	0.837716198	0.178742893	0.523134508	0.583801262	0.542821596	0.419712412	0.303703527	0.583827572	1.19023842	0.451079388	0.856681865	1.140582151	1.438265611	0.418776964	0.47919962	0.094432211	0.594408757	1.936487947
PC 18:0_16:1	2.206495181	3.400248927	0.164838154	3.501795837	1.948126766	1.750254873	4.015359304	0.189494036	2.073208308	2.113570743	1.078395195	0.452254953	2.040103959	3.858177829	1.936680928	1.311982284	3.233019999	1.901732938	1.659901304	1.215672224	2.19115037	1.641826578	0.985440456	1.966296563	1.825725412	0.59201496	1.066408459	0.849376414	0.622983827	0.681117797	1.469312947	2.448558494	0.223780479	1.807643368	1.510674156	2.18193992	1.359817215	1.357021575	1.248295914	1.86775376	1.023533158	1.483329195	5.351446719	1.799460459	1.541036093	0.699604863	0.280972893	1.511037181	1.916207578
PC 18:0_18:0	2.955458411	3.148315671	0.166039962	3.059696886	3.235355664	1.732559186	2.680534378	0.146414121	2.680586015	3.800323003	3.277784183	1.409387042	3.000687492	3.751540566	3.48781846	3.812219628	2.145686239	1.947810734	3.055683085	1.832087577	2.193767426	2.221566406	1.564165053	2.936111804	1.96734183	0.777539391	1.546107653	0.768637887	1.145555073	2.039174484	1.979445734	2.564335555	0.374635473	3.079999843	2.366001076	1.8031995	1.844348151	1.31125971	2.488947277	1.178391117	3.65762063	3.222085476	3.730454128	2.474589651	2.194784455	1.562340256	0.046465477	2.235125903	2.081520536
PC 18:0_18:1	82.14015084	106.4923473	7.498898999	117.1516853	92.1498318	48.7872719	85.71111479	11.45924906	90.66653198	104.4044032	107.1430842	16.53968473	113.5891218	140.1589574	97.08269021	62.64826072	113.3806922	63.46290775	99.31294083	68.28061646	93.4360964	85.88395806	64.21080653	90.06563961	72.24517333	40.89369335	32.74756413	30.08341861	50.46166038	44.29020288	63.72206908	82.73714756	13.68455776	60.85887637	77.13430687	72.16524458	60.78775321	74.83703606	57.66522718	73.53677079	67.61738348	72.78576142	105.296445	70.86136198	84.01716057	54.56934462	12.27612273	70.09263991	85.09241749
PC 18:0_18:2	464.0545033	606.2592071	47.56429297	518.3848987	411.842598	275.5338366	428.7009385	91.39227375	384.0250856	441.7804911	702.8431224	100.1697161	526.7890687	529.8379257	427.7319655	324.9267981	526.1396929	322.3426343	479.9788091	421.8131852	604.837456	442.1107249	333.3543976	688.6993827	402.5854842	261.0239594	180.1298099	200.4984167	266.4464022	319.9835621	289.2356386	392.1359042	92.50774552	307.2380013	435.1995642	361.3659647	380.9201128	481.6395241	373.5318363	403.457904	328.4268124	459.9522954	472.845478	410.3821408	452.0586286	344.0373527	107.5584247	410.2902496	316.8431528
PC 18:0_18:3	3.14119547	5.407710859	0.362052189	17.3803441	4.001753852	2.218030043	4.890370352	0.596210485	5.610826323	3.822446656	4.750177428	0.762508826	5.105862729	5.592736863	6.511368535	2.396688025	8.197772855	2.243950702	2.750468443	4.05721956	2.970993375	4.231620029	2.760545799	2.420201528	1.926681706	1.652902634	0.834489717	1.23476658	2.03430581	2.591359022	3.083114197	3.846013098	0.332527493	1.847689791	2.328743639	2.938394093	3.255812943	2.687608168	2.713788388	2.943993702	2.546132836	2.593757483	7.039274387	5.040262575	1.704766982	2.327014459	0.745121698	3.521271054	2.741390488
PC 18:0_20:0	7.485856933	7.428593368	0.297475305	3.82094297	7.300689253	4.449058365	4.043176855	0.800831752	5.817730547	8.897044349	6.182296593	0.50888475	8.419232844	10.49964224	5.007989841	1.895212213	4.599861316	3.796821464	6.907614224	2.978941871	5.679015114	5.319011851	3.808717714	5.754506821	4.312371621	2.813302938	1.951527695	2.613732653	3.040048717	3.359635388	4.266819018	2.150438756	1.132318044	2.278554489	4.810729304	2.833433457	4.25973631	6.430429675	4.665868045	6.660998524	3.329733034	4.363827215	2.266195045	3.528474058	5.816540043	3.856686005	0.682625304	3.293956415	5.754184437
PC 18:0_20:1	1.440393027	1.037993407	0.165694815	5.164919939	1.298943103	1.580926546	1.451758755	0.11864244	0.868318231	1.264067516	1.019444915	0.228088483	1.880866279	2.140012065	0.907034058	0.793225211	1.060524319	2.015428739	1.089264898	1.002049865	1.421454893	0.724661004	1.055141365	0.955743699	0.997437052	1.290707634	0.468742613	0.696828923	0.700279985	0.890818419	0.552560409	0.651511342	0.248114478	0.694746412	1.291270666	0.949401894	0.994289127	1.539689904	1.115665625	1.291029954	1.11482386	1.500487228	1.095198225	1.18475138	1.169879462	0.815656495	0.16808371	0.787423523	1.458569895
PC 18:0_20:2	13.42787098	7.519389994	1.358792648	20.85729103	11.3662846	5.573114599	16.18164577	1.726016238	9.962154004	10.68840038	8.387496151	3.236458439	12.32785889	16.06586823	10.32276912	8.340323707	11.04360273	14.37843454	10.14825822	10.24374312	11.8468899	7.18061122	7.848641164	9.359273311	9.101625369	10.894388	4.421036949	4.756409125	4.258209417	5.6891822	5.698279171	8.730855142	2.594204341	5.341952797	9.520056477	9.501923917	7.68118291	9.933921836	8.356417734	9.913908677	8.329200414	14.13397977	16.0373758	12.06542283	5.439919796	7.441486278	2.082319173	8.735874714	12.58581549
PC 18:0_20:3	109.982898	78.89483913	11.7628467	166.7103376	98.37020814	37.32155386	197.4977202	15.75474481	102.8240011	97.26463173	69.96655996	31.78859933	82.32871864	149.9114108	104.0283895	87.77089359	108.7898361	119.6557172	115.8935389	102.3527424	94.21916047	68.78540035	62.97132443	91.35362976	82.83421914	84.22250637	39.2296796	33.83677536	40.23944494	52.90404275	61.79358114	96.34407751	21.23964535	63.29054157	80.80191644	106.4394437	66.68627006	48.93137783	66.36213412	82.16342928	75.32944591	107.217927	122.7210969	102.703902	46.92533631	60.81324532	19.94167877	86.69108353	77.47525111
PC 18:0_20:4	227.9185209	398.8957285	27.08504061	303.9017755	481.6569238	272.1005495	365.0148716	80.98534474	381.3999725	306.5309944	343.2606036	46.82664348	391.7530619	382.4527913	353.5957315	263.5904505	329.703703	237.3518439	400.4371635	349.7988678	359.2023821	341.8184914	348.379283	357.110158	328.0878775	192.8890374	145.144839	187.1131052	187.1582099	251.1669678	212.1897841	275.3763856	88.03350375	268.7511517	249.4411304	279.182505	298.9193657	243.8206819	242.1963871	347.3582111	279.1522394	320.3333783	289.8827521	288.0113503	319.3592382	202.1277166	78.2739525	281.5363515	278.5070101
PC 18:0_20:5	31.398476	18.75084678	1.10882054	30.96231563	40.11423158	78.9739056	25.75562679	5.83436206	28.88863035	23.42592703	25.51751006	2.92409753	21.8847648	78.63346347	15.17169285	14.15970261	27.97109977	14.9578859	29.76620398	13.17049375	36.07053367	16.04677522	12.34218042	20.27663684	14.06767022	9.523282606	16.04458642	9.790496917	9.31957694	12.40566094	35.37902808	11.04154661	2.495701906	11.79739781	57.52562811	7.998994215	14.79687976	26.9705362	17.21546228	37.25625951	12.65151048	15.03539426	10.47646971	8.123645775	46.40084483	8.54855207	3.980470489	13.25607742	50.61918547
PC 18:0_22:4	11.73921297	15.18337155	1.275475858	14.29686904	14.4849598	9.827999106	19.86971323	1.574390237	14.63020334	14.9156676	9.547385537	2.022472654	17.27202165	12.00331898	22.80634776	22.74264002	11.07701753	9.821311171	18.12069197	19.29780042	14.87371049	10.2702875	12.29896807	12.8100892	12.60427576	6.677432124	4.066732497	4.358045867	7.003021765	4.566302015	9.705038249	11.94194295	2.647577013	9.213184543	8.288524832	16.03342357	8.992326641	6.036671467	9.341906444	12.28975244	11.96645604	13.96093961	20.97611627	13.52048759	11.67587427	11.03932461	1.820196519	16.77347173	9.368597092
PC 18:0_22:5	48.34294213	37.08757619	2.923459775	47.14735715	75.06609215	46.81467303	66.94378944	4.655009794	45.20864515	43.9259302	28.09285666	7.898811489	45.41275661	42.35422593	58.06087525	37.66616919	54.90978237	27.240761	63.1701278	36.49053893	36.71438324	26.49197031	46.16845048	24.26505499	48.24826511	33.13914217	24.25779719	13.59324886	17.56638604	23.46297532	32.7179251	60.53206186	6.650732797	29.33484537	31.55484255	30.42519167	32.21934238	28.95633201	23.3948058	34.19149633	26.98981793	34.25316594	46.82325553	44.64119426	36.86667485	28.10452663	5.461409128	31.85290651	38.6247688
PC 18:0_22:6	191.1832607	200.657421	16.78150383	169.3636002	167.627737	96.89880786	151.3180066	32.30893936	128.7151762	173.8301108	116.3389839	24.20611716	151.369753	183.6306695	142.7836019	63.48864427	81.72468587	94.55562554	134.2514371	111.2595837	120.10245	93.83808663	87.22049971	213.7440666	127.9650438	72.59675436	98.95355134	52.7927059	49.66327791	90.34842632	169.8746493	124.6630867	33.08316329	85.93325709	115.9493433	117.0421972	106.2748069	132.9888738	83.20879486	145.670206	96.95752136	72.87721934	92.68744757	102.2676261	86.61408312	87.53762054	32.32850444	98.21375234	160.9948809
PC 18:1_18:1	50.50547545	69.36732719	4.691484172	111.9024547	65.07249283	33.44378334	49.32296982	9.122113443	55.08189969	71.99733361	88.36858346	12.86065548	107.8222035	113.9635277	50.59165449	46.18275438	79.36686183	54.36437381	83.69614199	62.63669006	71.92500015	77.08857988	61.98355644	63.50899578	56.26175509	34.17219884	22.82980398	23.45757494	52.30303073	38.44082838	48.57102982	47.01199093	9.048645207	46.51016919	70.37024978	52.13117193	50.28359094	61.8444897	45.81823769	49.73509677	51.64262019	60.52531777	60.05356623	43.21215103	78.72713436	41.70722404	8.76964137	53.43373261	60.70410187
PC 18:1_18:2	131.200816	151.264626	13.58073352	184.8125336	116.7154163	73.05750944	105.831818	28.29916068	102.6919481	128.2064828	200.9987604	27.139745	166.7800218	167.9140541	103.2469586	105.2225496	166.3148592	103.1666056	160.820659	142.7434316	186.7565752	166.3165838	104.1723463	192.2847011	140.0958112	80.41372138	51.15986607	61.09341087	96.23856828	106.0880082	89.91108016	90.07417813	25.35310265	94.89747737	139.550444	103.4013125	119.214786	166.8736274	108.9589995	109.738028	110.4510366	136.4286799	129.3675316	104.0914483	148.3777338	112.2037521	30.67797284	124.6942561	96.90240899
PC 18:1_18:3	1.296041594	2.813550978	0.170079026	11.65271897	1.62679968	1.121924504	1.732725964	0.430025577	1.765492175	2.150137345	2.678805977	0.398197665	3.572762878	3.31672638	1.961143614	1.597864972	3.881942659	1.195730998	2.033396375	2.630370401	1.881636754	3.125510291	1.963911968	1.089930435	1.108574654	1.209639964	0.410544605	0.547408231	1.870996501	1.809550876	1.599003677	1.556769889	0.314778516	1.332744844	1.523441338	1.83676365	1.948453584	1.632498263	1.913392541	1.429814583	2.051486932	1.131902418	3.105338499	1.958742779	0.832039326	1.810940329	0.429793777	2.147376921	1.247531357
PC 18:1_20:1	0.788730514	0.668480455	0.061224421	6.88132144	0.732982064	1.511460748	0.665633774	0.127694878	0.710156618	0.570235393	0.978592633	0.205161846	1.257960157	1.401513889	0.41209577	0.53414765	0.549110589	2.047219398	1.300998891	0.919410968	1.332819489	0.590065565	0.881409876	0.813627797	0.705085163	0.982643474	0.362372262	0.39869666	0.699252264	0.643317087	0.552178784	0.522971602	0.170457163	0.754286915	0.919299903	0.560183214	0.617688104	1.279102665	0.754167657	0.901937559	0.812052748	1.514181046	0.804743735	0.609041159	1.147714127	0.566090907	0.150435487	0.685815722	0.952696627
PC 18:1_20:2	4.194834646	2.613679825	0.347581637	9.358000423	3.757050898	1.75674701	4.522263903	0.481719667	2.760610199	3.044127424	3.185512284	0.98602242	4.040235393	6.094098672	2.564155673	2.768161245	3.759121154	5.696538964	3.858426908	5.531295121	4.761303729	2.721607439	3.377463337	3.050637866	3.434526739	4.818292776	1.381135334	1.833588812	2.578110224	2.201835739	1.812650034	2.05076381	0.660149331	1.579072688	3.036955283	2.856911389	2.815452274	4.149549787	3.006106988	2.854914221	3.548115513	4.376580736	5.354981008	3.817330812	2.617918109	2.173265624	0.841811189	2.390192676	4.765234191
PC 18:1_20:3	19.77337099	13.14123691	2.342956321	39.01622424	18.49654269	6.906239064	40.72693368	2.822253025	19.67542973	18.09643824	11.81988926	7.357707845	16.70271772	32.45362659	15.20934081	15.54608146	24.19419316	27.4639771	23.13649928	26.79622991	20.04086648	16.08035717	15.28500985	15.09812941	17.15972823	18.31004719	6.782262457	7.258722928	11.17788163	11.54908759	13.0550419	15.3937273	3.850566353	12.139874	17.18997007	16.93815822	14.45161614	12.6518304	14.15571808	13.38562212	17.23838045	19.5422856	25.36676931	16.81489136	10.72153394	12.63558658	4.316679026	16.61253221	17.10195073
PC 18:1_20:4	44.61738309	65.59732921	5.246684676	72.13387335	90.37958267	48.16065785	71.06356748	15.07366281	66.31397051	52.6109959	53.55113232	11.59178543	69.77973782	88.08805451	53.01141665	47.32246162	67.99342467	50.73393479	74.60420528	77.69776534	69.93190897	71.76825968	71.51078367	62.50260299	66.33961987	38.12619032	27.01215568	36.98785075	48.84752273	45.78407091	40.68428424	46.04456374	13.62070466	49.85501253	50.62835298	45.12139027	57.9169648	53.22415324	48.59104196	51.26597026	64.2120072	54.27139268	63.91636202	46.42719536	58.6519504	36.91177274	14.38323781	52.92094401	57.0174657
PC 18:1_20:5	6.013251475	3.679350182	0.13286884	7.423686598	6.648994933	15.48769846	4.404494554	1.211196929	4.847389386	5.160141189	5.01250118	0.660958486	4.814556731	17.48965668	2.402940901	2.614153464	5.112219176	4.248275043	6.058819349	3.075856514	7.725405853	3.043017672	2.841791056	4.008288382	2.739514924	1.809248641	3.192649786	2.021109001	2.249534005	2.641769879	6.716288175	2.284765491	0.633049263	2.692947826	15.09981448	1.03677168	3.264472092	5.647699199	3.93149336	6.071155288	2.981829819	2.604722085	1.970725749	2.103685077	10.17129403	1.706994921	0.714835547	2.634120552	12.60411459
PC 18:1_22:4	1.828982649	2.069048799	0.185079556	2.892636889	2.23669205	1.178046289	3.930044022	0.410659474	3.036162628	2.161593638	1.770970435	0.568925038	2.693675703	2.109163068	3.250774631	2.66851978	2.010932964	1.639217514	3.467595341	4.153434223	2.983463727	2.232247049	3.174702843	1.75396394	2.557844565	1.373088292	0.654095659	0.929365321	1.50280993	0.807382542	1.83172819	1.137201056	0.430216679	1.777747392	1.448740857	2.698266769	2.098728922	1.854017723	1.853187374	2.07785195	2.450269101	2.80387256	4.13968311	1.848274826	2.568557994	1.579386791	0.424479974	2.534697292	1.80795424
PC 18:1_22:5	7.111468824	4.31924	0.393385168	8.846606318	11.03322099	8.38334263	11.05178319	0.845371965	7.595244055	5.67311531	3.62383616	1.320981732	7.895501459	7.256909034	6.510233674	5.51365804	8.504745616	5.466836942	10.53420924	8.404659249	6.707146627	4.952566235	9.067674119	2.98804982	8.358320823	5.553714433	3.316011251	3.292406303	5.515720656	3.584386673	5.444557747	7.837112051	0.892194097	4.243202531	5.290472681	3.453372155	6.883143568	6.262657132	4.155069695	4.111087337	5.955877361	4.299984548	7.671108795	4.993587458	6.705985305	3.800653654	0.932533567	4.689625901	4.892457991
PC 18:1_22:6	31.71181346	24.4936338	2.531595545	37.99332893	26.41403837	14.33095381	26.01541891	5.09343812	17.59744967	23.40897451	19.06972162	4.624900233	27.0957994	36.04812271	18.28971245	9.426483982	17.53151601	17.81646626	22.60028065	28.67245318	21.54616487	18.4009826	14.5703769	29.76784942	24.51798635	14.30526398	13.2087616	8.772097592	15.90674982	17.83305883	30.02437023	12.82583478	5.421639354	13.47304902	23.26663951	14.62561229	22.46498483	28.48549891	14.29495954	17.22209182	27.88056933	10.88475643	18.12510491	13.22130228	13.41663419	12.23280326	6.781799738	20.69256011	23.38164708
PC 18:2_16:1	21.15858486	41.60453954	1.363502571	38.53580883	16.23400073	13.60205254	19.16613732	3.574532257	18.45746004	21.86613231	29.20894678	4.040625401	27.16070448	42.97578874	14.75442581	13.34656064	35.06489143	19.56425905	21.5225747	12.17411626	29.43773987	24.46277008	12.03084046	30.26085736	27.38175435	11.86388433	8.497421274	11.77237353	16.46609275	10.36106809	15.19461943	18.12341309	3.722724351	14.95287154	19.08762902	18.57876102	18.97378748	21.38249096	13.1995441	15.90376077	12.81832337	19.47437839	26.57120129	18.68661915	17.66338571	10.67191828	3.455552236	18.43794166	13.86120647
PC 18:2_18:2	98.10640736	122.8369515	12.28476402	109.2045086	57.12071305	43.15102189	80.7785322	29.25355885	63.66260497	91.68889597	134.2447591	16.149134	108.4214303	98.33520914	87.85245997	72.80737188	149.931586	62.84458897	107.4095583	89.46641043	126.5763927	130.5838483	65.63618891	138.7994065	74.21094706	63.91152603	42.05963677	36.44031155	62.50763762	88.1452105	58.86917626	64.81474518	26.26253494	74.02693958	95.97533243	82.91496348	104.3014331	119.8159143	76.14619013	60.2493021	103.0979504	101.6519087	89.60334835	85.02159138	80.26293	97.42870135	30.08531735	86.57763646	53.1216567
PC 18:2_18:3	1.550943443	2.021721328	0.18009999	8.387628704	1.373387275	0.757341432	1.437486019	0.646088777	1.823289226	2.537944347	3.311456329	0.247874793	2.69772031	2.769126151	2.320412943	1.672847704	3.51660423	0.946112395	1.825340293	2.020224213	2.242643017	3.298917211	1.213067036	1.448802974	1.110401147	1.506529139	0.777050775	0.640158514	1.315344114	2.276677186	1.903298297	1.360245744	0.278776546	1.06277594	1.355331313	1.823262087	2.631083127	1.713450033	1.276820145	0.903008458	2.199673598	1.296793754	1.74453819	2.141207911	1.008276346	2.205200139	0.677890925	1.811818373	0.857470139
PC 18:2_20:1	2.086952687	0.998305561	0.129639785	17.05265211	1.118040482	2.279356902	1.237083055	0.564772008	1.264069432	1.786565757	3.126478647	0.456793994	3.534435643	3.80367288	0.958345778	1.301052686	1.969077526	4.523240554	2.433884487	2.73184672	3.221080972	2.011916729	1.973583172	2.340151992	1.550446644	2.453767108	0.495305411	1.002511908	1.717747774	1.787082407	0.962155151	1.165849778	0.458270571	0.943362336	2.011411391	1.738646011	2.604192863	3.341950466	2.063110465	2.163384584	1.899592626	3.170518007	1.472717231	1.909956265	2.508631285	1.390849994	0.601295823	1.865899689	2.097651186
PC 18:2_20:2	3.236718944	1.970806872	0.289396857	7.17330112	1.693698219	1.684390784	2.536542419	0.776077768	1.839147062	2.471385917	3.935812985	0.86269557	3.952027775	4.241071027	1.869897577	2.986581551	2.9131763	3.431860494	2.586176873	4.208720149	3.799849709	2.703653053	2.040701569	2.963214345	2.393960012	4.427937975	0.93826579	1.429312773	1.878531785	2.634312022	1.684976779	1.61746437	0.549233991	1.45155921	2.359759833	2.126586918	2.854094338	4.228675526	2.496293696	2.270530901	3.199356588	4.944519766	3.461055723	3.598132886	1.615641691	2.054496382	1.025279896	2.317959121	1.953622475
PC 18:2_20:3	8.931637956	4.851119766	1.101380773	14.88899843	5.02217049	2.224979228	14.20692538	1.732835685	5.220931478	6.144980934	4.869277472	2.292800714	5.619399632	11.09048973	6.841870288	6.92351875	10.20237311	8.996178803	8.053657577	7.037435649	6.9683135	6.296069752	4.150241539	6.04323229	5.831588661	7.279590451	2.496957902	2.556396425	4.443011305	4.738680244	4.620168939	5.728599931	2.256576198	4.20331532	6.025330964	6.685403336	5.193069239	4.958054143	4.924391965	4.990471706	8.004727545	8.203696302	9.030175663	7.213903723	3.228953258	5.188378208	1.682502793	7.307037318	5.082329158
PC 18:2_20:4	21.96302269	29.98653757	2.888968274	28.12771544	28.82636116	17.34907972	30.80643887	8.767672867	24.95791634	21.9226833	20.75416941	4.283939729	30.55240521	32.92744432	29.54768257	22.25991453	36.84381098	19.79852141	29.87284797	27.04408829	28.63479817	32.1236553	25.09795461	30.91129982	24.80080024	17.02014608	14.089337	14.91880376	20.18233156	20.98633545	19.21029469	21.35283009	9.305752402	23.54802759	21.41110617	22.05364752	24.93868179	23.48128558	21.38238638	18.8512515	32.38248687	25.09848802	29.04820147	24.57092814	19.56208058	19.53766097	7.535714634	25.42637106	18.63383941
PC 18:2_20:5	2.471496895	1.150699626	0.093785408	2.863808146	1.878633101	5.078987172	1.312326253	0.540473673	1.635778415	1.971906507	1.922542852	0.047006543	1.800347399	5.078637325	0.985339954	0.999395909	2.462726127	1.184174977	2.368768682	0.642545747	2.877830906	1.115882248	1.055865331	1.297587589	1.028922339	0.777005717	1.391893208	0.750466537	0.865953749	1.031887998	2.813742473	0.270798974	0.402746759	0.616476633	5.244311207	0.667096134	1.154748177	2.500063189	1.807497912	2.442505568	1.416971038	1.213264865	0.543751851	0.721836367	3.640920547	0.943273425	0.253029427	1.084706101	2.712736403
PC 18:2_22:4	0.490263114	0.834060408	0.07336916	0.839155222	0.514169779	0.422115078	0.652334637	0.197809657	0.688673215	0.631424949	0.615811239	0.149082418	1.313789341	0.876746165	1.155591526	1.019661044	0.51090274	0.577274277	0.477530048	1.101632686	0.90821799	0.543004152	1.057754808	0.725716702	0.652415553	0.459888053	0.309930194	0.451259068	0.433276721	0.431530561	0.807481741	0.704037711	0.24768731	0.341096006	0.451827514	0.738107901	0.671580572	0.508282016	0.523482976	0.707702436	0.86935116	1.107734863	0.918378094	0.684930944	0.754719208	0.413568553	0.161795661	1.098051312	0.298582892
PC 18:2_22:5	1.73491761	1.323801454	0.102538327	2.159916819	1.777221122	1.520215754	1.7601704	0.221380952	1.354484584	1.652370807	1.117832986	0.235142107	1.712923537	1.562178582	2.173210026	1.371671294	2.140396153	1.143867158	2.168529463	1.310585727	1.990326718	1.074572226	1.499655396	0.999273816	1.682383276	1.347352063	0.68990064	0.768031453	0.961188916	0.901720892	1.462072061	0.799520704	0.368816327	0.745471511	1.227057128	0.647286422	1.552811364	1.603815699	0.768390876	1.200906258	1.57377902	1.175485904	1.871436815	1.109497231	1.405868688	1.171827037	0.311281412	1.098032218	1.245629552
PC 18:2_22:6	6.208676024	5.92560935	0.436853399	5.353901481	3.513566894	3.32283364	3.700137366	1.382360464	2.921841642	5.120626665	3.072657787	0.472698896	4.476034279	6.914300745	5.731174704	1.888552985	3.430799812	3.771376288	4.211717788	3.632398973	4.335426006	4.121513193	3.430115565	6.253254215	3.734077361	3.316995377	3.070274028	1.93371088	2.523170392	3.703751864	5.034159073	2.75747522	1.416867135	2.341633812	4.693219806	3.275966488	4.244325554	6.513560473	2.686451662	3.508545116	6.036414886	3.080157082	2.267350152	2.577930028	2.707788365	3.402676528	1.370528596	3.332224563	4.544799326
PC 20:0_16:1	0.131888652	0.130905468	0.000956573	0.174591106	0.072123803	0.019168592	0.028430564	0.010138509	0.053574965	0.020867309	0.000956573	0.012159417	0.103675967	0.211309087	0.030224584	0.019310172	0.077835442	0.08684898	0.089540479	0.032760998	0.047808813	0.043838211	0.020774903	0.106807255	0.098080503	0.004782864	0.02818819	0.062167089	0.022917791	0.022646319	0.038763939	0.042229347	0.006808627	0.028097112	0.054644945	0.099439696	0.076765753	0.020971981	0.03951705	0.049950406	0.010858833	0.037273872	0.054987661	0.111507137	0.142792678	0.034700144	0.000956573	0.063160262	0.084815507
PC 20:0_18:1	1.424053954	1.787071311	0.099122864	2.232425113	1.398012251	0.396877156	0.999928391	0.184094995	1.094678377	0.920616599	1.322573584	0.124638143	2.247595114	2.5691165	1.007716898	0.643345075	1.500556804	0.935002393	1.865386868	0.924461526	1.478740081	1.513296046	1.082208915	1.220501326	1.172440319	0.621275075	0.291674189	0.413561329	0.950324026	0.473173461	0.664526152	0.44172726	0.150784305	0.478503584	1.126925085	0.83050209	1.165174637	1.243133429	0.896565634	1.075895927	0.972883094	1.196664054	0.898921692	1.139952122	1.980231972	1.116074927	0.120919505	0.770511047	1.082454743
PC 20:0_18:3	0.063308427	0.035895145	0.008074131	0.19383441	0.044867234	0.045559133	0.096524922	0.00110029	0.02185988	0.00110029	0.075432551	0.005501449	0.054430851	0.089518577	0.032510372	0.030305681	0.121997444	0.026487208	0.060180424	0.019387986	0.029377139	0.017656095	0.076085768	0.010436578	0.030185324	0.017446962	0.015334766	0.011764491	0.054652036	0.035239981	0.089100405	0.039274898	0.00110029	0.038435441	0.024332674	0.044754018	0.060136781	0.024987277	0.0457241	0.035505139	0.012557361	0.087033865	0.054742633	0.120333095	0.028250865	0.10947638	0.010785828	0.045085173	0.068477148
PC 20:0_20:1	0.031763473	0.030751675	0.000753053	0.123107394	0.02714597	0.104564714	0.000753053	0.004618308	0.008026789	0.000753053	0.006192171	0.000753053	0.020669273	0.061839742	0.028893373	0.019294992	0.012820211	0.053418473	0.015556714	0.032100586	0.04245417	0.016372727	0.043452426	0.011885311	0.020316749	0.029525005	0.015252922	0.000753053	0.029362634	0.011689784	0.025659153	0.000753053	0.024512942	0.000753053	0.028379827	0.000753053	0.010923158	0.035725134	0.035392765	0.000753053	0.02842058	0.050339043	0.019563775	0.006319981	0.049012307	0.030407449	0.003765264	0.006397273	0.036543889
PC 20:0_20:2	0.111774809	0.085959021	0.007272945	0.168198341	0.125170498	0.042951379	0.088553157	0.011171231	0.085073354	0.020992887	0.070233625	0.001382717	0.085938937	0.094513798	0.057412366	0.029455393	0.040591925	0.055466849	0.124514365	0.067797801	0.038708229	0.107158865	0.119640773	0.046159658	0.032452345	0.102240364	0.028456521	0.034570345	0.042247954	0.023426324	0.001382717	0.036850804	0.007614143	0.031388558	0.067224689	0.013934719	0.042792312	0.090326258	0.038691687	0.019379545	0.066996795	0.115827419	0.059061882	0.09074513	0.023404587	0.109923751	0.028310194	0.026475837	0.235539751
PC 20:0_20:3	0.932554458	0.468570363	0.077444166	1.444614079	0.559868957	0.297938691	0.737602397	0.153998519	0.461660101	0.4982733	0.332486047	0.141328302	0.731789213	1.23102671	0.552706497	0.454498136	0.680988504	0.710111401	0.668804791	0.534741517	0.524859967	0.347390485	0.462785337	0.542720042	0.35463322	1.028021024	0.14560415	0.165847603	0.301236501	0.177033098	0.26079891	0.24358477	0.121481922	0.186083744	0.515977087	0.447299132	0.680988345	0.30562257	0.590636441	0.627833665	0.524091746	0.328921102	0.401791748	0.584002839	0.408393532	0.251317609	0.156912569	0.480095146	0.728040266
PC 20:0_20:4	6.346640324	6.314935358	0.325079739	4.507152799	6.956743723	5.053301274	4.891462123	1.892877546	4.788809544	3.160144281	3.930157883	0.382408562	5.55250264	8.678735199	3.271951596	2.726046757	4.931268734	2.815738677	4.931660125	3.738693428	4.232940347	4.035085459	3.737281162	3.270959275	4.189425758	5.852150106	1.538206447	3.837975237	4.256779381	3.005534832	3.189747701	2.15061477	1.421660077	2.222787967	4.579901157	2.442481919	6.62185002	5.935459672	4.060407676	6.792116294	3.574862053	3.515573233	2.972654998	3.087519059	6.07716519	3.16424528	1.115908931	2.841819286	6.87045618
PC 20:0_20:5	1.034630426	0.480162044	0.00153023	0.467350038	0.655137506	1.36486022	0.326278205	0.37598507	0.845393793	0.294391603	0.258762273	0.026149744	0.380836739	2.347187792	0.245960825	0.270044418	0.383450078	0.236758408	0.432248536	0.322537615	0.468998336	0.199315229	0.060037078	0.43613595	0.375501563	0.985618724	0.155285948	0.292381859	0.481785685	0.14799174	0.775555295	0.018845154	0.007651149	0.061433979	1.172073946	0.016359126	0.942377613	0.594187549	0.38633654	1.582993993	0.107456052	0.320879075	0.123498757	0.106113108	1.527526748	0.208521674	0.080215268	0.183826092	1.526706792
PC 20:0_22:4	0.118679749	0.204763091	0.002982798	0.066038601	0.174381325	0.143907795	0.195494082	0.025429899	0.053575504	0.083452905	0.055069194	0.050327406	0.149714938	0.00059656	0.225213266	0.094923726	0.00059656	0.035168874	0.340556696	0.193087746	0.206957939	0.169752268	0.071342176	0.181102336	0.128763269	0.011860379	0.032113612	0.00059656	0.037310427	0.017455462	0.081484172	0.109867816	0.024056995	0.012839535	0.079167384	0.080467391	0.122769167	0.105289089	0.100755763	0.161580095	0.113910948	0.111772504	0.133752386	0.056336827	0.112591661	0.165734665	0.012178973	0.173009934	0.156001313
PC 20:0_22:5	0.434973139	0.269228543	0.013351056	0.466859985	0.731356159	0.454914306	0.39972617	0.020060166	0.279907435	0.212133856	0.243524855	0.055375745	0.565213606	0.539183773	0.216598645	0.18682678	0.547388965	0.31811831	0.351738936	0.177752989	0.220464109	0.393294765	0.27394383	0.194884226	0.191320992	0.444655314	0.121758265	0.114235896	0.144396633	0.089697954	0.066408637	0.421253089	0.030628603	0.120125672	0.375708177	0.193266125	0.500089244	0.822773017	0.169083034	0.511161632	0.182615616	0.377820842	0.519306923	0.243923657	0.491276453	0.235811601	0.089651884	0.156682452	0.37737581
PC 20:0_22:6	3.79963993	2.646763468	0.259402935	2.714130478	2.066381237	1.536568494	1.60286919	0.632440762	0.816277425	1.447872895	1.610913665	0.191068704	1.930038831	3.291506967	1.134793758	0.410226383	1.135801619	1.065897454	1.540486909	1.184487298	1.375308176	1.61768036	0.805138467	2.120122448	1.316058505	1.886907642	0.751466417	1.016262396	1.391377676	0.808380167	2.95760609	0.739809665	0.387712105	0.682351518	1.92525296	1.088358927	2.651091512	3.59154928	1.241846264	2.276688334	1.682431656	1.03347545	0.678227985	0.958840113	1.516421666	1.2050976	0.510387795	0.709000442	4.101872249
PE 14:0_14:0	0.004500166	0.012539532	0.004183985	0.007313945	0.008508744	0.011068449	0.008804864	0.004568963	0.007306522	0.003193592	0.005015981	0.001528568	0.005938163	0.006915311	0.008839058	0.005390842	0.008440639	0.007310216	0.003732758	0.011594976	0.009362999	0.00304314	0.005241699	0.005842332	0.006885042	0.003118228	0.001868587	0.005236294	0.01191501	0.004131238	0.003895269	0.004011626	0.002625963	0.001534935	0.006872422	0.002899456	0.00368764	0.001938463	0.004892475	0.005355187	0.007864953	0.006879142	0.006777142	0.006106724	0.016262402	0.00414137	0.001884023	0.003082308	0.012245023
PE 14:0_16:1	0.001963497	0.010930941	0.002256213	0.006935218	0.003670951	0.009579878	0.016337592	0.000175405	0.005842748	0.007639925	0.003138302	0.004467726	0.003026303	0.005894825	0.003552101	0.007777964	0.002115158	0.021566612	0.009107814	0.006195247	0.00165147	0.018756589	0.001508083	0.002061564	0.016084458	0.003981091	0.002483756	0.003098048	0.003550186	0.005338409	0.002843238	0.004056857	0.000877023	0.00217994	0.00934424	0.002503629	0.004127466	0.003019939	0.001888322	0.00330467	0.008830684	0.004166554	0.006207582	0.011620909	0.006883583	0.004081631	0.000175405	0.00423815	0.021987813
PE 14:0_18:1	0.110485596	0.16281827	0.013076063	0.219056643	0.254143996	0.14644764	0.174060685	0.016982464	0.196615719	0.077810367	0.070274781	0.030281415	0.134420389	0.175259713	0.137804447	0.030072521	0.144981023	0.088862785	0.136274417	0.144842433	0.095019097	0.147987576	0.08571911	0.192953385	0.159568929	0.073924706	0.022048405	0.056826918	0.05960944	0.03166561	0.057315653	0.085252048	0.021533891	0.035065663	0.078744395	0.096953182	0.068435725	0.084357923	0.083212393	0.100922655	0.028848723	0.084292956	0.068963526	0.122736611	0.086901111	0.052826603	0.013106034	0.089652373	0.104449419
PE 14:0_18:2	0.24579349	0.162205757	0.022804808	0.254954369	0.421346387	0.152028683	0.171177263	0.018911326	0.252046019	0.159002623	0.14087965	0.041625513	0.159132345	0.570072538	0.151974661	0.194903345	0.334768371	0.147974416	0.185406604	0.175726211	0.216782868	0.334580847	0.158890557	0.209145763	0.176151203	0.126677829	0.064105633	0.095300941	0.154296521	0.023310939	0.170914346	0.077458109	0.077504996	0.079900721	0.075021381	0.126358262	0.145098477	0.169689132	0.149281653	0.142439098	0.09396683	0.151535744	0.150548348	0.251547843	0.092220783	0.129421161	0.040635234	0.106158685	0.171283697
PE 14:0_18:3	0.003425427	0.012312019	0.001549035	0.006919218	0.017429221	0.029583353	0.013959837	0.003854273	0.017107667	0.023760546	0.005153815	0.005532245	0.006691475	0.005664627	0.004420985	0.002497974	0.006936312	0.057136984	0.005157826	0.003009569	0.004549517	0.00732188	0.00632856	0.00838535	0.006431009	0.006322913	0.003759646	0.012777921	0.003649447	0.006493483	0.000309807	0.017858176	0.001766826	0.009947225	0.012793712	0.003651764	0.006472715	0.015494351	0.003463638	0.003729086	0.005496326	0.007826271	0.012579585	0.004016997	0.016013829	0.011495956	0.006573111	0.003958991	0.002975644
PE 14:0_20:1	0.006070451	0.005697532	0.000867078	0.033796278	0.007974788	0.032566982	0.007257207	0.001524647	0.010952115	0.000173416	0.006283885	0.004960292	0.00455783	0.00321754	0.015168574	0.000173416	0.000173416	0.010530512	0.01407895	0.003907117	0.015957834	0.009473673	0.000173416	0.007286536	0.0024611	0.004610825	0.013845063	0.005024371	0.008779566	0.007980997	0.011626629	0.014406498	0.006454952	0.001323184	0.00886621	0.009253417	0.004441083	0.006197089	0.005653442	0.006625732	0.010929701	0.006897217	0.003737217	0.008464405	0.012741849	0.005211549	0.000173416	0.005036059	0.010311521
PE 14:0_20:2	0.011849561	0.007319697	0.002532055	0.013929277	0.012555877	0.059322763	0.006530899	0.007755133	0.019182018	0.011449293	0.001054061	0.006466688	0.018271335	0.027721343	0.029027574	0.028956033	0.020368755	0.009855382	0.008042974	0.01285788	0.050134668	0.014635364	0.011183619	0.016019606	0.014623461	0.006885129	0.009185858	0.025983392	0.005485199	0.017216253	0.010339911	0.016686574	0.006437126	0.004249246	0.008193689	0.014760793	0.002257309	0.014944944	0.017242711	0.026035846	0.012436028	0.018421974	0.003985092	0.012539228	0.015730336	0.004999584	0.00351205	0.002843995	0.049141143
PE 14:0_20:3	0.055965654	0.029960741	0.001803556	0.074570008	0.127656467	0.097154302	0.082687816	0.004978644	0.036544446	0.154126142	0.018844327	0.018279974	0.06853693	0.177871082	0.082612098	0.021648361	0.060633126	0.01827996	0.027664066	0.014379232	0.088472316	0.056534791	0.014147735	0.032714497	0.018209341	0.029081625	0.015697748	0.028642688	0.039276474	0.007388268	0.045966889	0.016636991	0.008292805	0.003210027	0.037842168	0.105239809	0.045488876	0.041775913	0.043119076	0.082722192	0.007449236	0.025980398	0.03094841	0.034735704	0.015577582	0.020194167	0.015441349	0.022861514	0.042296072
PE 14:0_20:4	0.490877371	0.470300036	0.035293237	0.43103428	1.112937255	0.624593708	0.572185516	0.03551079	0.431670135	0.814768709	0.272523981	0.052371589	0.455894496	1.675175013	0.327211103	0.253691188	0.40289375	0.299739317	0.436879468	0.178733455	0.323799659	0.741376646	0.338511265	0.27239855	0.274242942	0.342699729	0.171768363	0.300300945	0.41165807	0.108721253	0.274322538	0.15788288	0.077551278	0.12610246	0.282007942	0.465672133	0.325448125	0.362480222	0.498765632	0.430408081	0.174140606	0.221965258	0.117588487	0.154683769	0.356971328	0.153520967	0.068276849	0.147253108	0.487917399
PE 14:0_20:5	0.051852935	0.022664369	0.002616552	0.04230321	0.106520818	0.830992419	0.024756803	0.00052331	0.051172136	0.00990795	0.011275265	0.00052331	0.026086718	0.236516108	0.015965588	0.032177098	0.007721671	0.013021565	0.021646865	0.010893266	0.013816527	0.013544832	0.019808013	0.022886139	0.008059325	0.024632858	0.008260225	0.007898866	0.022298698	0.023521987	0.014070482	0.027808473	0.006797225	0.008476312	0.050547757	0.024646092	0.043905429	0.045193702	0.091669826	0.026429388	0.016944387	0.006829233	0.007245735	0.006382907	0.015991394	0.006330854	0.007662661	0.004201317	0.036960259
PE 14:0_22:4	0.042051264	0.108623116	0.004143637	0.048594486	0.060254487	0.040512082	0.027253021	0.009298204	0.095635018	0.023110369	0.011861486	0.008147955	0.023190189	0.093129893	0.097076278	0.020538831	0.063130624	0.021145244	0.028645013	0.102755691	0.043394299	0.100283926	0.023420897	0.033529188	0.060271965	0.023603643	0.003800128	0.017173465	0.014751656	0.005424559	0.003596822	0.035425492	0.004123447	0.008537067	0.013239343	0.017742737	0.055905819	0.016861971	0.014347004	0.018846659	0.043523189	0.044866538	0.017081983	0.063370031	0.039776897	0.018155167	0.018135028	0.023282307	0.071299004
PE 14:0_22:5	0.120974543	0.130238323	0.004065127	0.126838848	0.186234662	0.158214244	0.063664616	0.011350338	0.199245255	0.290218809	0.048843359	0.017195343	0.079501953	0.39154963	0.132571339	0.04667597	0.134253523	0.111803951	0.134220101	0.083949049	0.054694467	0.186931704	0.086838637	0.111530438	0.139193979	0.089802506	0.02405421	0.075366534	0.134094068	0.014528916	0.034965411	0.054258604	0.018031363	0.034004772	0.049562558	0.054237975	0.062895196	0.082836308	0.055234789	0.041473034	0.104643274	0.037919105	0.053189257	0.046906587	0.09593896	0.006661895	0.006488975	0.089257782	0.110288904
PE 14:0_22:6	0.271889777	0.226322315	0.030556021	0.18441012	0.467352189	0.237019716	0.246053176	0.023452324	0.190099999	0.389867777	0.264921378	0.030552082	0.26324924	0.81735432	0.171558023	0.090228144	0.236406741	0.048716727	0.345151112	0.059959459	0.319847667	0.341387042	0.059078039	0.207049577	0.201100365	0.341483453	0.125051923	0.116142984	0.190335032	0.169745542	0.11890464	0.09546809	0.033701289	0.065193526	0.275293473	0.148528219	0.222814833	0.325222639	0.277250714	0.263198288	0.053431752	0.191922377	0.019439326	0.159170894	0.090820703	0.053856101	0.043843338	0.162458271	0.288667217
PE 16:0_14:0	0.026101241	0.056565505	0.001868521	0.035504831	0.106066212	0.058591051	0.042278885	0.007069019	0.035948954	0.044915213	0.016076729	0.036355347	0.026454215	0.026706041	0.020459796	0.029765303	0.036392114	0.038238464	0.030101414	0.022876083	0.033954459	0.020400535	0.029465212	0.035887321	0.031672527	0.003190791	0.012901254	0.028414392	0.012154526	0.01743305	0.027404531	0.03547838	0.013616586	0.022551246	0.012306709	0.018772734	0.02076624	0.038800485	0.032334215	0.041051293	0.017418621	0.065474639	0.022318321	0.078235272	0.070380692	0.016253749	0.003503717	0.012903682	0.067029811
PE 16:0_16:0	0.728492891	1.512339479	0.085020149	1.205364224	1.922778212	2.109346694	1.35043922	0.138756677	0.993174951	1.647085228	0.876338877	0.574569516	0.93894721	0.811429406	0.835464534	2.20476467	0.638789433	1.339322084	0.79012482	1.283951728	0.884870343	0.815156628	1.076172251	1.02048698	0.710552611	0.371905625	0.776440532	0.526690178	0.529449367	0.73106148	0.817294551	1.17705359	0.376930622	1.501794501	0.517189061	0.679464466	0.596490687	0.653559111	1.074585447	0.846406377	1.585842784	1.363583359	1.079180923	0.996474948	1.304970329	0.836712679	0.100999367	0.64607875	0.960345654
PE 16:0_16:1	0.159058747	0.356391145	0.012995409	0.394095939	0.582104927	0.187812952	0.377628028	0.017328777	0.497051966	0.168789299	0.157074598	0.183882197	0.344920944	0.439039651	0.213489997	0.170203099	0.349946333	0.183616565	0.195885717	0.402057826	0.328897516	0.209648512	0.353659388	0.355091759	0.310013904	0.119743004	0.111276542	0.110721054	0.181451935	0.119987223	0.164675337	0.368963405	0.032340527	0.148620312	0.092830496	0.227277562	0.160884614	0.119362005	0.094971871	0.225880491	0.047399678	0.261165926	0.858589405	0.31794262	0.18467526	0.106893373	0.038061322	0.135587863	0.21102522
PE 16:0_18:1	5.846940661	12.02023672	0.56230918	17.68520685	18.36857018	4.647598211	9.382525692	1.264141165	14.647777	7.273224942	8.970819964	3.29051573	12.05366682	12.77949796	6.84362888	9.167565438	12.06921568	8.274655631	9.366380516	13.41475702	11.195579	8.961491741	13.15687357	13.99116792	9.641673293	4.01845877	3.08425422	4.03210205	6.700491387	4.322673339	4.168859727	12.56418677	1.749178306	5.556952562	4.296819608	8.640701696	5.383045017	4.744415708	5.686226921	7.542257742	3.780031938	6.7601993	14.75804951	7.549813824	8.860445914	7.137349994	1.705832504	6.437213434	6.282053288
PE 16:0_18:2	19.93055233	18.21327331	1.79826989	33.6913077	45.35717089	11.92710177	18.52060201	4.331924665	25.07511256	21.25057377	33.58181162	7.528275785	33.05504402	44.77424622	15.65001689	24.47477019	37.13345432	19.74036825	19.18953199	39.95190083	32.08581847	27.57656653	41.41520305	47.66470428	28.842942	12.14586823	8.261644937	10.77555468	15.29216822	11.2797141	18.81409327	22.24079501	3.810962933	18.14153649	9.658589679	18.55513211	14.55314825	15.02892164	14.77041889	15.74130378	16.87092991	21.5956515	32.82595696	21.68006731	19.62797087	23.53094856	6.064567479	21.31314133	19.87766471
PE 16:0_18:3	0.204442533	0.363444382	0.030382048	0.979345774	1.420038414	0.444463834	0.349528632	0.111064822	1.199425091	0.562844047	0.677656836	0.16989011	0.725204312	0.902939957	0.452611509	0.244799	1.473798611	0.410528387	0.4481201	0.529297591	0.376144742	0.589847452	0.624015093	0.503933526	0.228397042	0.272499784	0.112113341	0.18021061	0.367129138	0.280472107	0.194592697	0.598223522	0.045287505	0.282171608	0.14286937	0.312578926	0.329139516	0.310633331	0.217877882	0.285392984	0.202468866	0.480481756	1.210686985	0.527175568	0.204495165	0.497209852	0.122827986	0.299904349	0.158961968
PE 16:0_20:1	0.163004163	0.306062723	0.003595349	2.166738047	0.595758694	0.485011715	0.284724612	0.037493399	0.492721257	0.629755991	0.243661041	0.134635231	0.465330239	0.342246042	0.322998742	0.215741309	0.178840956	0.215925334	0.190540275	0.498466004	0.387146668	0.420159778	0.288714984	0.46451159	0.323069803	0.128759477	0.293431378	0.243881167	0.285882325	0.223346208	0.268740829	0.270203139	0.08514094	0.155111366	0.256844808	0.581125172	0.108997451	0.195581939	0.29215344	0.431358066	0.156231785	0.334994034	0.341974978	0.34217718	0.420799131	0.190799789	0.053008124	0.247990465	0.278005691
PE 16:0_20:2	0.51824711	0.778652649	0.029547286	2.137401679	1.675644341	0.65733872	0.812433073	0.121014489	1.412912701	2.086264612	0.727801277	0.470748386	1.520251965	1.334148895	0.815458102	1.046353013	0.74028894	0.48653099	0.444357449	1.827683791	1.312165706	1.559916812	0.79181787	1.903906226	1.17401842	0.511299702	0.569243751	0.50893419	1.017313348	0.664527171	0.576613912	0.768052668	0.28725076	0.394782604	0.50196719	1.747976728	0.451239575	0.58144366	1.048609781	1.041653094	0.489737165	1.051948395	1.12167602	1.30255087	0.56880438	0.725243588	0.335717264	0.804373471	0.522229444
PE 16:0_20:3	1.615271696	2.492990835	0.131396869	6.983453607	4.668757102	1.522390847	3.862519087	0.340262321	5.450911543	4.466288944	2.254274915	1.506962194	3.727540937	5.13724833	2.658194781	2.392021301	3.282183149	1.714486247	2.028580571	4.121175894	3.790116072	3.460212109	2.523989707	4.301981123	3.758308172	1.198056621	1.646569717	1.62494734	2.467244368	1.336705631	2.373228206	3.138309646	0.451368386	1.666113196	1.379409621	4.520412549	1.170673747	1.114601383	2.145805729	2.819115103	1.336552185	1.47079876	4.3249141	1.786082605	1.748355141	1.698106833	0.714357938	2.916255207	1.852667957
PE 16:0_20:4	14.03471876	22.40204357	1.28232814	29.68197713	41.64926713	11.24182745	17.41333411	3.036941866	29.91815784	33.73727221	26.90852334	6.079833339	30.71054894	45.16497387	17.23753749	24.75273642	22.77205131	11.92839215	21.62517818	34.71168844	16.73460301	28.87384693	35.79648082	36.78361281	29.66612187	13.718037	7.925022305	12.9124927	16.41082921	9.040369057	12.51087749	18.05317348	3.361688303	19.15112231	8.93582756	21.50882638	12.71223472	14.93993785	16.06615349	21.84006185	11.98115558	17.38789476	28.47220399	14.45869264	28.54359991	19.1650817	4.918834656	17.78483564	18.18379952
PE 16:0_20:5	0.923485099	0.339618407	0.035018531	1.500872317	1.457928746	11.70691946	0.55069593	0.052776795	1.191513118	0.556371441	0.578604407	0.058895999	1.228672312	3.570361773	0.442644225	0.464359074	0.484499294	0.137371253	0.820718541	0.566487385	0.882021817	0.491698667	0.554014115	1.560484277	0.277659705	0.282843132	0.277487109	0.267728364	0.395047638	0.439471947	0.586237965	0.299192331	0.064626295	0.18941063	0.803486559	0.268398492	0.500298898	0.990125471	0.81749128	1.376410488	0.238393134	0.1546279	0.273531612	0.169469896	0.47823262	0.163894187	0.157868261	0.222738332	1.593744849
PE 16:0_22:4	1.883021192	2.9179148	0.199031092	3.048863935	4.72298357	0.538952938	2.131898655	0.203386461	4.298223638	3.501732211	1.563416956	1.204806957	2.633081247	2.663222388	5.403769552	2.736446804	3.222674519	1.597466994	2.575540459	11.61883919	2.162110689	2.996423658	3.665591506	2.54259971	4.407144368	1.19250216	0.615344274	1.183341095	1.712164418	0.497598427	0.662427782	2.735113824	0.699634092	1.19464935	0.586464059	2.21997242	1.185720807	0.959378356	1.282600814	1.077479705	1.323362885	2.315617668	8.576244065	2.8190403	2.643393152	2.312529854	0.647282195	2.82123485	1.738992749
PE 16:0_22:5	5.480877868	3.824047053	0.321471789	5.68885077	10.54687433	2.647072537	3.835570204	0.571473007	9.084752295	8.33597348	4.542973418	1.914764509	4.860012127	7.660992667	7.415963373	5.026292892	8.9005703	3.353360505	7.32256046	22.32176373	6.379003387	5.635253623	8.685667879	6.605251908	8.763466114	2.375852077	2.363432546	3.270756449	3.949189954	1.005268372	1.43655921	4.517059992	0.489033908	3.722634823	1.530040105	3.318622346	2.868550964	2.212656534	2.660009326	2.62830548	3.526626828	3.86789454	12.93434744	3.136162805	8.593595074	4.056602957	1.214514644	6.739866063	5.419574338
PE 16:0_22:6	30.15442536	16.59275233	1.294113391	36.31817567	59.3556307	14.96180219	15.22238613	4.704956983	38.8194186	40.662074	38.0115443	7.016227314	37.90398339	55.45476982	13.79317892	28.20232418	22.25829123	14.40368245	29.30825024	27.25550551	33.22510666	29.38985687	41.32240218	65.19500579	35.64414567	24.72991767	17.0783622	11.89831385	19.4887102	13.25042821	20.7660092	21.493794	2.742988837	17.90756535	15.12595765	18.93242526	18.14858386	22.55368449	21.67686745	36.27047837	14.15644707	15.14075041	17.79739633	11.68838096	32.16244506	26.13197491	4.818213542	35.61061665	31.69854967
PE 18:0_14:0	0.022611215	0.062218767	0.004459441	0.039261469	0.074346691	0.050023944	0.058425259	0.004726853	0.058903176	0.05729342	0.006520345	0.024786442	0.017426744	0.040469319	0.069505441	0.061812767	0.032668127	0.069480886	0.047309244	0.049267649	0.015060379	0.005022271	0.012198354	0.049656388	0.029500966	0.013130279	0.01258857	0.014483546	0.022386841	0.014425947	0.035146253	0.035128558	0.008930218	0.028714391	0.019091109	0.013550963	0.012712678	0.011040052	0.039658494	0.0450234	0.009844012	0.028004853	0.011310075	0.043580868	0.051287647	0.011877023	0.005605184	0.015430724	0.073301455
PE 18:0_16:0	0.893344753	1.720131375	0.067690305	1.059988246	1.921127529	1.814084342	1.068456712	0.116219237	0.999856878	1.497008271	0.901201748	0.417000965	0.843134132	0.730640777	0.909023196	2.933663756	0.789521375	1.887340084	0.760305604	1.083561933	0.846191306	0.735428032	1.063189956	1.181952537	0.705254501	0.279697579	0.738914506	0.462088357	0.525115757	0.468073833	0.675366391	1.146099231	0.291311501	1.20655913	0.608710512	0.691864526	0.535401925	0.457762276	0.910403719	0.781574374	2.307511615	0.954665924	0.826668131	0.732145852	1.142626067	0.765642101	0.106225174	0.768248447	0.804706112
PE 18:0_16:1	0.183409893	0.234145034	0.015259694	0.305718771	0.479032282	0.151452186	0.278239063	0.022364115	0.304464919	0.239269492	0.161964323	0.075893326	0.189191884	0.271340806	0.146307426	0.197045485	0.212017069	0.232007867	0.13978619	0.177663121	0.236439403	0.184369871	0.133964208	0.190171312	0.188679641	0.079042381	0.105610095	0.11112688	0.08268503	0.064432747	0.136072184	0.170238238	0.057059865	0.175032236	0.070834841	0.136777091	0.103299834	0.078480209	0.114262938	0.194065355	0.103507302	0.138993442	0.341496677	0.185209547	0.089435606	0.101486295	0.022231603	0.127809912	0.203138042
PE 18:0_18:0	9.609296552	17.11077238	0.89498536	9.535337539	12.10760144	11.77589536	7.195803412	2.133239572	12.82622455	9.835720273	12.4851898	1.167701298	11.31442934	12.6837692	8.988356733	6.284484667	12.11909317	10.25233764	16.9984127	6.318467514	16.21564121	9.463235443	7.917652486	11.22409249	12.65771182	5.547533614	4.060147105	6.131265611	6.303386832	4.291499075	6.672748595	6.346222857	2.861517446	3.317459646	8.835999747	6.006856703	7.325027616	7.971631532	6.24661902	10.43522406	6.672553944	6.305097134	4.483454425	6.299335869	13.93569423	7.293589266	2.751744977	9.601665948	10.43705993
PE 18:0_18:1	11.58962211	33.89775361	3.388005416	27.43002694	27.04826676	27.81515203	20.74552914	4.89913081	24.24722817	23.61281016	17.69457331	8.145831161	18.10455061	24.78712463	16.07185197	26.70256827	23.81398923	37.19185127	20.7282128	21.34669327	31.54754568	13.6087152	28.18740924	16.31290081	17.98919033	8.363006329	5.628606373	7.788979768	10.41410317	6.210673949	11.03043477	19.24948299	2.972719226	11.61048202	14.80836022	16.63155475	14.76675051	12.21238702	10.89611248	16.0005023	16.40964038	15.02180292	20.68201468	10.56338698	42.35194652	11.91893226	4.414580723	12.43425566	37.31755003
PE 18:0_18:2	39.45522534	69.13504852	12.61997996	69.43444148	73.17299219	88.17555399	54.81063422	27.16995594	57.97388277	91.65341168	78.16802926	32.74874155	75.15325048	103.2775325	50.34225346	105.8292099	85.10504418	118.8834978	42.14123027	75.70316915	94.01791884	64.58570518	87.9844614	91.17559286	67.18336513	35.79681746	23.26972224	26.83563152	35.59209343	34.86246274	69.14724637	56.22149098	15.97042594	47.38249675	47.46228804	55.52344442	51.41651843	53.57145586	50.27410984	48.9201256	91.20505971	87.44255202	51.48995072	53.9374429	137.9330999	60.93487794	25.57109491	52.17373393	138.9819623
PE 18:0_18:3	0.299211339	0.589161874	0.049265682	1.419005464	1.16800334	0.472478534	0.335828507	0.135013863	0.79782457	0.808042866	1.320416537	0.097223499	0.824601083	0.946096783	0.739323342	0.528559978	1.117685263	0.577652199	0.596050998	0.62246755	0.714937841	0.839594753	0.670855472	0.574358164	0.254531672	0.370881134	0.125816437	0.269230783	0.405832662	0.464292961	0.280519699	0.487664881	0.101367205	0.372653193	0.256599223	0.4301311	0.459846479	0.37210106	0.414642829	0.471142315	0.3778439	0.554199543	0.886799034	0.791063146	0.393397325	0.71745123	0.154539471	0.627627544	0.355363276
PE 18:0_20:1	0.328916078	0.535763518	0.023673007	3.036852548	0.749044884	1.184805819	0.337435348	0.059150183	0.587341124	1.36387089	0.571878756	0.275097387	0.565067085	0.676153799	0.571577258	0.316777071	0.453444642	0.296668108	0.335976745	0.3903257	0.779272018	0.66963806	0.260421882	0.648785636	0.320197132	0.216989978	0.341490054	0.306695048	0.359197021	0.332303706	0.442744649	0.410330593	0.104522879	0.238901989	0.564016293	0.822832876	0.169102624	0.391742676	0.527155442	0.851134057	0.174141508	0.435802533	0.347245067	0.278342403	0.69445327	0.286519913	0.102697458	0.469667224	0.420042409
PE 18:0_20:2	1.258375663	2.335107214	0.234853805	3.78086769	1.703018625	3.03130003	2.563508655	0.358271443	3.171604822	4.217618584	1.553678509	0.884907675	2.147505679	2.58609747	2.316922771	2.922190194	1.652489404	2.528600363	1.054564689	1.848316957	2.626571468	1.880633397	1.363308574	1.727700119	1.88084982	1.004370713	1.182534993	0.86807357	1.202569729	0.953260738	1.90947185	1.382242982	0.405556863	0.751502983	1.873973492	3.087153984	0.805404657	1.418360547	1.62632645	1.9701667	2.445581369	1.678111362	1.808178783	1.341622153	2.601010914	1.003734376	0.771921424	1.392635228	3.902888493
PE 18:0_20:3	6.528257932	14.0047026	1.524818364	20.52406318	11.49430477	13.08330433	19.22373369	2.474471495	24.41753876	26.99028641	6.175866911	7.138819968	7.810034147	14.77479548	12.96140592	19.11655609	10.77294527	16.91623608	8.218973561	9.694125768	13.01026255	10.24373281	6.520429502	11.64214004	11.23030992	3.591195913	7.125286374	4.127680667	6.400750302	4.62408984	12.05644582	10.9078208	2.369571792	6.186769603	9.009352358	21.3767964	4.648142332	4.441798701	8.313261684	10.52353919	11.14982936	6.629931623	13.00985216	7.38964387	10.63979538	5.363528033	3.862650842	11.0373427	15.20311603
PE 18:0_20:4	34.48371524	71.7296655	3.363790572	74.06040787	99.54002493	28.63785373	42.93136359	9.522207896	65.41662686	99.75712382	79.59186707	17.10931833	68.18624216	74.10987282	52.85501975	80.47917067	47.38613991	36.6292001	63.08957302	94.71074248	46.60922369	73.51910993	82.58595518	105.6571828	67.80923399	30.68564965	23.14078727	33.21164321	37.81160412	27.32442029	27.8227321	53.78390725	10.03867262	64.19650711	27.41468168	68.4548252	33.4326137	32.50785439	47.65781904	61.42858744	41.20109541	51.43405099	70.87971966	45.01533359	78.54387198	55.24864944	12.39784193	52.46134121	52.96237704
PE 18:0_20:5	2.096472209	0.835483272	0.058388528	3.95353393	3.631066514	19.76994217	1.269608184	0.297016461	2.147557283	1.071365598	1.911027884	0.239441192	2.567512047	5.040236387	1.006615267	1.103396152	1.437372167	0.816001429	1.82000013	1.385358492	2.628499193	0.74635029	1.338314033	3.402539726	0.787096388	0.408292612	0.866043601	0.506344533	0.899283194	1.269360641	1.465279693	0.861364009	0.120931928	0.7337537	1.567753526	0.765762262	0.890583614	1.487381937	1.94678494	3.972379065	0.382825593	0.305608804	0.669666233	0.399913726	2.199877027	0.418955843	0.323703133	0.536163659	8.343343342
PE 18:0_22:4	1.737729242	4.384188448	0.215144528	3.906076357	4.511138255	0.76911309	2.808184968	0.217236686	4.415243712	5.420891177	2.474593011	2.04198115	3.433708804	2.66661599	6.459379149	3.546763744	3.950164854	3.13336944	3.409947278	11.5772226	2.997909914	4.152102887	4.335876529	4.319680537	5.533421369	1.622008793	1.261626489	1.996548365	2.163108929	0.905201368	1.038586076	3.334411188	1.72096131	1.621386859	0.987428749	3.659641449	1.503993317	1.4511356	2.165613058	2.033275362	1.21674716	3.264620201	9.779653888	4.938231796	4.421307926	3.439802731	0.790749878	3.410124794	2.730001159
PE 18:0_22:5	4.53073506	4.050842553	0.465945771	5.115893584	8.136131596	1.724616703	3.571108024	0.60990328	7.129243563	8.880179877	4.143725994	1.790355798	3.718082385	4.229262507	6.313877463	4.223079935	5.764797523	2.873472604	5.581127906	15.04576687	5.098872336	4.392301595	6.010732235	6.232931169	6.330571781	2.114163249	2.4522416	2.559747286	2.846140598	1.030413949	1.30960753	4.59831244	0.627421218	3.048839445	1.168108674	3.711689633	1.945656688	0.869462596	2.186077981	2.854450327	2.302138097	1.934671914	11.28364103	3.678196066	6.935336277	3.896239082	0.866918627	5.527133988	2.0593132
PE 18:0_22:6	20.74496227	10.16799467	1.045412887	22.5855825	41.60240385	7.99150585	8.665905507	3.509605412	25.27032436	30.00203459	22.97270584	5.31098559	19.69121672	24.88774927	11.02426753	20.55094917	13.3348353	8.736863072	17.76584681	15.28530193	19.92797444	17.66211726	21.20866777	49.29259405	19.18264731	13.97698475	14.29627898	6.66065636	9.249457018	8.819471663	8.5656526	16.71900471	1.978851147	14.51243017	11.20410824	14.35693029	10.37717231	12.13641185	12.83459523	27.72424811	7.309718183	7.713575092	13.47652787	11.71983264	19.62988927	17.07440047	3.059962753	25.16497891	16.30767955
PE 18:1_16:1	1.327377538	2.860972449	0.096881915	1.858598989	1.842418872	1.370617705	1.153603825	0.112967252	1.980699215	1.394821434	0.894364737	0.269127894	1.771995453	3.025372624	1.452734914	0.583640323	1.924361527	1.264040327	1.487396501	0.807344414	1.500637577	2.139910136	1.129066036	1.448944702	1.668221294	0.876005537	0.3852082	0.687318597	0.843923415	0.516589027	0.933407212	0.953035001	0.250399759	0.470166655	0.796635654	0.951679562	1.04638182	1.142911057	0.709256534	1.235244977	0.7266681	0.994304299	0.810927627	0.762357703	1.357511581	0.529673445	0.182645258	0.964357851	1.279379082
PE 18:1_18:1	8.084248018	21.17788214	1.013238454	29.37526102	14.57355548	6.582358616	8.757424073	1.466100224	9.366396907	7.588463034	13.48525781	4.717242364	20.54674754	18.77090446	7.988440307	11.32102218	17.4887263	10.46021508	15.53047643	16.5588728	12.76449616	13.03219549	17.02755217	17.86876965	15.19309064	5.737683895	4.382400216	6.600467553	10.64912172	6.760080654	6.809444092	12.13832841	3.022714022	5.061969231	7.43301403	10.41221385	6.452248083	6.513709909	7.050264252	10.62637288	6.25569466	7.915559068	10.96740358	8.738041775	15.67336672	10.80722275	2.509031091	10.53061495	7.263488455
PE 18:1_18:2	17.42283321	18.48446321	1.815116427	37.11979244	26.08756243	9.289109622	13.38738156	3.557435386	13.04281275	16.91701019	27.42778364	6.225659781	28.05742769	39.57604329	13.09060024	21.47482454	34.09394838	17.50532716	19.05331993	34.78408797	22.74302858	24.30237373	30.48400639	35.38947318	23.47837082	10.58700224	7.820997933	9.177990674	14.00776045	13.45702175	18.48552105	14.53250713	4.528023095	12.0669228	10.0416476	14.85587113	12.72178722	11.95487198	12.39794997	12.35510603	19.36021242	15.77307951	18.23595754	16.93943025	16.48264199	22.86683623	5.566342342	20.41528283	15.09443394
PE 18:1_18:3	0.209071385	0.404081094	0.053601238	1.450890161	0.62079516	0.319349216	0.210100228	0.093229146	0.478222854	0.531400724	0.709275094	0.090305975	0.836619279	0.858230191	0.355050097	0.359765768	1.184411156	0.276543415	0.451684666	0.428709659	0.386301537	0.582758019	0.615623832	0.348795465	0.204048463	0.291863122	0.106051194	0.252031896	0.434173852	0.401664111	0.329362999	0.359712386	0.075166132	0.197267939	0.177865969	0.207005041	0.382873255	0.332521852	0.330558512	0.254628821	0.309119435	0.390917782	0.55149191	0.394737934	0.27076196	0.784505743	0.1578494	0.55300804	0.220777715
PE 18:1_20:1	0.260469429	0.410075032	0.020839288	3.866006999	0.473086161	0.810744506	0.356025125	0.03965151	0.340374757	0.583387209	0.316633397	0.345899013	0.953152308	0.609640053	0.416254257	0.235098545	0.390621381	0.279345617	0.2835963	0.525531297	0.622748667	0.597261085	0.339286566	0.759864957	0.554563366	0.1815225	0.444079103	0.256028936	0.473148721	0.445159798	0.416122869	0.376657878	0.16795474	0.174793768	0.487765995	0.702482189	0.162184833	0.291804969	0.484874988	0.641488934	0.211037412	0.426486544	0.353047523	0.319387255	0.57079658	0.27728234	0.078548604	0.367160242	0.287797054
PE 18:1_20:2	0.514594946	1.292623747	0.040735923	2.821193478	1.142678717	0.742455792	0.828752381	0.120295542	0.961833358	0.972639041	0.635407189	1.034452729	3.529127228	0.940242795	1.007511848	0.721321403	0.840543146	0.52092575	0.504015063	2.519076456	1.749229876	2.056427489	0.742419063	2.215998408	1.631368009	0.59906768	1.026734838	0.514195393	0.987767805	1.263798433	1.13560272	0.724546732	0.719064887	0.423440085	0.880640526	1.637258426	0.352402407	0.909862301	1.352669048	1.348723768	0.38844574	1.765029867	1.193694145	1.526008333	0.572857012	1.164606066	0.344659976	0.806026853	0.524624676
PE 18:1_20:3	1.226571485	1.905331669	0.100192067	6.691540701	2.144839324	1.200102209	2.236773977	0.19553702	2.261786289	2.105800085	1.375149735	1.319239516	3.305517649	2.642903436	1.800513301	1.294687675	2.250631329	1.038236435	1.3209394	3.100133822	2.452692482	2.541664386	1.424444967	2.713771494	2.455849755	0.887597553	1.248890599	0.964716265	1.788223532	1.252188185	2.132625694	1.593742756	0.463776903	0.735609928	1.275352649	2.467443772	0.739233713	1.122949899	1.243285935	1.963017838	0.990554155	1.419335472	2.64561061	1.420140281	1.18439135	1.058926522	0.511804443	1.787624187	1.285992432
PE 18:1_20:4	9.243134341	17.40835986	0.802635391	23.79627133	20.30322174	9.025486551	10.23134441	1.81747039	13.4026182	18.74364289	14.4993932	4.220683272	19.76960162	23.8952827	11.22677817	15.97049283	13.78943117	8.044950438	14.07325188	24.55650926	10.41231585	19.40002876	17.17715972	18.84060079	16.81224133	9.327513935	4.990691265	8.122961627	11.2988485	7.289149022	7.681013786	9.337662666	3.048032345	9.973956565	6.259717815	11.00900083	8.876093505	10.17230791	10.63416574	13.4631083	10.24561844	10.79683464	13.49799907	8.448817745	15.81884883	10.38086386	3.129055862	11.35372123	11.19164128
PE 18:1_20:5	0.946863401	0.288653982	0.013515576	1.301548908	1.290512111	14.41882	0.398902674	0.060737941	0.599165642	0.55000251	0.412469318	0.088536163	1.730925535	2.562142886	0.257995335	0.261015269	0.385688307	0.230515928	0.678514997	0.231805318	0.800266095	0.378902004	0.284594123	0.747263825	0.214793514	0.284160778	0.27542511	0.241596484	0.434502403	0.37971918	0.515243042	0.169114429	0.060522296	0.13698079	0.552810889	0.174855647	0.641545298	0.89006588	0.817671744	1.447410692	0.206563589	0.175352516	0.154466374	0.071843689	0.404881382	0.088728219	0.126919132	0.124906438	1.648139421
PE 18:1_22:4	0.748157172	3.04612154	0.196093619	2.576064839	1.688486931	0.772279092	1.332714172	0.180266008	1.785706407	1.871616823	0.983570561	1.991296719	3.267450105	1.064240372	2.505209292	1.238623806	1.914308732	1.68438599	1.704566943	8.997980001	1.980285819	2.664755755	2.586675854	3.095994404	5.060168907	1.147031194	0.882412489	0.977339956	1.673570401	0.843674063	0.839530854	1.707651679	1.10061673	0.52786353	0.748526118	1.632852399	0.828872866	1.565090526	1.213705991	1.089059198	0.6137848	2.941473382	5.573077226	2.965359859	2.267851581	2.290546633	0.760993062	1.867976296	1.845532857
PE 18:1_22:5	1.253993624	1.558278239	0.120934339	1.804001549	2.035325198	1.091623786	1.003636535	0.174097694	1.773898974	1.828045639	1.073515985	0.72716787	1.748123628	1.429743554	1.780780967	1.096673379	1.846020039	0.983872733	1.607828369	5.527096348	1.77885552	1.496581421	1.640279001	1.894499515	2.635186795	0.75472538	0.77099151	0.924502352	1.200050236	0.412583081	0.575029698	0.835392343	0.262279684	0.443691003	0.659786987	0.80128652	0.783097864	0.890006867	0.686855876	0.83835521	0.874975047	0.939244387	3.306918405	1.212308197	2.841217814	1.138275557	0.335180887	1.668364203	1.415365708
PE 18:1_22:6	6.56029959	3.717532524	0.359046902	8.26682014	8.923548357	3.346664019	2.757191871	0.86326331	5.411440166	6.983778147	6.057933091	1.596308746	8.083502782	10.6113504	1.987218905	5.458832199	4.954298866	2.462129613	5.516814798	5.210109554	6.703341096	5.352283255	5.333270847	10.4844345	5.580385933	4.795599816	3.073218515	2.056623528	4.040116247	3.330316604	4.587843838	2.820743687	0.856361514	2.351249127	4.221013679	2.547999842	4.533302895	5.514238645	3.753299644	6.546488895	3.803432257	2.48165565	2.936867002	1.830284099	5.973828249	4.216366545	1.062612532	7.239661215	5.641765707
PE 18:2_16:1	5.994240741	11.46549063	0.369309579	9.450104762	5.308142253	4.749724224	4.018304924	0.510223115	7.369045741	4.230594284	4.595676306	0.558452785	7.220500408	13.155455	6.038483929	2.115866679	9.312659191	4.963710062	4.985932899	2.686645374	5.83450142	8.962270218	3.737684266	5.219774417	5.710216842	3.217770308	1.271775303	3.028303052	2.866217583	1.688591425	3.439157654	2.475397617	1.240302094	1.756058581	2.926997456	2.872569054	4.629367	4.053591678	3.216852019	3.324645186	2.91673986	4.021799707	1.561033744	2.872058486	4.761829524	1.869419109	0.71063292	3.914595332	3.310048849
PE 18:2_18:2	9.963746461	10.54721217	1.25271961	14.79229668	9.694280089	5.677842739	7.902136952	2.67629898	5.586405187	9.557902784	14.16201216	2.18865136	10.80635385	14.95752455	9.89808014	9.722958601	21.99604674	8.888382618	9.0221459	14.83600891	12.47947226	12.78560541	12.09026248	19.2687187	10.58987569	5.558335358	4.77263346	4.571355068	6.87547622	9.042010425	8.941225346	6.670495078	4.050415997	8.13348438	5.434112672	6.22910153	7.987233975	6.136555393	7.325522143	4.640668744	13.82750977	7.787482271	9.327200689	9.022985677	7.108208493	12.47396005	3.494581453	9.445378153	6.04875544
PE 18:2_18:3	0.090458807	0.223205746	0.026626083	0.384004452	0.212081721	0.160623021	0.160586927	0.076659322	0.193172213	0.336981643	0.461598346	0.036760432	0.323258414	0.445414187	0.280210628	0.117939893	0.730813102	0.166486443	0.260247058	0.210985079	0.228626221	0.248234805	0.165702824	0.262320635	0.083270532	0.162219868	0.089709438	0.114207805	0.131908169	0.260285599	0.176645394	0.115586942	0.052602097	0.106966269	0.089794844	0.119424041	0.216060698	0.181530836	0.115863854	0.046530345	0.226006006	0.17351276	0.255697474	0.236548889	0.149290451	0.528596456	0.101302971	0.256065215	0.073799277
PE 18:2_20:1	0.16584723	0.286033119	0.011174129	2.443968366	0.246034623	0.301381068	0.10454341	0.037974542	0.195856235	0.301949099	0.330481721	0.14905348	0.401291114	0.379646921	0.208825633	0.14095624	0.234293006	0.13297505	0.240004136	0.356200416	0.367426404	0.310539535	0.233293387	0.537077752	0.359312262	0.116933462	0.203069946	0.149853242	0.266032281	0.217792517	0.237167442	0.223160423	0.060581943	0.100706409	0.246382384	0.37765417	0.145908182	0.234298806	0.248194539	0.181320538	0.210090199	0.149802056	0.23083225	0.231929816	0.286827433	0.245223649	0.103904931	0.286869202	0.117818489
PE 18:2_20:2	0.229834499	0.459984701	0.015603158	1.08086279	0.334246918	0.281443035	0.290530459	0.068146677	0.31018657	0.350872525	0.406541607	0.294864728	1.044473415	0.278223927	0.371477548	0.439958112	0.389515009	0.207593521	0.172710766	0.858207583	0.401821883	0.591142724	0.257106896	0.925529265	0.694757544	0.231089891	0.243172782	0.192980504	0.378002269	0.49620388	0.349102689	0.271775536	0.277149239	0.143647903	0.265185337	0.609121121	0.183534476	0.230190896	0.394291363	0.336637841	0.240815771	0.488117684	0.477379418	0.601875054	0.199229052	0.368526407	0.147623664	0.394009675	0.153131581
PE 18:2_20:3	0.338710146	0.525084832	0.02420005	1.255768387	0.41858719	0.492073279	0.561902948	0.063006417	0.43482469	0.675306191	0.366145593	0.23418854	0.709733789	0.581135701	0.635515309	0.345423046	0.723859583	0.295325523	0.347744257	0.504405849	0.702869721	0.782338497	0.27407979	0.844324617	0.564815071	0.222526597	0.31042536	0.244241289	0.378041518	0.281292522	0.445372677	0.324181734	0.144874629	0.211126388	0.335017157	0.671326831	0.211927375	0.278130492	0.304224505	0.476455783	0.314486156	0.271556916	0.490376442	0.354588384	0.22716769	0.239597588	0.127827375	0.449444569	0.329332307
PE 18:2_20:4	3.005702861	5.290831162	0.296746978	5.164337182	4.194619167	3.252876698	2.787496585	0.484735238	3.180999417	4.99438306	3.302918468	0.495530576	4.947603075	6.434066291	4.347889018	2.639471968	4.123694523	2.072610374	3.95597909	4.276688517	2.887487947	6.07805422	3.168302645	4.685438525	3.762176653	2.539025585	1.436215197	2.2555647	2.96268954	2.061444566	1.817230174	2.164544313	1.04477299	2.896413255	1.918326382	2.984941166	2.395515092	3.07463392	2.770635867	3.776695213	3.262495484	2.913304783	3.015333955	2.481728048	3.356123468	2.633979646	0.779244166	2.847807207	2.874186925
PE 18:2_20:5	0.342423019	0.082556992	0.005384463	0.306351736	0.166589915	6.68396312	0.06252008	0.014384224	0.103167847	0.105530253	0.153278492	0.010305237	0.39834989	0.694704687	0.113642943	0.022219622	0.090669023	0.064756568	0.202911821	0.027114699	0.256942807	0.128419243	0.069868087	0.327458972	0.087407826	0.118645156	0.085476273	0.068023254	0.150320463	0.140774307	0.111663585	0.01998621	0.013494953	0.046186539	0.24908678	0.045492672	0.126987816	0.290208954	0.191843453	0.396524831	0.076786091	0.02627533	0.027664843	0.007449829	0.056698722	0.007244228	0.040802259	0.027333324	0.432176357
PE 18:2_22:4	0.193870086	0.516103036	0.020253295	0.405654714	0.300787127	0.161226166	0.256814017	0.056303165	0.328779518	0.232659498	0.19691074	0.215502119	0.586789508	0.184749969	0.469910259	0.245230561	0.403178278	0.220383632	0.27807095	1.483848938	0.239232802	0.367478793	0.455339541	0.522036548	0.773235987	0.198922594	0.213403128	0.284253555	0.190691421	0.209726068	0.109612087	0.236854866	0.258094856	0.087892617	0.09817593	0.306896503	0.132802204	0.200110256	0.236985685	0.195993645	0.150263543	0.44987871	1.275205031	0.821772401	0.456361903	0.370676939	0.124160251	0.363582127	0.397757508
PE 18:2_22:5	0.350320337	0.310240699	0.023487324	0.413482303	0.363223052	0.229526991	0.227518312	0.028254037	0.357507716	0.483515422	0.250987582	0.104222577	0.357376992	0.301127233	0.371598109	0.146352788	0.415679399	0.062706166	0.465540563	0.791930392	0.28271838	0.246764703	0.212486131	0.314729137	0.497011161	0.16266095	0.155116126	0.136622836	0.237423068	0.106791524	0.065734114	0.198480111	0.067900217	0.114774882	0.188083524	0.121251351	0.181014035	0.144659489	0.141866053	0.160158148	0.170594169	0.186452308	0.517960032	0.221378623	0.607269574	0.229454821	0.083135871	0.245668729	0.351200547
PE 18:2_22:6	1.70445903	0.914383051	0.079588391	1.250219839	1.511224868	0.675454432	0.61851485	0.198421708	1.055786417	1.895289265	1.259488603	0.146391881	1.538134426	2.30916562	0.789412628	0.518860579	0.841844818	0.661042131	1.118066601	0.473622897	1.519824094	1.194899099	0.576117112	1.932209367	1.227365299	1.128819898	0.810454635	0.425390469	0.734568008	0.740959877	0.879660529	0.50153671	0.273289734	0.481272523	1.092825866	0.436225328	0.859153467	1.452353899	0.857033426	1.667003978	0.445217127	0.564388123	0.378929581	0.462870649	0.598190163	0.852594954	0.214819574	1.133290679	0.689418542
PE O-16:0_16:0	0.235921278	0.291740043	0.012654186	0.158077504	0.168939086	0.355250479	0.195343384	0.011020885	0.132350509	0.350571869	0.172892484	0.037456927	0.118009433	0.144238368	0.216558937	0.238092422	0.106976584	0.29500651	0.140580875	0.088310332	0.191860799	0.210511887	0.183917932	0.040912904	0.126980826	0.056344185	0.100605947	0.078188038	0.113553406	0.070812482	0.10038175	0.15756985	0.03596767	0.084234959	0.101087724	0.129188631	0.135050769	0.152684091	0.19956818	0.174150747	0.353837748	0.28428022	0.127842737	0.10393178	0.300695854	0.071280968	0.018926726	0.094503373	0.197092414
PE O-16:0_16:1	0.028164825	0.053229355	0.001784933	0.027754987	0.068500358	0.102888352	0.123445395	0.002519745	0.136269897	0.041457935	0.036112634	0.00341785	0.035047436	0.124723846	0.091147743	0.040267945	0.072711568	0.048669242	0.083685379	0.008514497	0.121222692	0.056813618	0.055103775	0.066393261	0.031994885	0.009443167	0.013114295	0.012295082	0.043791063	0.010130146	0.042360499	0.06084954	0.00635231	0.016614867	0.042186409	0.033943895	0.035783179	0.027868112	0.038951009	0.028957263	0.008970998	0.033015163	0.048758799	0.021283872	0.032048423	0.004404987	0.002248336	0.018577289	0.055089049
PE O-16:0_18:0	0.059815999	0.080618097	0.005121786	0.091589338	0.032749242	0.095453376	0.078577644	0.003083545	0.05819744	0.147194586	0.079955792	0.009756452	0.013469871	0.081643197	0.061519501	0.039917916	0.0532762	0.073866139	0.058764375	0.021518893	0.098311514	0.060872435	0.037462604	0.054546446	0.07470041	0.018681829	0.036090695	0.03982064	0.038610653	0.009667483	0.033036038	0.063431015	0.002552323	0.019222545	0.056277674	0.043786868	0.064903566	0.071853495	0.055439136	0.043456431	0.086324113	0.068674974	0.030511134	0.046973336	0.083505031	0.044932796	0.02486243	0.019759888	0.057403127
PE O-16:0_18:1	1.844136348	3.046154433	0.080300387	2.038683859	2.228535702	1.917692696	1.685347075	0.113642093	2.996044208	1.911441299	1.703908454	0.19144222	2.25790906	3.385119409	2.285158751	1.155393303	2.704375123	1.31696302	3.084929783	1.021990467	2.867760723	2.201649241	2.21038948	1.395190234	2.051413149	0.877116367	0.435529085	0.795565302	1.657255276	0.526221508	0.991894562	1.232277017	0.265659559	0.613353821	1.722288239	1.862692218	1.884435449	2.274577168	1.441064012	1.909836513	1.462975735	1.665305551	0.900702818	1.222056909	2.802478994	0.781606271	0.523482675	1.4499188	1.397929615
PE O-16:0_18:2	6.723168285	5.852906116	0.287054942	6.036222745	5.715492876	4.160066631	3.875177709	0.475569094	6.031091539	5.734429939	3.96233271	0.58624278	6.080553571	13.438135	6.00388563	3.299474471	9.278772158	3.912201116	5.511970637	4.254118325	7.959631659	7.531657817	9.009482283	5.554009475	6.191058083	2.672729361	1.682141786	2.452770719	3.792559465	1.719157445	4.7973841	2.616043672	1.247108765	2.10738849	4.523345795	4.984709203	5.207720634	8.927659189	5.848629023	4.70256339	6.691425255	8.188999218	2.260721752	4.455818426	5.003969962	2.683061746	1.96074822	5.796342208	3.782947311
PE O-16:0_18:3	0.122749986	0.145902589	0.006820941	0.179303281	0.093319718	0.157624923	0.071294432	0.033570759	0.138937653	0.103186449	0.136188596	0.004450651	0.161966687	0.28824159	0.122366993	0.053886347	0.318099456	0.044564709	0.086575096	0.053395069	0.093256041	0.14288445	0.109169975	0.134224887	0.051674032	0.049913671	0.044258616	0.054828473	0.077243033	0.077767763	0.034893883	0.158028072	0.021081588	0.050758076	0.103799718	0.093997809	0.13342929	0.265099888	0.081761669	0.067715709	0.11678794	0.125252821	0.101349265	0.111767847	0.109076101	0.054244634	0.028473319	0.201405119	0.04275388
PE O-16:0_20:1	0.101127621	0.14753059	0.003851975	0.513957118	0.084558935	0.117703458	0.121569483	0.01098757	0.149657306	0.230491079	0.086102354	0.008289399	0.115248918	0.150304955	0.118179702	0.080275339	0.092195782	0.11076873	0.058682352	0.080723718	0.139646423	0.149998718	0.071484003	0.036427525	0.08161937	0.026453293	0.047769765	0.058039223	0.092099573	0.071975963	0.106739701	0.056278887	0.01191903	0.047847556	0.065840185	0.144162309	0.083495334	0.103147756	0.118625791	0.133285903	0.126769074	0.176140779	0.058380694	0.057091223	0.113607011	0.035354088	0.016770897	0.095834482	0.100616438
PE O-16:0_20:2	0.154156975	0.18122775	0.008329235	0.243261653	0.133940774	0.102274165	0.167654555	0.002947895	0.166041983	0.326753774	0.081419914	0.034427315	0.241189308	0.272005596	0.263252112	0.095041958	0.103302333	0.015777924	0.131847094	0.08652419	0.266165272	0.19195231	0.116206757	0.053156837	0.146971894	0.064466651	0.064320365	0.054729852	0.160952096	0.033881082	0.099214954	0.05328338	0.006974133	0.036442124	0.121772842	0.260412165	0.100035634	0.178125773	0.19734725	0.228804357	0.149412347	0.183266369	0.046426642	0.118195097	0.128089436	0.07198442	0.032126485	0.102735282	0.11329387
PE O-16:0_20:3	2.160318333	2.505608457	0.073746685	2.623180341	2.195197008	2.766347028	2.081542811	0.104427439	2.803947335	4.407927023	0.972766214	0.200896857	3.17175678	4.5037676	3.812410302	0.710320614	2.139977902	1.172708685	2.148460782	0.874979096	4.177827006	2.723367428	1.559528888	1.236493001	2.181028461	0.978716722	0.97672725	1.3774373	2.444518154	0.741877593	2.314877034	1.193745064	0.31025988	0.45137447	2.026001982	3.971298961	1.211132175	2.292524078	2.249964226	3.4516123	1.275703816	1.84713795	0.75801738	1.035512178	1.778017862	0.604891504	0.690739784	2.421189914	1.246492906
PE O-16:0_20:4	23.65096189	29.10500968	0.827945631	14.02622473	29.04481541	22.78047313	20.25072465	1.651158158	25.30864845	47.53378755	14.98731945	2.312911117	34.80798801	48.29461558	29.31977186	14.13094944	20.66855383	10.85861601	29.03646051	15.34513172	25.47257029	37.54523983	23.68799736	16.25123935	28.91285204	17.21688252	7.428832803	15.0131935	25.46021445	8.07772083	16.0784268	11.77830246	3.668313454	6.819802767	18.90788771	27.19677846	17.74770096	30.78598367	27.31467841	35.62074876	19.84092725	25.70485463	13.10452394	12.76820353	45.22744731	13.54715736	6.858506173	23.75724654	16.44275442
PE O-16:0_20:5	3.796351709	1.485138255	0.058148888	2.439434506	2.95183351	37.58400488	1.248210613	0.095559477	2.445011975	1.980321718	1.080972797	0.109807569	4.369263807	8.871014314	2.213546049	0.600303793	1.460581923	0.646546967	3.632845709	0.828418957	2.487983666	1.802688725	1.861594561	2.207624666	1.459109896	0.956631775	0.756278493	0.893103675	1.973619671	1.135308283	1.61020895	0.791601521	0.219109414	0.394777483	2.050812201	1.267650324	1.712419117	3.48477057	4.186145804	4.161143688	1.038478345	0.854788695	0.43125098	0.537318664	1.737443136	0.375928277	1.029125108	0.821762017	3.44781703
PE O-16:0_22:4	2.581731562	4.971298433	0.210678863	2.328549444	2.560835875	1.247888936	1.945798903	0.171287089	4.196997292	6.587583835	1.941775325	0.730582898	2.497510649	3.897001402	8.520424463	1.972125145	4.025617748	1.843285619	4.716175764	4.611258811	4.10590275	4.722076293	4.040060874	1.765961425	4.286816721	1.340379881	0.833029351	1.852449384	2.273697006	0.420675129	0.834366353	1.730501625	0.468042658	0.86809045	1.413921991	2.39100809	2.391187442	2.345286094	1.742123421	1.581287953	2.746857978	3.130687034	4.556470245	2.875411035	4.218271941	1.812639659	0.788894546	3.357674103	1.830575815
PE O-16:0_22:5	8.447195669	9.667237624	0.404037591	4.967099733	6.159774121	4.588732696	3.397458871	0.414754693	8.872629867	15.9149317	4.384173757	0.775941178	5.3460223	12.02221809	14.68362938	4.147209006	11.19785698	4.232429881	11.97177763	7.99281115	10.5420778	8.640171786	7.778079867	4.72288515	9.780816019	2.762702444	2.455080222	4.607567823	6.633418364	1.268617237	2.359543964	3.027739267	0.948042073	1.763373243	3.667436092	4.768501028	4.914146376	6.161850468	3.821381631	3.572712203	6.050343869	6.603266863	6.457110053	4.379666202	14.58481765	3.165515844	1.951780218	8.890915006	5.180918443
PE O-16:0_22:6	14.63251068	10.458818	0.617139972	7.342847186	10.94406217	8.868220507	6.866118244	1.092945731	9.008335267	16.92762216	12.59632237	0.950745866	14.95056979	20.46621566	7.630318219	7.427853368	10.8568472	5.103477422	15.73056886	4.135519213	16.61981165	13.03025777	7.077430353	11.72413567	14.21362619	9.917979016	4.93787298	3.920123377	9.378465167	6.501438213	9.261644185	4.559225222	1.890950002	2.671081732	14.17361112	7.171319684	11.32445877	18.67348952	11.17872136	15.40202573	9.243585504	8.571113222	3.849743112	5.861866745	15.40020137	6.611123804	3.033095277	16.17159832	11.35430353
PE O-18:0_16:0	0.160141723	0.77656294	0.060627238	0.505893818	0.446363816	0.516729545	0.474214196	0.095670721	0.526377275	0.610928864	0.444522854	0.149197662	0.245230199	0.266902963	0.27512728	0.510732134	0.240927792	0.758603271	0.172701286	0.228573623	0.511034071	0.211998822	0.325247385	0.182137033	0.17412794	0.159730403	0.059102206	0.226869135	0.165598269	0.097668027	0.174326674	0.214682222	0.07734308	0.229780017	0.268908241	0.237803541	0.362476607	0.391582212	0.271235616	0.393081807	0.458089047	0.40676429	0.362119429	0.267635585	0.758684103	0.143174501	0.135868535	0.175662508	0.670339256
PE O-18:0_16:1	0.044502814	0.178849111	0.011352535	0.082695159	0.106176863	0.14791158	0.086637876	0.008979408	0.107650158	0.108872937	0.093908916	0.030176402	0.07997833	0.099473409	0.085419353	0.105081446	0.085507128	0.244969778	0.072580392	0.063186113	0.124113514	0.052745703	0.088740067	0.063168305	0.054496357	0.044323521	0.012840046	0.068222668	0.03659956	0.032492211	0.06313824	0.067926425	0.011880834	0.042807961	0.065441364	0.058598191	0.095587888	0.066117678	0.038625498	0.079954195	0.055713385	0.065117447	0.081753535	0.047936294	0.254311148	0.052222957	0.026387493	0.037818368	0.113019228
PE O-18:0_18:0	0.239280879	0.368194605	0.020635292	0.22424401	0.151975149	0.249381669	0.150591074	0.010761185	0.311519595	0.248212321	0.198791615	0.01749265	0.036239217	0.412691827	0.121245415	0.037409453	0.223671381	0.179195085	0.261385647	0.014399361	0.177922513	0.252416827	0.1090304	0.198903059	0.220332931	0.130305874	0.103670462	0.083575899	0.052558328	0.102495642	0.063816663	0.111537684	0.056067554	0.011234772	0.172001164	0.119777227	0.137629947	0.162900723	0.165105992	0.222183201	0.1132369	0.127066592	0.027874175	0.037707838	0.137620175	0.018506483	0.00737528	0.022651105	0.321800242
PE O-18:0_18:1	1.764333607	3.312418377	0.12383171	2.521638196	2.617582618	2.323439693	1.907578325	0.166093227	2.991048168	2.188693693	2.031541461	0.321239533	2.508362883	3.31246047	1.9204575	1.15702799	2.371190311	1.64574618	2.509487491	1.210693065	2.644080954	2.953027138	1.684010513	1.970484282	2.426470139	0.791557684	0.503507201	0.784167184	1.378616953	0.767543922	1.049377063	1.624247895	0.416687458	0.704038449	1.391511761	1.666903079	1.848477283	2.431744085	1.420925158	2.289514236	1.369147133	1.622010538	0.980916746	1.326772851	2.703146909	0.932119726	0.268095593	1.218957847	2.193210974
PE O-18:0_18:2	7.469902516	7.45691328	0.450237466	7.652509853	7.975499283	6.211462081	6.013963446	0.628961888	7.502634508	7.317553043	6.388728337	0.933110747	8.76059642	14.67262806	6.616761876	3.67926025	10.04409716	6.404229294	6.028194976	5.536746239	8.974160362	9.948477424	7.352819894	7.553356971	9.171580858	2.973584281	2.156642556	2.517917837	4.015071468	2.858358916	6.560493519	4.023387643	1.656403089	2.75677107	4.103135725	5.535946556	6.219424894	9.38305984	5.621690997	6.154195929	6.810843727	8.3595579	2.964586835	5.588386459	6.346102738	4.22789361	1.40015929	4.978590592	6.339713873
PE O-18:0_18:3	0.137306685	0.113554446	0.005250994	0.181991693	0.15146581	0.174082289	0.067351092	0.024598389	0.282573613	0.202441146	0.188629804	0.005429879	0.270708149	0.312150294	0.171032101	0.037114934	0.315215372	0.082474214	0.101373619	0.047648775	0.182506909	0.185752675	0.142753009	0.111537386	0.088730436	0.074942292	0.034357605	0.04735656	0.115006985	0.055494117	0.085141635	0.10965022	0.030965007	0.056226109	0.06798856	0.093790711	0.173850624	0.347307174	0.077244602	0.10338879	0.111221537	0.170586002	0.071449667	0.097820432	0.126558059	0.076911982	0.037002131	0.086762133	0.047564357
PE O-18:0_20:1	0.043511143	0.098292635	0.005360125	0.294199613	0.09854119	0.122576202	0.077549507	0.005825919	0.075882469	0.089342617	0.064526851	0.012642536	0.057205572	0.122938538	0.054920387	0.045137855	0.060130808	0.041377353	0.058148707	0.047034837	0.101824446	0.120391441	0.022742706	0.040118654	0.101362617	0.032650454	0.035086298	0.036234842	0.040078705	0.04588149	0.094088363	0.034838458	0.015244982	0.027847853	0.060752037	0.074228546	0.029914509	0.082246659	0.095093495	0.141399237	0.085161336	0.063856926	0.029001589	0.037951273	0.043172794	0.033696215	0.012086364	0.037287631	0.070485813
PE O-18:0_20:2	0.121519826	0.143982356	0.012060224	0.249348923	0.113064349	0.129679568	0.097359162	0.006164851	0.119356416	0.250450121	0.08165622	0.02270584	0.141291615	0.196389517	0.124469579	0.0755785	0.109615594	0.150946371	0.061149963	0.112073173	0.197345407	0.174106411	0.10112335	0.127059988	0.203612699	0.04982939	0.092900617	0.052523012	0.103906442	0.051736514	0.13974116	0.092952129	0.025467737	0.038212895	0.084538056	0.181868354	0.068091375	0.114129896	0.115826004	0.163681168	0.049970646	0.153142024	0.050921097	0.086357154	0.089677677	0.067190576	0.02963642	0.070312703	0.121225833
PE O-18:0_20:3	1.751473148	2.035938617	0.088616818	2.480864576	1.811183478	2.947128147	2.138683356	0.12320934	2.835886461	3.545544333	0.979623682	0.249916936	3.074411601	3.640993366	2.567048812	0.54765122	1.652226167	1.042590903	1.717290002	0.923424309	3.171485696	2.801642461	1.027836471	1.335306712	2.375440903	0.644200305	0.797149531	0.907433697	1.872573161	0.834470976	2.228778892	1.033626842	0.316478877	0.340363509	1.340534647	2.948716202	1.036249567	1.778592874	1.552576039	3.394842031	1.112459793	1.404164873	0.766269638	0.833305969	1.726554545	0.638691128	0.283391529	1.409852496	1.715082798
PE O-18:0_20:4	24.62075892	31.9916386	0.775156999	15.48826881	29.20427719	29.33239911	27.06640117	1.728804721	33.07541553	44.63812845	17.44032188	2.141374184	39.10731336	49.60772619	27.12278288	13.95194011	21.71803384	14.10150684	26.82499284	14.68780562	23.29040155	42.75408333	20.37605967	18.50451787	35.82003155	15.84861871	7.827995733	13.5778188	25.7540903	11.48485285	15.74152482	14.12546317	4.533048953	9.26512198	15.9105198	25.87100186	19.41260421	33.6981102	22.90748417	40.11861818	18.77834838	23.65945513	12.54053021	13.75964537	47.72225356	14.74267443	4.184803727	17.48750936	18.91934913
PE O-18:0_20:5	4.562332708	1.923345003	0.070589924	2.88183097	4.537822814	56.6271343	2.307566141	0.210677407	3.854161397	2.525148851	1.7035247	0.193257223	7.116377154	10.95593019	2.832160612	0.735484379	1.963610588	0.96839838	4.471959687	0.99015828	3.59018479	2.466699811	1.658732717	2.844676163	1.774837634	1.188546122	1.013762462	0.894155211	2.750781496	1.70524624	2.009473929	0.946564863	0.353180365	0.525593074	2.169754314	1.541910741	2.444366886	5.109779866	4.791288452	6.367955786	1.384863807	1.370905379	0.522035789	0.533708098	2.798889543	0.578547411	0.518667039	0.830687678	5.119254861
PE O-18:0_22:4	1.166847142	2.383767263	0.097887218	1.155378433	1.267941709	0.710101618	0.779557638	0.107757858	1.862567023	3.153850645	1.000441567	0.331741079	1.329430487	1.47629391	3.084205193	0.826257435	1.532607503	1.074155373	1.99323578	2.132912574	1.872739022	2.255077452	1.484153113	1.020378961	2.394201919	0.570836028	0.356527453	0.710389191	1.038552576	0.367570452	0.314255672	0.958861299	0.378009168	0.371485636	0.626028015	1.111689406	0.966155779	1.14039165	0.790287544	0.81143218	1.126649059	1.666325946	1.782487275	1.214892784	2.851354916	0.940391978	0.400201981	1.275373111	1.178940482
PE O-18:0_22:5	4.276255128	4.907155336	0.254767712	2.710868798	3.18191463	2.400683591	2.042801023	0.199053117	4.416241952	8.572579684	2.586886166	0.403871348	2.985023122	4.81908137	5.798349073	1.701387203	5.713327123	2.451377416	5.884457532	4.434073162	5.678888099	4.531247872	2.841104015	2.604932616	5.902601877	1.314017843	1.109962866	2.09774754	2.934387057	0.868772777	1.273859181	1.760939184	0.479015731	0.858524994	1.713689557	2.293814918	2.750536799	3.265486766	1.819552967	2.294107916	2.736798526	3.325144289	3.097141571	2.13021823	8.03587613	1.971101673	0.641729775	3.402558547	3.732891788
PE O-18:0_22:6	13.18894726	8.945020055	0.460324803	6.667727696	9.004990416	8.975394282	6.739991257	0.814626297	9.169465511	16.62726125	10.45420193	0.677582175	13.17729131	17.16371468	5.678016106	4.659513527	7.732021639	5.927183506	12.66660886	3.36297014	14.07647642	11.40774295	5.466227611	10.00101706	12.93819487	7.127079151	3.736978965	3.089523726	7.48822958	6.036038598	8.622800502	4.49020846	1.946474468	2.427473258	9.19887026	5.793490186	9.920265615	18.47992708	8.104890814	15.49372224	5.863985078	7.247473754	2.447114461	4.304473477	12.98262281	5.07467888	1.537411369	11.33519528	10.98987786
PE P-14:0_18:0	0.006612159	0.049017764	0.001730292	0.017111606	0.006521838	0.016362565	0.010178729	0.004971662	0.040942385	0.036227517	0.024921632	0.018474534	0.004489315	0.016156927	0.013251537	0.053811662	0.026781175	0.054324096	0.007731848	0.051789489	0.009918966	0.023957866	0.022132696	0.023281944	0.018901838	0.019874396	0.010397712	0.015134936	0.017837088	0.010486769	0.008113509	0.015815735	0.005916694	0.013012408	0.008270196	0.023693218	0.01259496	0.013262895	0.029055475	0.004007581	0.028696339	0.017537267	0.021407536	0.023185037	0.028872055	0.005719067	0.004069707	0.011493986	0.031464471
PE P-14:0_18:1	0.052824944	0.267962612	0.011492701	0.116652195	0.108297188	0.109459883	0.05990922	0.004699617	0.110056837	0.07856485	0.039699063	0.004398426	0.070520497	0.12570536	0.068065645	0.026968435	0.161689817	0.107838446	0.1256408	0.079837341	0.084590407	0.118462717	0.069039689	0.135122074	0.139942776	0.035394401	0.016974497	0.035447927	0.034950892	0.049473482	0.076739961	0.050260214	0.029844092	0.041303961	0.070619762	0.046630852	0.043231075	0.045268828	0.058588161	0.079512493	0.01960808	0.010235128	0.028002301	0.055190991	0.081697892	0.04413278	0.01270644	0.036918909	0.144113293
PE P-16:0_16:0	0.749823787	1.514390223	0.058884545	0.526839049	0.840436357	1.527558324	0.719879331	0.108849135	0.564395718	1.154247443	0.537590849	0.195092382	0.472466114	0.488972467	0.918820307	1.09888439	0.38086734	1.109180576	0.796214578	0.449530749	0.46489538	0.69094097	0.462684086	0.341711633	0.440848239	0.244867112	0.504580762	0.367027348	0.329892874	0.306876227	0.673370697	0.669524831	0.389500085	0.611539789	0.432419119	0.608121296	0.493642605	0.493893531	0.663604868	0.652154571	1.47675545	1.014502375	0.465883447	0.727848747	0.793089997	0.361848181	0.124314714	0.511466442	0.814818827
PE P-16:0_16:1	0.233753926	0.532581065	0.031708625	0.295051436	0.359087473	0.267348766	0.363432318	0.016076533	0.44054572	0.186029349	0.206144502	0.059988198	0.267263517	0.366262834	0.355015129	0.15089874	0.298833086	0.26975429	0.355155159	0.144210799	0.504507695	0.301969211	0.29126088	0.262335195	0.353851689	0.148102579	0.111359033	0.114624804	0.139997808	0.077304835	0.162188193	0.266938436	0.063111512	0.084995975	0.135084917	0.271901176	0.165490057	0.223758535	0.096203932	0.208792518	0.111171621	0.237406647	0.262071604	0.209005926	0.237289295	0.134788217	0.046175684	0.256282004	0.259469569
PE P-16:0_18:0	0.225315683	0.532022426	0.026415126	0.301114012	0.267161476	0.242466063	0.202673405	0.02962245	0.403836066	0.302920195	0.2988564	0.013777941	0.252974886	0.330606971	0.322487178	0.125616837	0.329004665	0.25329534	0.365616185	0.185325371	0.355615378	0.325922341	0.179406467	0.193181408	0.283396699	0.10444559	0.084023459	0.133706956	0.181002987	0.08315787	0.178097724	0.203865253	0.056698809	0.090250432	0.159457858	0.218725686	0.204077162	0.227629092	0.191115473	0.204727642	0.284910283	0.22180233	0.112072992	0.228373583	0.327712426	0.130570774	0.045989934	0.259548645	0.248333351
PE P-16:0_18:1	8.312770596	22.18206551	0.750797329	13.4426986	10.37097718	7.650714558	8.500326727	0.887216571	15.03863814	9.72674806	11.49959304	1.508029965	13.13842159	13.03520998	14.0465326	6.231941733	14.5777113	8.34976688	15.57565757	6.88671637	13.9925519	14.75600041	9.215570234	9.82246731	13.42637774	4.853918152	3.154390061	5.021899015	6.432956175	3.392551493	7.877169533	8.953429023	2.34865163	3.797241859	6.882405867	9.442923398	7.593117661	9.166024394	6.001106805	9.028194379	8.614285736	8.614245401	5.475210337	7.974022918	13.4681543	4.881664927	2.184587631	8.647111812	8.469275353
PE P-16:0_18:2	42.83811636	63.94777828	3.511226926	53.73490077	40.09135899	26.70511415	25.2315351	4.937217388	46.24691963	38.40926907	35.60489655	5.849943438	51.07088824	78.81837987	62.73634865	23.60451169	74.49135555	37.59465366	42.5553862	31.55243824	53.05247203	63.92232832	39.91025494	46.86411145	54.53603919	20.53218904	15.62899531	19.61783741	23.98677798	14.19238479	56.82237963	27.28271036	14.11398465	19.66554127	24.90213119	36.4025132	28.77158376	49.70449876	29.8609429	32.01511954	49.96978301	57.37232171	17.10775573	43.32208283	39.47831079	23.43535388	11.62022851	44.11171937	34.68437428
PE P-16:0_18:3	0.390655371	0.738650766	0.053105441	0.700352587	0.404094562	0.714732194	0.266394878	0.091520206	0.715628179	0.429799182	0.574093336	0.076754347	0.490706356	0.817039716	0.949656606	0.237104802	1.598920966	0.428053935	0.361189611	0.169964661	0.396578473	0.639476814	0.356427377	0.43877963	0.256459438	0.26522254	0.149814186	0.194950556	0.289943216	0.215817687	0.297402978	0.344413586	0.115835147	0.205149888	0.249634783	0.466579569	0.413812575	0.697719725	0.237278254	0.221327565	0.360143752	0.561564312	0.303632806	0.504863132	0.501063512	0.33887129	0.162805279	0.562590345	0.182560209
PE P-16:0_20:1	0.316393646	0.457804745	0.025462979	1.920869199	0.45468646	0.73166524	0.325882808	0.016690412	0.61824599	0.601537011	0.411068962	0.096631779	0.508950381	0.494878997	0.578662986	0.23919921	0.39667842	0.329891398	0.342793006	0.215974994	0.491801218	0.452902032	0.251062322	0.482979817	0.455075051	0.167311017	0.272445489	0.252477392	0.294871303	0.193269062	0.683542718	0.346517009	0.117187946	0.221253737	0.4218309	0.565804104	0.273656309	0.446686704	0.449390424	0.561184701	0.422297185	0.528405964	0.23365885	0.368965839	0.457878106	0.163177432	0.112523176	0.391814903	0.498261649
PE P-16:0_20:2	0.575620636	1.134482448	0.035598965	1.431525699	0.54571556	0.636631829	0.456922708	0.053797629	0.861566015	1.21166387	0.539579776	0.135889108	0.943500625	0.868207685	1.579053275	0.349984174	0.604551135	0.404522264	0.492754569	0.373484115	1.242402575	0.874469656	0.404657659	0.594929636	0.876146164	0.323154355	0.42508565	0.354637072	0.455201138	0.314155988	1.018307292	0.420380979	0.209880383	0.242922273	0.579102253	1.038466097	0.279409481	0.559895508	0.621443098	0.945308435	0.611066092	0.614425161	0.333229314	0.555403739	0.507451412	0.281583548	0.179424583	0.689576629	0.542979712
PE P-16:0_20:3	9.634581431	17.47286065	0.70758265	18.29521125	10.11315563	10.40565264	8.898339532	0.753466598	16.85820874	17.96063697	6.598160031	1.981813111	14.43226598	16.80641482	23.59649633	4.815972287	12.96391016	6.490900825	12.68485547	5.890856723	18.48604982	18.27054582	6.448444632	8.946607514	16.17492365	4.552205007	6.725797325	7.326635794	8.556093587	4.211687541	20.35481456	10.27973004	2.915458431	3.425302428	7.555704039	19.80960576	4.440744612	7.429813987	8.223413239	15.22129735	7.825639665	9.508662838	5.398534921	8.355873105	9.334861039	3.92468269	2.196079306	14.54304456	8.379734026
PE P-16:0_20:4	97.03208537	223.2090614	8.640981421	90.58421484	126.7172195	89.0842016	73.08877276	12.93700189	147.0561785	198.5879094	97.62993073	17.60716548	144.1826183	184.6452766	213.6460999	88.78625404	116.1496827	63.01382189	172.698837	90.91090528	97.77001932	228.1750756	98.97006541	99.69837086	168.523835	80.17965981	47.01866381	87.23181109	89.17205592	46.97841298	125.8842261	98.10365684	36.48407904	59.81378604	68.97224625	133.202611	69.11174522	104.438866	89.94547281	151.7557438	109.3503626	123.5598339	82.63715682	103.1177994	183.9058719	68.50591583	25.43703494	140.6353023	87.00404981
PE P-16:0_20:5	12.47291894	5.017962727	0.154682949	5.928583783	9.080908135	140.2234457	2.543448104	0.638294226	8.44134256	4.802279407	3.656823838	0.352453918	12.08502192	21.99069667	4.865610325	2.223753756	4.722358488	2.289341836	10.1254471	1.805396689	8.784651542	4.463014743	3.267732977	8.06853887	3.782044328	3.26462104	3.804969849	3.271621435	4.696678851	3.280444148	7.398244214	2.359202117	0.93189745	0.966132026	5.890187027	2.772511342	3.581255689	8.710078232	7.317093994	15.7796297	2.14516276	1.503723804	0.626958409	1.055479502	6.847932551	0.947246946	1.751075412	2.603096186	18.42288742
PE P-16:0_22:4	7.63559834	22.73401973	1.162522881	12.63531291	9.08559559	5.403712245	7.944271286	1.165914861	16.96284272	17.97758663	9.944726912	4.705081053	12.64279973	9.074578392	29.29130021	10.2475783	20.4526479	11.49796546	18.09528082	26.6231739	15.83033967	17.98044565	15.25011742	10.51792958	21.24789415	5.714582415	4.405205621	7.814017481	10.12791501	3.183934813	5.254811227	10.34586236	3.850296357	4.093282395	5.26925504	10.41170049	7.875378758	7.452240575	7.178915688	6.773693967	9.395355303	14.36538383	23.28817593	14.60523544	20.93150295	10.09583037	3.662798951	15.69637459	11.74342347
PE P-16:0_22:5	19.56009357	30.79127461	1.715676488	18.28201284	16.10327493	12.51057913	10.23170174	2.011643184	25.64101328	34.69365853	17.82475693	3.440265078	16.86037472	20.8626508	43.85146702	14.30314908	36.14826533	15.63570305	35.11809427	28.78330481	28.32955763	25.41694347	16.29762229	16.92847685	32.20502932	9.376979011	9.689000962	13.52411479	14.42594877	4.666778713	8.212247232	12.27793035	4.162806746	6.471678921	9.55964148	12.98335902	13.04511411	13.92120593	8.700998328	10.31042802	17.95091356	18.04738787	20.49407562	17.3565164	42.88039721	12.93488666	5.817644997	31.51447804	18.74806347
PE P-16:0_22:6	57.21261051	53.56443271	3.988187322	42.72793862	50.9020408	37.19741572	24.95655012	7.772150179	48.11941189	70.11050856	56.04480371	5.283517176	62.78694474	76.21455016	37.06374284	31.25090034	48.99829062	30.2395178	70.81037036	18.56685851	65.78998128	58.91268404	30.8827678	64.59241864	62.7790657	41.34757595	25.43134434	18.58741087	32.0348531	29.37327132	54.84126415	27.08680644	11.95313402	16.40004005	42.59816063	27.13236598	42.8537697	62.86768184	36.47533836	68.2742078	33.91729847	40.19962518	16.66561841	33.0954875	54.48152164	29.68640648	10.45851263	93.24919648	56.25809263
PE P-16:1_18:1	0.23240502	0.429044453	0.028669929	0.159422491	0.259903059	0.214342602	0.168248053	0.015298088	0.337657943	0.14732436	0.155268179	0.009604476	0.221857484	0.297265803	0.236417469	0.14674782	0.26938713	0.241715902	0.302228007	0.023446185	0.250381252	0.260213339	0.093908908	0.18610694	0.272872929	0.129075321	0.099699376	0.135380519	0.088134652	0.064870578	0.127897914	0.105981606	0.051400954	0.058257247	0.13298633	0.115878792	0.143814985	0.180837535	0.105421171	0.186634649	0.063463312	0.085456932	0.037915774	0.129158922	0.27898189	0.069112985	0.04409887	0.171932119	0.171052146
PE P-18:0_16:0	2.008993295	4.522878452	0.09866557	2.250063448	2.487857644	4.792739601	1.776961545	0.131748965	2.400689858	3.176754558	2.456631136	0.467327592	2.200765038	2.211594383	2.614338871	2.213958163	1.935044972	3.083743382	2.53071102	1.491555801	2.605344413	2.779453212	2.026459812	1.409070367	2.176293327	0.861283402	0.96101418	1.109266827	1.301447304	1.00722947	1.541410406	1.575613313	0.805437649	1.01023575	1.597577422	2.07807278	1.920750639	2.396092992	1.671824966	2.395119468	3.184282004	2.688341137	0.989833346	1.778160217	3.496906081	1.287722429	0.300463949	1.705283983	2.289988502
PE P-18:0_16:1	0.412313739	0.792231083	0.028708772	0.43872799	0.632330588	0.602565746	0.530099567	0.009968412	0.842641396	0.450146831	0.251450183	0.071218217	0.524346228	0.977662142	0.638989516	0.164341222	0.544417973	0.34242096	0.618383825	0.187000508	0.558117885	0.520635883	0.345838894	0.333971525	0.497182744	0.160001585	0.151155104	0.157428036	0.220434091	0.07587979	0.233959561	0.371166802	0.056120559	0.172999538	0.241088787	0.48385934	0.270631976	0.299422162	0.188990612	0.434124035	0.197291375	0.281883716	0.354163784	0.213977266	0.471872617	0.153326938	0.052766107	0.256945275	0.595737707
PE P-18:0_18:0	0.398353539	0.852498409	0.032287698	0.560567486	0.545430563	0.727685621	0.338063795	0.026278089	0.727168945	0.489786263	0.398335524	0.055180295	0.494836661	0.613868674	0.566347551	0.240135568	0.537246444	0.495191975	0.540388212	0.245404885	0.607960774	0.630737116	0.281613353	0.291005641	0.446763683	0.168795589	0.145244634	0.202488981	0.204177439	0.160315289	0.357221838	0.257220119	0.138061929	0.148174647	0.27924942	0.310163448	0.274647493	0.408415939	0.299455482	0.455314822	0.388606377	0.372809979	0.201834482	0.327877241	0.740176617	0.186069132	0.039935969	0.362538342	0.46394503
PE P-18:0_18:1	12.04414891	29.76754465	0.87583244	18.47331118	15.52988173	15.62037799	10.91157117	0.931603017	23.78848229	15.60638058	16.15313714	1.557837846	20.91159688	22.10487804	19.08599439	6.765045675	20.50944788	13.11425686	19.13818096	7.395246263	17.91514128	20.16394498	11.91234433	11.24755545	17.51966912	5.999878883	3.862013095	6.309439613	8.46199709	5.545084363	8.460591749	10.21903843	3.477564183	5.082911502	10.10330028	12.55058516	12.25575117	14.11735155	9.391769782	14.15031772	11.68228461	11.53754805	5.289665098	10.70221731	20.27285161	7.201479145	2.062148	11.00109094	14.43662983
PE P-18:0_18:2	67.52621923	86.66671809	4.576549174	83.01042643	67.91376257	61.00418181	48.30594853	5.817052424	80.04466753	65.67198808	59.86098891	8.572073735	87.99532337	140.3420076	87.67414802	29.65739649	110.0327269	71.00671442	57.04422353	47.18764058	81.73900138	99.39808865	59.03059545	62.91856301	77.96397819	32.36155083	20.95177404	25.42070501	31.88597373	26.15969401	69.12560235	37.18162943	20.87964187	29.57718445	38.6216281	54.05201994	52.8770375	77.05323763	50.33384485	56.67924857	73.10933589	87.17878039	20.72183272	58.31680571	63.09440218	40.77546584	12.06973336	50.86946342	72.75083657
PE P-18:0_18:3	0.777419667	1.450720255	0.045645161	1.313999426	0.720382417	1.335247176	0.561610225	0.09680162	1.415527756	0.778072313	1.082549556	0.077458125	1.280689234	1.927564172	1.372601779	0.199439763	2.620275588	0.883007998	0.798780606	0.362562548	0.939670644	1.263287457	0.517498984	0.767996751	0.497097374	0.482640207	0.210611896	0.284972867	0.443719809	0.474031156	0.675907518	1.722577644	0.245697023	0.370536749	0.512800918	0.615713309	0.848520045	1.459029544	0.515802196	0.613677769	0.616927421	1.026943576	0.423250164	0.739476529	0.878618705	0.613442243	0.149050841	0.687098919	0.43136183
PE P-18:0_20:1	0.275189934	0.44214597	0.013147058	1.347973568	0.346347362	0.534594807	0.217622205	0.013314356	0.525156079	0.488310382	0.310488336	0.034632066	0.446826905	0.518910301	0.400916184	0.109570888	0.304669267	0.25844328	0.291792641	0.11368267	0.320836245	0.369322594	0.134028574	0.353427077	0.344197179	0.135529589	0.130038605	0.163652233	0.184229164	0.229438922	0.51420032	0.166861269	0.100727534	0.233596228	0.240209493	0.399428289	0.177680047	0.329069702	0.334151488	0.513483802	0.245093413	0.421795785	0.108408445	0.254885471	0.368188786	0.112195944	0.058243926	0.255777891	0.454434454
PE P-18:0_20:2	0.643032244	0.852972968	0.041461482	1.452960819	0.596014021	0.677313688	0.413325078	0.087126696	0.965212319	0.618751451	0.755579147	0.266068352	1.118709796	1.820705064	1.501183416	0.503749065	0.490418393	0.226273734	0.695902661	0.107306527	0.959590713	1.535254153	0.303565497	0.602367237	0.950269363	0.208431675	0.243193865	0.298787059	0.292391836	0.174701176	0.555567317	0.322350073	0.137602598	0.184026533	0.46758977	2.149552488	0.272407124	0.578922612	0.528448354	1.254351046	0.454218415	0.65311383	0.151065071	0.556500968	0.297657842	0.085741043	0.114973331	0.536961985	0.725930064
PE P-18:0_20:3	14.64324386	26.43059881	0.870539953	29.42391175	17.95748252	22.59292554	17.02402586	0.845746298	32.12955358	29.96962338	10.9495176	2.494028898	26.70352362	35.70601084	35.41904592	6.169080184	19.71562487	12.35651331	18.25815402	7.894606196	28.20204665	29.72247945	10.09227318	13.10471986	23.47131617	7.012145422	8.075378183	9.218479879	12.96526271	7.85044724	23.55374891	12.99702746	4.407953948	5.274565625	12.13968718	30.39471646	9.442787342	13.82931164	14.07352581	29.0074328	11.5751526	13.86521739	6.056010048	10.2311514	14.8015473	6.16403028	2.563975259	15.84491082	18.58076202
PE P-18:0_20:4	166.3089317	330.9018543	10.34518495	160.3722241	227.8884891	194.369356	152.7136983	15.47410743	272.6159947	349.0243464	182.028071	23.43104348	267.2791537	414.4293644	331.0183419	117.0882684	192.5023438	121.2400936	222.9577276	122.6439764	155.0549789	357.4238705	158.1774716	135.332478	230.6764307	127.152799	62.37091923	117.4719426	138.7966035	89.53828809	148.7511568	120.2283369	55.17596233	99.51902105	115.6173539	195.7007684	139.6583047	187.4157127	165.0579687	279.0078279	161.461922	208.0823939	91.22800068	130.0643061	301.0462437	117.13226	27.9595041	147.662218	180.1483884
PE P-18:0_20:5	32.83072534	11.76855372	0.328351597	16.57062183	27.01747143	404.3545692	8.706847245	1.377321057	25.21001601	14.28600404	10.22604755	0.661482616	41.06595046	76.73416103	12.40423623	4.673284537	11.82151971	6.318099466	22.53479206	4.142610545	17.66862189	11.28789913	9.304716185	18.19770491	7.822653696	7.809064917	7.420744653	5.882784141	11.37518753	9.574860458	13.7362532	4.731320046	2.035546391	2.573743047	12.54531072	6.395109247	13.37427338	26.96955554	21.02791443	45.11788017	6.144953596	4.861108572	1.299646039	2.51562828	16.21413613	2.442394039	2.527664246	4.055113432	45.64275715
PE P-18:0_22:4	4.798877054	13.00554917	0.571099898	6.627192502	5.454402152	3.722830094	4.115138991	0.518671487	9.296369301	11.56079637	5.641783117	1.863179652	6.806230752	6.553166111	17.8448257	5.408326031	10.37838342	6.299643842	9.350293188	12.74319561	9.412092364	10.84566739	7.760533461	5.016839436	11.76887978	2.957020476	2.230081331	4.001952244	4.875644586	2.080774361	2.282921116	5.373805159	2.134645433	1.884789934	3.021602512	5.358493829	4.752836963	4.401761265	4.186153956	4.019298841	5.582172285	7.426764677	9.243619467	6.916129813	12.63747305	5.205555166	1.59537229	7.584520029	7.325185371
PE P-18:0_22:5	16.91749612	24.79949241	1.046060842	13.89200673	14.13862326	14.92650753	7.466531539	1.271041994	23.7437787	33.3259639	14.47804081	2.019717087	15.63756827	20.32869316	33.65485894	9.038277281	26.40830964	13.42562326	25.96036005	21.2068109	23.42446593	21.29937513	12.67257955	12.45073546	27.33807202	7.206000227	6.260146607	10.11184822	11.23199046	4.268639866	6.562270409	8.287800575	3.234125522	4.34675886	8.141455913	9.428364084	11.51067903	13.15959606	7.638820223	11.69984512	13.11263184	13.94175701	11.91453068	11.85933408	40.14231338	9.702600273	3.229857606	18.44372472	19.20846554
PE P-18:0_22:6	84.71615961	69.61292995	2.948382846	45.6150653	60.75757528	56.66069452	29.57600488	6.401415109	59.28366285	89.65128757	66.43113497	4.480460338	88.55081618	113.951639	50.07707016	27.00755344	56.43023079	34.31670081	74.63476345	19.79626567	74.19789868	73.97081218	34.21312323	56.03071739	70.06085623	46.79117108	21.34844203	20.18384643	32.88993782	37.97267357	60.56940647	25.19421665	13.23065538	16.40724865	50.58394442	30.93650931	61.14666146	90.07734706	45.02000431	97.67662265	38.70532171	45.26340745	12.23250801	33.61157787	74.62291586	32.37380843	8.577163832	76.62567898	80.67389758
PE P-18:1_16:0	2.081248628	7.169747783	0.224672818	4.59611724	2.876211034	2.959516853	2.101729068	0.444495295	3.937999339	3.089339542	3.809492525	0.983979116	3.763658298	2.939098963	4.336913995	1.811511291	3.091617117	3.484884743	4.218510053	2.966904619	4.108965528	4.064254928	2.774703475	2.880286655	3.688197113	1.683849595	1.153980232	1.773266094	2.38016926	1.62568193	1.873882966	1.749104555	1.368037774	1.071735648	2.220576739	2.844355071	2.380712468	3.079225229	1.762154921	3.15038758	2.582426581	3.213518381	1.72109622	3.019171941	4.778061156	2.10396819	0.644821602	2.846382322	2.813378639
PE P-18:1_16:1	0.228683418	0.717274566	0.029265769	0.424202908	0.419780738	0.224597947	0.212478983	0.038007992	0.414171568	0.242993646	0.317289239	0.09348723	0.368690912	0.457897729	0.42817986	0.133553956	0.374341647	0.271976349	0.477536429	0.231273436	0.443516649	0.373705731	0.277908279	0.30660506	0.381367355	0.142152615	0.131729357	0.151512835	0.190056003	0.072219136	0.205451354	0.260164464	0.081282666	0.136260741	0.248811975	0.304651194	0.160510325	0.26996772	0.135231726	0.274113734	0.17602797	0.224019909	0.307506422	0.16602488	0.412975835	0.160426917	0.07457605	0.293313608	0.298768608
PE P-18:1_18:0	0.215064456	0.620622613	0.02327411	0.426189727	0.259998545	0.300606805	0.130834554	0.01867652	0.449373035	0.20658791	0.304060273	0.031335241	0.29267852	0.415683971	0.43329375	0.103552126	0.306008597	0.325818029	0.324976678	0.181374548	0.381080266	0.366448756	0.344087166	0.250999662	0.339876774	0.142807958	0.1181878	0.175548987	0.179553679	0.133304303	0.165285044	0.191072478	0.076078856	0.110655676	0.199058492	0.223479859	0.233089458	0.278603722	0.159684071	0.275266323	0.273426033	0.234331112	0.105547548	0.252758423	0.350453664	0.133335501	0.042723667	0.308860778	0.215525691
PE P-18:1_18:1	6.225717748	19.21638133	0.613869422	12.51704561	7.802174869	6.857724736	4.110571016	0.798819284	10.35002217	6.974521209	11.44869702	1.224946044	9.686782231	10.72604952	11.88271545	4.26782995	12.87550233	9.468808716	13.6828102	5.581090608	11.97661312	11.62033704	8.083887392	8.002502979	11.04685134	3.803839039	2.401624109	5.073945541	6.079240611	3.838543837	5.292723476	5.49737283	2.323803217	2.463597734	7.307571972	7.197143267	6.130665696	8.37977991	4.690443105	7.39931559	7.468266318	6.493971704	3.517895644	6.538608463	13.92378377	4.406527566	1.625564239	8.470653509	7.284332419
PE P-18:1_18:2	26.95078354	42.29394738	2.648696955	44.34301065	27.68776848	20.87866264	14.90913777	4.19697649	29.32418345	25.90667335	33.75797738	4.301611803	31.48915177	55.38773099	43.95795625	15.42546708	61.26676112	44.73048928	34.75718359	25.37658987	40.64278229	46.20426004	30.90405674	37.14084015	37.26980828	15.89457328	10.86366862	16.93626631	16.72883162	13.8435766	33.23778122	15.92558752	12.77829833	11.42282809	23.37849639	23.76581582	21.75847105	37.45491623	20.86142458	27.03537082	41.5872903	38.19099493	12.14355716	34.1322684	33.94198231	18.87152072	8.549059034	35.72368895	27.39629682
PE P-18:1_18:3	0.283241154	0.698014841	0.048116026	0.680424675	0.291187828	0.455905096	0.205066457	0.079754715	0.67529862	0.408780218	0.646095485	0.015808153	0.47227295	0.627645991	0.615639458	0.181014132	1.360319752	0.61641639	0.456307084	0.227612965	0.534385653	0.63292584	0.292206756	0.434412778	0.254321275	0.225646895	0.162314098	0.247908482	0.294082036	0.280086568	0.296451319	0.205547278	0.101952624	0.136732602	0.394606811	0.281758419	0.341158636	0.753331449	0.233397945	0.286226787	0.423235018	0.464758228	0.279706486	0.503729536	0.379936117	0.306707808	0.122345105	0.614257045	0.132071064
PE P-18:1_20:1	0.167878709	0.330332957	0.009062625	1.100092951	0.204638712	0.415020281	0.174784671	0.021982262	0.395232346	0.347548421	0.302394175	0.090599285	0.326222804	0.432823585	0.297870401	0.100131894	0.230200874	0.288538605	0.279610178	0.147761433	0.365020248	0.329931304	0.147459542	0.250229809	0.273241562	0.107557943	0.167628404	0.166356744	0.176784952	0.137334137	0.259376011	0.127462023	0.055374067	0.093992341	0.21808516	0.281929835	0.148226373	0.287071547	0.196720004	0.257183966	0.192810299	0.232243453	0.122950728	0.199033028	0.267668828	0.115473776	0.046679069	0.261153494	0.268628494
PE P-18:1_20:2	0.467593271	0.640417224	0.013004311	1.334194815	0.336470915	0.282414011	0.24613525	0.026846104	0.637820979	0.958716752	0.358125865	0.104068017	0.561548395	0.477137257	1.089626417	0.194744469	0.622814675	0.354847214	0.436993797	0.34562844	0.974497709	0.742098581	0.296983746	0.527735098	0.628826566	0.135683053	0.219586946	0.307567247	0.315632495	0.277586314	0.511659244	0.315519902	0.118343893	0.115070585	0.434984018	0.742690956	0.221638402	0.423158935	0.417564308	0.680836872	0.410051287	0.591645305	0.298267329	0.494561814	0.464032715	0.201415269	0.110204384	0.641938946	0.318119382
PE P-18:1_20:3	5.450675923	10.71552793	0.497885921	14.00282955	6.128753645	7.289241251	4.305920625	0.483461947	10.14061869	10.62877573	5.194595524	1.190031564	8.502415874	11.08119438	15.67986404	2.787290619	9.121067128	6.702264478	8.961090121	3.999394049	12.18213643	12.38824979	4.683878729	6.241919981	8.801584527	2.883736671	3.857197291	5.427830456	5.590757682	3.838333233	8.859700181	4.919734309	2.163736048	1.690345597	6.284306501	11.06871971	3.395984863	5.568232391	5.574444248	10.90659863	5.418642333	5.838460675	3.333908263	5.16741105	6.47147722	2.584199	1.418296916	8.639246747	6.613768249
PE P-18:1_20:4	74.20474746	173.987734	6.613700391	94.85967554	95.96554975	70.72695859	50.37663045	10.5030861	114.5025812	147.0342372	92.60967404	13.74142409	103.0755236	162.9735204	180.9649884	67.27905038	109.5781912	80.66823909	140.4479823	75.63948817	78.02479615	193.8149815	90.11026539	85.36633047	117.1250402	63.36901981	35.37890878	79.60079765	70.43062445	51.02924437	76.7310498	56.67980098	33.41767396	43.44109102	72.06062093	96.40218024	60.20264384	92.57269528	80.14128734	137.037718	103.6468811	104.9505649	65.08645005	83.02712588	160.6091515	60.78295658	19.52329656	100.9886655	77.72283084
PE P-18:1_20:5	10.22922363	4.507542494	0.093193899	7.531010451	8.304595723	120.3712732	2.1180927	0.65791892	7.647904208	4.8282864	4.543036851	0.336892883	9.707177158	19.24401448	4.908728466	1.56069865	5.118702017	3.284058116	9.854795006	1.894389094	7.605150794	4.201047521	3.466738882	8.746749534	2.917060357	2.781914176	3.710259009	2.853004027	5.62661566	4.215096392	4.920724663	2.084477916	1.035278379	0.884121287	7.021897845	2.380233347	3.580211949	9.258033892	7.789173499	18.16628488	2.756560984	1.58656716	0.662351705	1.262056969	7.022178339	0.96339107	1.512194346	2.258410494	16.02709517
PE P-18:1_22:4	2.180869343	7.541672424	0.33938043	4.688673506	3.097743621	2.079392902	2.062047586	0.40053853	4.224629697	5.587442461	2.931645086	1.783013194	4.548219716	3.024924242	8.826990759	2.752526455	5.875730023	5.115273303	6.052989764	11.53410802	5.310670148	6.741563016	5.243253795	3.916368934	8.560001421	2.166394165	1.61243785	2.477023109	3.174180074	1.397714854	1.563739146	2.931367522	1.242629917	1.335614476	2.087667333	2.989297398	2.606303955	3.458493379	2.609609326	2.697771796	2.802021288	4.672677455	8.265568268	4.270194133	6.999592986	3.748923118	1.324268379	4.947170878	4.715319187
PE P-18:1_22:5	6.141923053	8.678907536	0.442602086	6.393495489	5.448009616	4.670676461	2.635702927	0.795927222	8.048013568	10.74698952	6.60502222	1.205839217	5.915397261	6.897556928	12.79005051	3.229094642	11.69288904	7.278548395	12.56605135	11.17708136	10.09413459	8.503351786	5.593453783	5.637807864	11.25504704	3.216722653	3.168048148	4.633415426	4.872776022	1.94980069	2.301302608	3.114445981	1.448712442	1.774807571	3.741359332	3.622661039	4.291496819	5.377674514	2.721976274	4.51373253	5.481480882	5.172793418	5.979655723	5.031345031	17.58852755	4.19519315	1.856443587	9.765446589	6.755097915
PE P-18:1_22:6	35.65565373	35.42689767	1.983412259	27.84686223	30.31404904	21.83078639	11.84454675	4.266897093	26.61053605	42.71148322	40.12358413	2.954693183	37.66481533	45.91332118	27.34748183	14.83156844	31.24556667	23.0008595	46.98744341	12.55768148	41.17445757	38.03284627	20.89493491	40.67037578	39.04869022	24.13977663	14.07158868	12.90473352	19.00482307	20.23597411	31.9201849	13.2321952	8.741110839	7.729586375	32.58637806	15.40309177	25.39550668	46.99388693	21.01908023	47.8073483	23.32777036	22.2141944	8.178404525	18.92276724	41.91535213	18.81916457	5.920568047	49.75099675	32.48650293
PE P-18:2_18:2	2.072567746	3.551607831	0.22082809	3.238868181	1.823709627	1.244521589	1.356385121	0.548654943	2.439918448	1.758970952	3.24990483	0.378740772	2.665448447	3.435949259	3.705308472	1.526497972	4.388095287	2.29084472	2.56087286	2.919657847	3.189210747	3.735067477	2.130913773	3.543198976	2.981211804	1.586127032	0.991838185	1.140905737	1.363590334	1.680022236	2.816913087	1.072557506	1.360097279	0.824928348	2.483227762	1.691015064	1.884777594	2.95220742	1.726488363	1.680816426	4.023722193	3.52258853	1.041850425	3.821049765	2.818776994	1.351295216	0.920345094	3.187378448	1.533389197
PE P-18:2_20:4	4.293859213	10.84929751	0.413671987	5.491267242	4.946567938	3.140754983	3.248929309	0.970155043	7.565986666	8.043575061	6.730724971	0.770464481	6.632395547	8.74349308	11.88732987	4.973798675	5.76548409	3.062454163	8.648387709	6.326791205	5.369872657	10.2992673	4.839071804	6.403701084	6.862668307	4.861634865	2.185337785	4.64938781	4.667199285	4.639488929	4.689474811	2.954675286	2.87475215	2.539627361	5.843576411	5.244941677	3.861264959	5.230519675	4.537195788	6.887922091	7.722725687	7.348470885	3.751902666	7.278523512	10.39625258	3.261130452	1.524823122	7.671239993	3.203835601
PE P-18:2_22:6	1.703407344	1.852784907	0.108183252	1.521979533	1.170255313	0.792957076	0.601988972	0.329847757	1.395211973	1.832680793	2.265742295	0.186216766	2.226523615	2.241220032	1.628725665	0.823316442	1.470228477	0.655718454	2.196726177	0.732395766	2.344709403	1.55183807	0.821783787	2.802906856	1.854367852	1.505290917	0.667639863	0.662802599	1.164478856	1.381153333	1.369097508	0.498279942	0.557116716	0.368806325	2.069135901	0.748670939	1.164810008	1.891206446	0.92098405	2.212587841	1.575415296	1.286491644	0.583124133	1.377134211	1.654697491	0.935183781	0.38909787	2.985346322	1.304467897
CE 16:1	7.230434259	29.2011879	23.8237584	59.21572305	1.189442641	62.4204581	205.2216272	5.951443896	47.00278084	11.77183462	270.1823055	11.93172742	6.904179464	1410.254744	35.44558074	55.5837201	118.0715009	47.4548463	1038.776348	8.204405644	176.6985086	48.23904511	66.26024328	19.9038592	20.11615491	30.05395491	55.86453392	12.37550881	60.92797332	15.822045	83.16950823	27.75177736	41.91477445	1.189442641	1.189442641	9.921100728	102.3251782	100.4818664	75.02726501	35.64674391	5.947213205	20.8448016	1.189442641	78.67809157	150.2648781	1.189442641	26.69791289	96.94941913	16.7930022
CE 18:0	7.690249173	1049.910538	109.9793932	1591.335957	182.8387689	70.39432971	9.112592979	7.520332605	0.658163919	41.42762792	26.44419635	890.6038467	0.658163919	0.658163919	78.3171862	0.658163919	352.9303205	0.658163919	191.1119928	61.71392134	70.05464049	113.7488518	65.01066898	0.658163919	0.658163919	57.16505304	8.149205148	30.28161279	4435.380832	16.94559078	115.714621	5961.087381	35.11903605	23.53252964	63.97389926	16.38790347	858.0782701	1200.27894	32.90445826	2811.011756	243.1389583	45.62021663	26.58100691	14.096945	1023.610483	44.55325797	30.89143771	44.17922601	1525.646209
CE 18:1	1555.536478	6234.952279	776.0114107	13065.69449	1157.3002	452.8465615	379.3508246	33.12267676	6.624535352	182.4681176	308.5946557	10786.87055	6.624535352	6.624535352	417.8792782	6.624535352	1617.335618	6.624535352	1331.780182	304.7722753	828.8057139	990.2048065	1401.744786	6.624535352	6.624535352	5320.308758	661.8085702	2224.487144	134986.4239	1440.945561	2390.463631	147813.7117	278.6657981	660.2534575	362.080247	574.0589431	24051.66278	34473.79629	508.8957068	78370.46131	2059.689957	1004.302379	258.4570383	835.0624068	27679.08494	848.7060043	241.9819575	913.161257	27184.95024
CE 18:2	18229.3406	17062.20166	638.4351362	26615.30469	19584.40657	16494.52801	8640.940677	1273.547259	5708.888959	5194.165714	7255.697867	2085.144408	392072.0851	122596.3582	2905.974557	5063.727058	14843.06634	2939.402783	15215.8608	4207.858382	10118.83766	41635.3749	5297.04825	41620.3729	3821.303568	3984.764483	4196.304247	5491.913643	8117.148466	22698.90327	6589.456672	5201.545695	2719.668602	6027.879061	127.6870272	21298.0564	28372.75778	27357.67457	4522.682322	127.6870272	30141.3396	9108.977367	11847.57078	10378.42278	8931.517911	9780.423313	888.439125	8017.769115	12509.8911
CE 18:3	107.3190194	800.9896175	24.3531014	1348.623053	457.8197349	185.1495449	508.5039952	29.41279004	445.4110392	228.6179498	143.3578824	278.6735746	7240.252261	5800.042036	171.6848439	228.9244297	612.727715	15.0484469	454.4777068	114.7740567	228.0028277	1603.26066	165.2696121	2290.249268	114.1148884	70.6127213	136.4866126	132.8550793	179.7202696	441.2271327	333.7180967	127.8078495	60.56942004	222.5878695	3.00968938	1027.240622	1004.381952	801.5679483	54.9133618	3.00968938	133.6952817	271.9386707	549.9391303	136.774165	171.765197	110.64967	61.96397192	25.35094954	233.2783633
CE 20:0	0.191297386	0.956486929	0.191297386	1057.814369	0.191297386	87.85190035	0.191297386	1.221332132	609.3355136	22.43772975	18.01850765	17.02344383	0.191297386	21.99729151	2.748443057	248.087988	55.11733064	0.191297386	11.45017459	10.0719715	0.191297386	10.98634749	0.191297386	80.29554114	22.00594911	3.749015579	20.22432123	2.923637401	9.147980528	6.60713669	3.657336737	15.22163312	0.191297386	5.582608391	114.7739869	0.191297386	33.00830706	0.191297386	148.3688939	22.02926756	27.49355876	515.482016	3.125885528	0.191297386	10.54629341	0.191297386	0.191297386	6.909357371	36.39319913
CE 20:1	0.27477146	32.38500006	4.086494682	264.7794174	183.9342783	263.6822964	0.27477146	2.435860698	264.8326132	0.27477146	523.0142179	10.9550524	0.27477146	10.99544778	2.748436069	126.3535894	22.03227664	24.04095633	40.04523131	0.27477146	0.27477146	21.49560154	0.27477146	41.5437071	33.01628973	0.27477146	11.0091353	3.650475835	5.982587346	6.603865441	3.664295672	10.97406257	3.024707416	5.575802542	276.0923803	409.4173594	10.99557563	0.27477146	44.06801219	11.2245932	0.27477146	232.803261	0.27477146	0.27477146	0.27477146	0.27477146	4.023755142	44.04549604	46.9252949
CE 20:2	0.334560718	11.00173468	1.792358394	530.716408	0.334560718	81.32431067	0.334560718	1.715959591	149.1464594	0.334560718	131.6798527	0.334560718	0.334560718	22.03877143	3.457104211	126.4363609	0.334560718	11.38400147	0.334560718	29.09567249	0.334560718	4.544796682	0.334560718	10.77812363	11.00292245	8.260451592	12.12724645	1.67280359	7.265481962	2.184792396	6.072471177	13.75940891	5.979408252	0.334560718	181.2208713	0.334560718	0.334560718	0.334560718	89.19912234	0.334560718	0.334560718	346.8792156	7.32777861	0.334560718	0.334560718	0.334560718	14.6657658	0.334560718	0.334560718
CE 20:3	0.978527157	11.00285536	13.37928369	794.8873201	136.2017084	351.6703217	0.978527157	4.892635783	1370.322393	11.36163466	395.4298572	10.99644441	0.978527157	87.99150797	21.04574986	1265.885677	154.1756178	9.505944032	80.09990286	22.00425561	0.978527157	49.50455709	0.978527157	138.8387618	153.7640291	88.10501646	176.2173068	65.27513423	8.237494817	66.98513712	26.89344148	101.3998234	36.33388671	33.37139976	183.399043	913.6411022	0.978527157	0.978527157	494.5272179	99.97176079	38.54967637	544.5340736	14.63450356	0.978527157	33.0415483	0.978527157	54.5563821	110.1617348	30.25298836
CE 20:4	10149.56619	202.5182484	156.5715772	9.629659162	1102.993021	117.0384936	9.629659162	1259.225322	218.814549	9.629659162	257.8003288	48.14829581	9680.026131	661.453129	319.29842	718.0454688	438.3455025	3439.96164	9.629659162	9.629659162	932.2335455	905.5466654	1295.945288	993.9793117	1797.068242	1773.74905	824.3273948	1278.941907	1148.306216	1642.89152	791.703999	1531.788575	701.4493586	6666.565059	804.9808887	3327.491734	446.6869274	9.629659162	967.8550025	1270.324325	894.7671121	628.6791127	157.3314517	20516.7812	155.4247012	9.629659162	63.32633	9.629659162	1722.141096
CE 20:5	71.90132574	517.9600137	7.106688905	619.5748675	31.15573487	1.391517724	1.391517724	27.6705887	1.391517724	23.83824033	1.391517724	1.391517724	86.97563137	127.3814794	31.58363052	42.94902412	38.5488991	14.31893265	1.391517724	552.1683674	629.4282778	43.85935814	6.957588619	3538.527308	171.1348649	44.26948859	125.9550508	39.57158155	140.6187454	44.31982854	158.6407258	158.1649088	15.06713626	104.7432097	678.2402489	1.391517724	12.48440296	118.0223556	60.85654703	1.391517724	1.391517724	30.85249205	8.218799955	32.1136753	166.0412463	766.7799095	7.908594552	22.13663445	131.9031364
CE 22:0	653.3202678	0.114657624	4.142351287	5.331633806	0.114657624	0.114657624	0.114657624	0.114657624	2.662786124	0.114657624	21.20003066	0.114657624	29.76030755	0.114657624	10.6590197	16.31878071	0.114657624	10.67523096	22.74247	3.706005963	0.114657624	0.114657624	10.65883268	3.290081283	0.114657624	0.57328812	1.893951527	0.81055095	4.840864707	5.986400027	2.762644891	5.965326195	1.32992347	0.114657624	0.114657624	10.65929901	28.42043172	0.114657624	2.810592841	0.114657624	0.114657624	5.329702057	0.114657624	0.114657624	260.2143582	20.97369333	0.114657624	3.327228082	0.114657624
CE 22:1	217.555664	0.151963822	0.151963822	10.67960112	0.151963822	11.90819547	0.151963822	1.766566639	1.970971195	0.151963822	0.940271831	0.151963822	14.85918905	21.35073653	0.151963822	0.151963822	0.151963822	10.65735769	15.77553447	0.151963822	0.151963822	3.600429432	5.301131427	0.777689562	0.151963822	2.128503761	1.007344257	0.759819111	2.898455697	3.759326948	0.151963822	1.403166532	0.151963822	7.109637068	0.151963822	0.151963822	14.1894053	0.151963822	0.151963822	0.151963822	0.151963822	10.67472885	0.151963822	0.151963822	0.151963822	10.65968502	0.831715801	3.549520418	0.151963822
CE 22:2	217.555664	0.129643025	4.176271969	4.555950517	0.129643025	0.129643025	21.07271292	7.104283192	4.217832742	260.0433694	10.6591626	0.129643025	0.129643025	10.65928172	0.129643025	42.40927941	6.81782459	0.129643025	67.17735432	0.129643025	0.129643025	1.522086196	0.129643025	3.554143399	0.129643025	1.601531212	1.252269707	3.488119606	3.892515629	23.96392828	8.119583741	5.913622385	1.312009095	3.549418724	0.129643025	51.02203176	42.58277337	30.96262258	0.129643025	0.129643025	0.129643025	4.866282488	0.129643025	0.129643025	0.129643025	10.6593278	1.521425182	2.546242532	21.3107204
CE 22:4	336.5916473	0.387718221	0.387718221	21.35893592	0.387718221	11.80767297	21.08482533	4.018342024	2.662780207	163.3991879	36.9937805	21.48531306	0.387718221	0.387718221	10.6174671	0.387718221	0.387718221	0.387718221	22.7762855	4.235447494	0.387718221	3.044178773	10.59370067	17.79154182	8.222029489	2.669793441	1.963114865	4.980518094	5.840211962	29.96818569	2.42792359	25.24415489	3.367283299	14.17163808	0.387718221	32.00990665	14.14991069	10.65954451	14.23577981	0.387718221	0.387718221	19.78022877	0.387718221	0.387718221	498.2629141	0.387718221	2.074464423	0.387718221	10.660713
CE 22:5	426.9894242	65.00035695	4.267465654	5.33172669	0.304288275	12.14497136	10.65926386	2.49216755	0.304288275	521.2233655	20.48115728	0.304288275	14.85944187	0.304288275	10.65895022	0.304288275	3.549503401	11.72347452	22.12996702	2.129114989	0.304288275	3.446317082	51.99322282	5.497342516	25.80995871	7.61217974	3.670625991	5.497366642	8.763234844	53.91419407	9.932951602	7.109585704	2.863839521	3.549161576	0.304288275	10.65929874	14.17996288	0.304288275	3.554981102	42.60122238	17.7584209	0.304288275	0.304288275	0.304288275	1042.43903	32.01003144	1.521441377	7.083268534	32.00949811
CE 22:6	5662.131277	377.0136593	14.27155753	154.7528468	2.284408526	54.3996576	181.3766831	31.33309195	39.98149264	1302.683297	61.92631977	14.31076392	261.1546913	170.3214736	138.6964638	59.37145458	42.62591877	122.6871242	351.7269632	17.04627413	2.284408526	34.98720314	183.414142	138.7373421	266.1577041	46.21555551	63.44627084	70.00415809	54.77165983	414.5705049	80.9182754	91.98766091	50.52280711	78.16009337	2.284408526	177.0756416	255.6365457	226.8317839	70.4560428	138.696602	53.28600254	72.57652996	2.284408526	2.284408526	3382.652718	74.68054312	11.42204263	20.92170351	342.9213237
CE 24:0	0.017031846	20.41386969	2.130537465	12.275222	0.017031846	11.73720667	0.017031846	1.715446717	7.99421443	0.017031846	0.017031846	0.017031846	29.76311708	0.017031846	0.017031846	6.369370542	0.017031846	0.017031846	11.37123266	1.336655793	0.017031846	3.046786308	5.321628263	9.056091014	0.017031846	1.220557791	0.477436905	0.017031846	4.86792814	17.95476948	4.578130706	1.771588814	2.66178642	3.544858787	0.017031846	0.017031846	28.42143237	0.017031846	0.017031846	0.017031846	0.017031846	1.16013074	0.017031846	0.017031846	0.017031846	19.85818316	0.08515923	7.109493348	0.017031846
CE 24:1	870.8876473	33.60067959	17.05715797	5.331633806	0.157554101	17.85524597	42.66900646	14.20825187	2.651267015	254.5684023	18.21910107	14.11732338	14.85924736	34.46953793	24.86091095	16.94893323	3.285965699	10.65500787	22.77648358	9.615673529	0.157554101	7.313403878	33.50451348	17.48772818	15.54295975	1.589517772	7.216900684	7.302289891	5.374576527	58.33273419	3.171402344	17.24239955	11.98574478	12.64265726	0.157554101	10.65907586	27.16912218	21.34809046	10.67541777	3.345065958	7.109871652	0.787770504	0.157554101	0.157554101	194.5044475	32.00992848	2.453059564	6.550804278	32.01099024
Cer d18:1_14:0	0.106520013	0.424463888	0.062839832	0.093892903	0.258742625	0.153437635	0.179560326	0.154766953	0.313165157	0.218243989	0.10006252	0.044764077	0.157230299	0.029961537	0.198642121	0.077340134	0.186255293	0.195118794	0.246017595	0.131790811	0.139115225	0.112188257	0.19329489	0.108922626	0.209006916	0.087243801	0.081561194	0.083907878	0.057579643	0.015256632	0.089419178	0.110953622	0.105464343	0.17652547	0.10504381	0.080403731	0.159023101	0.296707399	0.045455254	0.191425647	0.079092278	0.142657668	0.264027398	0.154352452	0.179084824	0.132798816	0.084197361	0.075433609	0.239783581
Cer d18:1_16:0	2.597652361	6.293222587	0.726880727	0.627137616	0.466961023	3.063945931	4.937644782	0.266638566	1.289313549	5.200009233	3.803024909	0.132530234	4.67880697	5.72895481	4.131654918	2.293607569	3.05988205	3.720802214	4.972007173	4.976083613	4.687419784	5.641572408	4.534259576	4.94589377	4.962454456	0.594940457	2.173942763	0.731649599	0.382692454	2.467337575	0.481944459	1.371609752	0.250829258	3.137930954	2.538246728	3.89580862	0.3943578	3.646268857	0.367338557	0.739286341	2.496634889	3.722875189	9.811511665	2.456673489	5.663008393	2.135425274	0.573920785	2.484812768	1.544613742
DG 14:0_14:0	13.30538165	0.028806033	12.4723478	0.028806033	2.50771546	0.028806033	12.29941126	15.19181529	0.028806033	0.028806033	0.630225032	22.56371117	0.233174257	12.43651031	2.855004528	11.74489977	2.264767973	2.214526565	1.197854172	1.905181802	27.66332344	8.065320871	0.028806033	1.295600261	0.028806033	0.028806033	0.425220441	0.427849353	0.434518946	6.901720068	3.000936195	0.028806033	2.550978693	7.471221837	0.028806033	0.028806033	0.028806033	1.29824099	6.643294358	0.028806033	0.144030164	8.597750797	3.612171948	1.975018372	1.347380092	5.466479808	0.028806033	0.028806033	0.028806033
DG 14:0_16:1	9.978862355	0.014227963	0.014227963	0.014227963	3.317184059	0.014227963	7.769951606	6.36646034	0.014227963	0.014227963	0.886648241	7.470201757	0.014227963	21.5843935	0.014227963	24.4129533	2.792764026	0.014227963	0.432861689	6.794284838	0.014227963	11.39339548	0.014227963	0.530947293	0.014227963	0.014227963	0.879220226	0.783228486	0.868012055	14.2101238	0.014227963	0.014227963	3.726587105	1.716415003	0.014227963	6.878469621	0.014227963	1.068379793	3.131906098	0.014227963	0.071139816	0.014227963	2.469796783	0.014227963	1.371576731	3.616899433	0.014227963	0.014227963	0.014227963
DG 14:0_18:1	1.061420055	1.240851831	1.144352569	2.100149811	1.085457367	1.455773237	0.632477875	2.213750218	0.91803907	1.25170784	0.911313829	0.544454018	3.580576935	1.177011404	2.690420442	3.142920397	4.915127032	3.334058143	1.332353707	2.091428928	2.380653388	4.215393835	13.24929722	0.742385929	3.023086068	1.136401267	6.564516491	2.923707549	3.269296504	1.312497122	2.44936498	2.204242599	0.885846618	1.002579198	0.18188156	0.482432849	3.559477133	2.192940626	1.202721962	1.419674698	1.416411635	0.891512014	0.693547026	3.206925896	1.785893354	6.00920012	1.270933676	5.707255202	1.996925051
DG 14:0_18:2	4.850660022	0.852120625	1.7588257	0.652062678	1.603263797	1.673883977	14.03550409	3.561327816	0.925228192	0.736203737	15.08969922	0.427540793	1.253969119	3.21792135	21.62150053	3.290758652	4.956816642	0.481381498	3.714412517	5.36539731	2.255793931	2.014948499	4.745363343	4.655099517	3.680032028	1.086579564	3.949107689	1.260583651	4.265888085	1.287893688	0.317282857	21.53233143	1.687526032	1.428791606	19.50783889	3.703009695	3.34250352	3.677878937	3.56745475	20.77453122	0.998597551	0.974499189	2.076196825	0.840628567	1.390583396	0.416645735	19.09456943	5.767635689	1.900401157
DG 14:0_18:3	0.208336842	0.106285144	5.094269196	0.143527621	0.23215732	0.625716454	0.033839136	0.048159922	0.166429581	0.191728021	0.08522996	1.733997299	0.469249018	0.298915857	0.025216611	0.187212822	0.153536881	0.081063089	0.513229907	0.320945591	0.262509763	0.175402658	0.631164652	0.521768531	5.238148453	0.098773121	0.213063909	0.223886825	0.069255985	0.286793785	0.190893576	0.417968085	0.067071022	0.171993091	0.102903599	0.337298333	0.033330432	0.089803984	0.145517091	0.125133751	0.492832551	0.108663107	0.178069002	0.022525309	0.425377631	0.082108296	0.065611583	0.717965722	0.128386749
DG 14:0_20:0	4.60824539	0.065763017	11.03111608	0.065763017	3.258194175	0.065763017	4.198474076	12.67716962	0.065763017	0.065763017	0.431183055	8.914334689	0.065763017	21.56515324	12.37718594	6.674634852	5.972203709	2.94143921	2.281343766	6.401152977	34.38083553	9.591799773	0.065763017	0.481457812	0.065763017	0.065763017	1.842424415	0.875224336	0.433966509	26.42582326	3.677619259	0.065763017	5.321077689	0.065763017	0.065763017	7.420994463	0.065763017	0.998795278	7.267676203	0.065763017	0.328815083	5.96195549	2.911758225	0.993177954	6.434682847	3.182016266	0.065763017	0.065763017	0.065763017
DG 14:0_20:4	0.497257984	0.025099278	0.123523446	0.378256742	0.300033423	0.248782927	0.031196546	0.121643765	0.647352273	0.287410292	0.117293378	0.208659088	0.086414902	0.147981427	0.388154373	0.069532672	0.099757687	0.079214435	3.136533087	0.27603774	0.400022492	0.627149709	0.065231563	0.048873922	0.614404524	0.099821938	0.035228939	0.42650215	0.032971365	0.11794897	0.337515756	1.672390535	0.042596247	0.092121669	0.140055492	1.463096276	0.034858904	0.059164773	0.131245871	1.368802976	0.005019856	2.248118365	0.689415668	0.114291855	0.074923577	0.292557784	5.988050065	0.169448513	0.147386996
DG 14:0_22:6	0.130080128	1.080356535	0.379570286	7.161221106	0.481209779	0.335670403	0.180091189	0.142203787	0.063806364	0.144988812	0.110107781	0.003210229	0.136589036	0.092765512	0.480890537	0.095192091	0.624308382	0.192726946	0.053221371	0.049922228	0.296934112	0.01979631	0.127255111	2.758795406	0.028620532	0.180626041	3.386658505	0.189000531	0.031478733	0.062031784	1.619063956	4.91193192	0.091049639	0.050533753	0.508924337	5.294881163	0.095846802	0.940493041	0.039747914	0.128059904	0.047507568	0.257969054	0.003210229	0.121110258	0.275334701	0.28857675	0.101118694	0.003210229	0.033173329
DG 16:0_16:0	79.3293637	0.274656129	26.23318465	0.274656129	36.06803566	0.274656129	41.96255583	45.3620914	0.274656129	0.274656129	2.369788568	3.150809496	2.881357407	106.6632386	8.667883539	117.4138528	25.87742247	3.632212288	7.789856112	7.070457681	82.99878065	78.96822431	0.274656129	9.306953778	0.274656129	0.274656129	6.053952629	2.229829043	3.662729152	34.87230431	16.71252156	0.274656129	20.71088768	2.095242445	0.274656129	15.30492403	0.274656129	1.373280643	10.74669466	0.274656129	2.042465413	48.27510914	15.28716759	10.07778297	11.37882495	12.45389346	0.274656129	0.274656129	0.274656129
DG 16:0_16:1	59.82228571	0.073924792	21.2531564	0.073924792	16.28035287	0.073924792	3.430349746	14.00406572	0.073924792	0.073924792	0.369895922	4.427669526	0.573661149	5.523820114	8.213349452	37.73409647	16.67996142	1.914248038	1.673393829	11.4390813	62.07043799	22.88540515	0.073924792	5.299974238	0.073924792	0.073924792	2.165582139	0.481939111	1.385170153	43.28666502	10.32097138	0.073924792	9.332776885	4.469309267	0.073924792	33.86058761	0.073924792	1.18374883	10.8402461	0.073924792	0.369623959	28.16146442	5.648768221	1.819627927	5.121605294	46.88540901	0.073924792	0.073924792	0.073924792
DG 16:0_18:0	84.2772591	63.00456949	6.757011737	239.8619296	8.151087306	3.379639019	52.38666502	6.31830055	3.990363135	1.9401365	6.666539436	3.234416346	113.6679568	23.60418533	19.14346668	2.288425765	0.924543471	1.812686536	9.515163359	64.60639779	12.81960961	151.5143078	4.771929375	5.933329439	9.310876968	4.786058963	5.301806053	5.998866755	6.947036923	0.115813283	1.820251505	2.835878871	1.350305736	7.290957408	101.5914275	4.150606212	5.812749502	8.466886812	106.3044431	352.0669057	3.189287788	1.989983988	3.835863796	7.654879121	0.69470554	228.5902851	6.986617809	10.29942159	2.874600944
DG 16:0_18:1	0.698571658	0.259789814	0.168656765	1.592243489	2.797164564	1.851273683	1.716288575	1.572386365	1.682164206	1.088164278	1.04560388	0.067015398	2.239105686	0.508029099	1.055338748	3.249908273	4.31631487	7.227210769	1.013196301	0.842343178	0.604096577	1.475084538	2.913001242	0.974973709	1.764440335	1.650400842	3.222592134	2.464993312	3.804734	0.362865685	0.972355912	3.393614021	0.313528602	0.403428131	0.405983432	0.284533833	0.580602331	0.392937259	0.601298173	1.247962873	1.847989315	2.01871511	0.529731638	2.54534639	1.498986072	1.681251474	0.598950093	1.705304692	3.018397054
DG 16:0_18:2	7.796192352	1.860939148	1.851014798	1.759784086	11.29358107	6.007928778	71.04655567	6.492180102	4.322606614	1.877561256	44.64094343	0.835592785	3.151140571	3.913383538	76.65041219	12.82393944	4.74007657	1.945731162	10.47501293	14.46964143	10.95690112	6.946654171	9.7027204	14.37855931	9.623356586	3.421738986	6.559522892	3.884965053	17.19326054	1.245332841	1.534409132	61.63209293	1.522641038	3.444173263	43.51718923	0.832981689	1.506222222	0.964943263	4.245430083	38.09469914	5.041876784	1.774118186	18.02206035	12.56667644	3.746428621	1.879959409	14.51768969	11.45381574	33.49446617
DG 16:0_18:3	0.091071103	0.050895568	1.803770442	0.203704579	0.272677597	0.189962419	0.097811427	0.239328745	1.166181498	1.147920912	0.347235652	0.420745014	0.208471699	0.684658596	0.188588878	0.281683193	0.412327199	0.350339013	0.548273987	1.08715744	0.180928979	0.755150399	0.479535285	0.787757593	16.51698816	0.132303421	0.236340901	0.416739962	0.13650228	0.397698301	0.460920825	0.425250005	0.066419749	0.150805545	0.009531391	1.403969296	0.199282869	0.158398105	0.261273172	0.306892229	2.01942682	0.158568144	1.516111916	0.213028512	0.415545183	0.095189552	0.28292361	1.010280293	0.140545969
DG 16:0_20:3	8.059659547	0.077226882	9.830152202	0.077226882	29.88411571	0.077226882	6.495807076	8.453399395	0.077226882	0.077226882	1.954300589	16.49401402	0.396315641	23.81061098	2.85507153	47.59903252	1.988747202	4.261660092	1.194707127	3.981064307	42.97962514	6.560781407	0.077226882	5.338212977	0.077226882	0.077226882	0.828822604	0.386134409	0.720268342	14.12317126	2.174439403	0.077226882	1.782061901	9.543764255	0.077226882	7.142845109	0.077226882	2.597252098	0.077226882	0.077226882	0.432851949	10.59097838	2.853769993	4.675877859	2.724517968	14.98360191	0.077226882	0.077226882	0.077226882
DG 16:0_20:4	36.81129707	0.086441306	16.82947273	0.086441306	42.43033307	0.086441306	46.21695082	9.626969303	0.086441306	0.086441306	2.914876774	15.1147322	1.61028716	144.3344519	26.5767197	58.59626735	15.90036036	3.227990719	4.766618229	24.77699184	106.7139073	85.64612327	0.086441306	10.65127185	0.086441306	0.086441306	3.383234808	0.432206528	3.467802404	65.246584	4.565199111	0.086441306	0.086441306	11.77881228	0.086441306	30.95935571	0.086441306	0.828823669	2.574476541	0.086441306	1.261952288	41.49857725	17.90211912	5.959975846	15.54779335	20.75508697	0.086441306	0.086441306	0.086441306
DG 16:0_20:5	0.079537664	0.81078885	0.140721618	0.073528326	0.12471805	0.304611379	0.378844722	0.106822359	3.460802242	0.139508229	0.067936052	0.206958583	1.947279466	0.119269403	0.087022433	0.071182269	0.221625097	0.320077834	0.04050503	0.050723401	0.049049296	0.108650155	0.037871888	0.149774987	0.033120166	0.0502329	0.140853579	0.047090214	0.117664291	0.072417312	0.08194616	0.004453379	0.212183533	0.126286455	0.034230588	0.063760664	0.267819882	2.422412424	0.056778233	0.204932436	0.094371765	0.069434022	0.063307436	0.129464432	0.160642288	0.324230307	0.439834293	0.004453379	0.075637432
DG 16:0_22:5	26.60764426	0.057656009	6.11434054	0.057656009	4.109602032	0.057656009	29.34249822	26.89017783	0.057656009	0.057656009	1.086619674	7.62392469	0.288280046	61.23750388	19.8696944	33.36720439	19.90536547	2.160089362	2.163465776	3.81721071	13.81930485	54.83701836	0.057656009	5.845181306	0.057656009	0.057656009	3.466742253	1.336572358	1.739394704	11.66033952	11.57563123	0.057656009	2.554520968	9.785433552	0.057656009	19.14755182	0.057656009	2.669010096	15.50281933	0.057656009	0.832982403	15.23873623	0.951387274	1.21731373	4.118825362	8.824422053	0.057656009	0.057656009	0.057656009
DG 16:0_22:6	0.25523446	1.57309109	0.106182397	4.163262021	0.383426081	0.672845658	0.279881985	0.453539033	0.704241302	0.324215387	0.018518034	0.143399016	0.213500772	0.356216282	0.626026326	0.09652636	0.644754014	0.217697647	0.358561298	0.077456696	0.676501206	0.091139154	0.61332838	63.47698863	0.335134105	0.072055527	10.64065746	0.015996987	0.048129766	0.129893199	3.986804405	12.06356816	0.298528314	0.660941799	1.013688041	13.23873822	0.179893498	1.404723077	0.044461404	0.543968353	0.090519888	0.347478005	0.104772928	0.601167676	0.381237923	0.288428447	0.22437924	0.074792473	0.735927932
DG 16:1_16:1	19.02425089	0.111553567	4.046073791	0.111553567	14.5962347	0.111553567	29.400675	55.045299	0.111553567	0.111553567	1.187797808	6.459426554	1.494928832	88.642841	27.86335601	41.17771447	3.466440826	3.305915952	2.602026406	5.61776891	69.1378407	35.05185544	0.111553567	6.908673382	0.111553567	0.111553567	3.898301521	1.295738724	1.664683474	30.68895984	22.49437903	0.111553567	3.167351742	3.865090612	0.111553567	17.76203895	0.111553567	1.260545343	22.88528608	0.111553567	0.557767836	5.523078275	2.63108553	0.984592871	7.716057764	37.27449715	0.111553567	0.111553567	0.111553567
DG 16:1_18:0	93.32875929	0.047724916	26.49110624	0.047724916	9.961183659	0.047724916	6.169062523	55.69323765	0.047724916	0.047724916	0.963803109	27.03804322	0.862137697	41.74621809	14.42744163	11.5073833	14.09915388	9.533592061	3.397632512	8.286093038	104.5929804	29.15596556	0.047724916	2.550554026	0.047724916	0.047724916	1.298523144	0.238624578	3.577117905	51.67757531	3.18035109	0.047724916	10.83433796	8.192604524	0.047724916	15.31734031	0.047724916	2.880281411	11.25927526	0.047724916	1.104408582	41.10403447	8.23472479	3.619365754	8.183660787	6.053022429	0.047724916	0.047724916	0.047724916
DG 16:1_18:1	0.696720072	0.691230781	4.553999203	0.930002194	0.136743789	1.438952159	2.226997576	5.474570925	0.647718215	2.024857933	0.658680325	0.237644481	2.51596692	0.383378312	0.463590088	6.438430598	2.04692966	1.954636551	0.071937075	0.971818938	0.773862866	1.120973889	3.131845553	0.523933266	1.039632296	0.28332273	2.559561901	1.551378351	0.362986865	0.190494037	0.632373095	2.640142798	0.233750286	0.188310897	0.534004694	0.232598999	0.88181928	0.095671334	0.165461804	0.348366288	1.432691429	0.561343318	0.656021247	0.57208566	0.440295014	2.752695666	3.126405234	3.191107386	1.214948328
DG 16:1_18:2	2.242011846	0.573336707	0.360603956	0.519714051	2.422147552	0.863723728	5.954379489	0.514043205	0.43510893	0.42931255	0.021996021	0.524458665	0.240328108	0.829729394	6.28370687	1.449912991	1.155969345	0.021996021	0.711623157	2.519354034	0.404587912	1.248751743	1.198331201	2.462272927	1.053841464	0.809366524	0.805826483	0.513398049	3.341693231	0.344611963	0.190738293	7.563067783	0.109980106	0.260873276	4.187856666	1.11368203	0.392169448	1.307145402	0.893883462	3.885698671	1.368097199	0.945831814	3.357073071	0.373277618	1.127345434	0.529991241	0.902918656	1.244066116	6.786293515
DG 16:1_18:3	0.079422834	0.13825871	0.470531943	0.056658579	0.033120437	0.162881758	0.029695289	0.02613675	0.247026234	0.125566048	0.036809542	0.084460715	0.014292077	0.124960437	0.026277582	0.005799843	0.007796618	0.117850379	0.105616868	0.072765168	0.223265909	0.124264738	0.012713432	0.006365578	2.394796931	0.003565914	0.312699582	0.012599093	0.058062389	0.088725826	0.084090105	0.100919267	0.047027498	0.002994481	0.064771344	0.013325073	0.074886568	0.076835967	0.097435683	0.057532998	0.296467073	0.006694086	0.565191588	0.13543923	0.099240059	0.018518737	0.066603304	0.135784512	0.035380156
DG 16:1_20:0	243.4920048	0.901372922	39.55608745	0.901372922	34.8195857	0.901372922	112.4478526	130.6239155	0.901372922	0.901372922	13.57182628	4.506864608	10.72116577	618.3991101	201.8637861	206.2670273	86.72580771	58.29479959	27.5188026	123.7719932	778.7606726	132.2670125	0.901372922	15.87155032	0.901372922	0.901372922	23.17613514	12.45624699	20.39286534	256.9035734	46.42118098	0.901372922	43.94869582	51.4723218	0.901372922	50.42774865	0.901372922	24.8998592	136.7073972	0.901372922	6.293793338	243.0952643	52.90161949	41.75530341	40.58256516	208.9706497	0.901372922	0.901372922	0.901372922
DG 16:1_20:2	6.642468987	0.043220648	4.954021814	0.043220648	9.961564448	0.043220648	3.319460166	5.061564398	0.043220648	0.043220648	0.432851553	8.365557403	0.835778698	22.57404708	5.716522163	14.72692576	0.043220648	1.823689928	0.793056008	0.043220648	13.81815461	13.40466679	0.043220648	3.945225632	0.043220648	0.043220648	0.432859198	0.21610324	0.848958879	7.237030338	1.487632505	0.043220648	1.819131706	2.354638333	0.043220648	3.827214058	0.043220648	0.855656427	2.574472483	0.043220648	0.285213872	0.043220648	2.964152547	2.888028697	1.37153415	10.67653757	0.043220648	0.043220648	0.043220648
DG 16:1_20:4	0.272034334	0.038853651	0.267175826	0.283301619	0.197986261	0.158954345	0.106083083	0.176422644	0.216179051	0.180003383	0.093552026	0.150282467	0.16684542	0.135332277	0.069836125	0.237388822	0.04393551	0.039068273	0.720052949	0.397137065	0.200341667	0.272456093	0.123959138	0.115682727	0.078991456	0.482508733	0.028170313	0.129874038	0.182543915	0.055423221	0.002752538	1.650661616	0.050093977	0.153032986	0.002752538	2.963401349	0.075967679	0.074763682	0.092245118	0.60312149	0.075310951	1.070906447	0.242740091	0.135021771	0.186122766	0.510947074	4.286616148	0.435861874	0.057974174
DG 16:1_22:6	0.048038647	0.789834295	0.616328252	2.321775825	0.144393942	0.274476409	0.08610959	0.240679549	0.050173806	0.19905285	0.055609442	0.04810903	0.095961954	0.003060713	0.064768801	0.105750287	0.133079317	0.483541556	0.095810161	0.040995329	0.003060713	0.015303565	0.335225952	9.927381397	0.026784977	0.075121031	0.003060713	0.064150539	0.048092635	0.064899874	2.551301936	3.844108414	0.04970529	0.063550891	0.231526133	7.916490027	0.382210865	0.493749168	0.047703899	0.208330643	0.029789855	0.095532974	0.104277406	0.087211884	0.210766066	0.192195822	0.264194608	0.024058191	0.097642663
DG 18:0_18:1	0.289075032	0.272795839	0.144164119	0.828048645	0.390543558	0.652523447	0.668426619	1.048623476	0.445161793	0.799865938	0.192533655	0.011599819	0.541465477	0.304127968	0.115759977	0.712513083	1.162679875	0.164157017	0.18788224	0.176181738	0.242706467	0.267993449	0.324690434	0.118980344	0.500264244	0.563937038	0.992189685	0.574828832	0.558911264	0.072846819	0.426636348	1.071694737	0.057999097	0.127818378	0.853174327	0.21134522	0.349961646	0.180059325	0.182162633	0.12664815	0.571837222	2.117204151	0.320348127	0.727617323	0.777409816	0.227534289	0.091673009	0.256162478	0.193975862
DG 18:0_18:2	0.712710909	0.960370479	1.794445846	0.650764883	3.583281614	1.782993325	2.76662802	0.624259234	0.507613739	0.519228892	12.77250632	0.925780001	0.720678163	0.466722182	7.460387314	1.941766507	1.317608486	1.028781935	3.4500583	1.640364451	2.649842021	0.917183519	3.500438499	1.506512788	1.981852052	0.703861156	1.072958952	0.930825538	1.022086856	0.052127182	0.278018957	12.60179684	0.557050666	0.855561166	10.05870356	0.659365997	0.683975256	0.776722255	1.986095255	9.508164373	1.192569787	0.239905548	2.076317468	1.963038884	1.843019487	0.337745622	1.00616205	0.284415937	3.981803745
DG 18:0_18:3	0.244093349	0.076812945	4.670431136	0.100872923	0.073158589	0.169702372	0.035097328	0.069428212	0.429941255	0.104259557	0.030672701	1.282950834	0.618974098	0.096668893	0.200103143	0.322184402	0.129874163	0.10425506	0.405737569	0.095253488	0.190746647	0.073963823	0.003471467	0.208800146	3.172189723	0.038304196	0.363333322	0.212646856	0.035019248	0.084150146	0.10432173	0.131794841	0.050478593	0.074140784	0.003471467	0.321336561	0.722147218	0.286568107	0.564108117	0.213088812	0.971805391	0.163299151	0.22060674	0.295821899	0.256937051	0.755093057	0.003471467	0.478312457	0.125894175
DG 18:0_22:6	0.21951898	0.251754186	0.125832627	2.332081941	0.281801694	0.140482563	0.171480152	0.044535062	0.0676776	0.032095988	0.093885894	0.232460816	0.240730268	0.043607641	0.101285171	0.484714568	0.796217717	0.096519831	0.228026076	0.127702602	0.003101175	0.062117224	0.096218849	7.87702671	0.142166087	0.247803756	11.9683586	0.160419614	0.017714838	0.151549515	2.144638059	2.483218724	0.303653399	0.06359619	0.061847489	2.638798788	0.096219195	0.822260137	0.208130869	0.288656736	0.044244119	0.087199582	0.074142264	0.063632895	0.863404657	0.284538454	0.457511294	0.01672266	0.157640613
DG 18:1_18:1	0.221656491	0.611479099	0.08600578	3.091369314	2.593143885	1.110306334	1.590890236	1.621458726	1.161191231	1.101302109	0.519768737	0.54513553	3.291403478	0.663045574	0.557533406	3.048421879	3.254150401	8.957341961	1.071395842	2.2236837	1.252689441	2.938648569	9.435759257	0.439176645	2.922608064	2.17679262	3.011519521	6.476813573	4.499625423	0.785951536	1.13645087	5.262902838	0.52362881	0.954674758	0.864433244	0.461971141	0.47047299	0.774641029	1.752318053	1.163336752	2.920939378	3.290109805	1.634843025	0.645951366	2.009496119	1.533856668	0.634629087	2.29777648	1.296416912
DG 18:1_18:2	12.33842882	2.463357149	3.970976749	3.692883022	16.21354585	10.48198892	20.72393524	8.730794469	4.138146835	2.580872192	102.350462	0.489489599	5.572069697	2.636156109	80.06835801	20.17381569	5.52680986	4.610210627	9.379287627	18.88877753	16.67738789	7.599084469	14.61288084	21.39691255	13.41009388	4.235106152	8.252810573	7.580003311	19.21918964	2.578220327	1.045970778	103.0714763	3.520251736	3.601393529	51.20771894	6.725620655	3.34335208	2.924159313	8.526904891	60.41363165	5.979077045	4.30039869	12.19033291	10.37832153	5.197618262	1.447089406	17.36303403	13.28025269	37.64382956
DG 18:1_20:1	26.50536434	0.031466297	11.10946153	0.031466297	6.218335234	0.031466297	20.96052373	5.055269253	0.031466297	0.031466297	0.863817957	4.428139822	0.157331483	88.49229087	0.031466297	33.49084708	9.945549322	4.325692833	1.889029045	11.43838785	21.88458859	5.650405529	0.031466297	1.51650057	0.031466297	0.031466297	0.031466297	0.431190514	0.434518946	0.031466297	1.492422112	0.031466297	1.438273555	1.358826805	0.031466297	11.44885688	0.031466297	0.717315435	19.02826794	0.031466297	0.698707884	5.98421439	4.46858542	0.712471877	1.366279235	0.031466297	0.031466297	0.031466297	0.031466297
DG 18:1_20:2	6.646913325	0.004373715	36.81695239	0.004373715	0.004373715	0.004373715	3.011667002	0.004373715	0.004373715	0.004373715	1.299870751	4.506946465	0.261832507	8.856398529	2.855071389	26.82225023	1.9746912	0.918926874	0.793132525	2.4429389	0.004373715	25.26784094	0.004373715	2.654861195	0.004373715	0.004373715	0.431854443	0.3353164	0.434522294	14.50426675	2.052493631	0.004373715	1.819136157	2.611883341	0.004373715	7.32785514	0.004373715	0.094141236	2.781110272	0.004373715	0.235123418	3.757604371	2.985176633	1.989297194	0.004373715	9.079298298	0.004373715	0.004373715	0.004373715
DG 18:1_20:3	19.83138188	0.028828556	5.644851794	0.028828556	13.27850737	0.028828556	16.80651227	0.028828556	0.028828556	0.028828556	0.812734239	0.028828556	0.144142779	8.856020732	25.72084794	24.40989315	9.946258274	0.028828556	0.524864439	15.25874242	27.68010982	25.58043742	0.028828556	2.073126366	0.028828556	0.028828556	0.807207567	0.43254463	0.835626924	28.55432887	2.172110619	0.028828556	7.273196809	0.834488473	0.028828556	3.826431425	0.028828556	0.028828556	5.562197488	0.028828556	0.721065742	11.19451437	0.028828556	0.993173693	2.01539264	14.48792861	0.028828556	0.028828556	0.028828556
DG 18:1_20:4	0.599461438	0.100200163	0.689715732	1.957827129	1.104505632	1.442597779	0.21625617	0.31914737	1.684294585	1.391671967	0.647926075	0.209493647	1.228584382	0.761470336	1.659389765	0.917605048	0.432116024	0.356423228	28.93952852	1.515457053	0.577086023	2.686544993	0.915749846	0.666345181	3.900405321	0.494744846	0.151404982	2.256337893	0.268032157	0.754610715	0.799875569	13.373148	0.037259112	0.32456647	0.413309015	2.965185029	0.200647025	0.590051676	0.133105604	10.14607779	2.412297952	1.737616564	0.82998912	0.396769374	0.180475372	0.704685139	23.02869384	2.915720347	0.480950264
DG 18:1_20:5	0.048864418	0.479327904	0.209975262	0.097738151	0.086493143	0.630156042	0.741028837	0.086269236	0.004149295	0.070982097	0.039927568	0.171643757	7.583245162	0.128667825	0.151147538	0.106826914	0.666183423	0.004149295	0.112986929	0.050535778	0.104222867	0.077706626	0.145596325	0.20027087	0.065507056	0.140341427	0.060568781	0.407246223	0.147934535	0.037747074	0.251080359	0.186237332	0.107075101	0.049962179	0.133073111	0.09080962	0.385218931	0.460672748	0.057860028	0.113435357	0.004149295	0.029117798	0.033390534	0.133049923	0.241980882	0.431698445	0.224770796	0.070544218	0.412235862
DG 18:1_22:4	0.001423572	0.680125074	0.135928345	3.796011727	0.070311118	0.048005166	0.165207791	0.17271099	0.024070642	0.066383278	0.055506322	0.144328094	0.058602778	0.022016079	0.048151975	0.164767957	0.229156227	0.141873464	0.032561892	0.204429601	0.272743351	0.063977814	0.192582442	9.605678382	0.080393876	0.182587089	3.19565627	0.001423572	0.048164761	0.08690079	3.322234609	10.04906249	0.099559847	0.063917369	0.05167385	2.653234083	0.089147721	1.178225794	0.094288881	0.095373774	0.007117861	0.15057848	0.102584803	0.121396345	0.323956618	0.192552355	0.214548748	0.018238103	0.033176628
DG 18:1_22:5	0.002015284	0.165596747	0.253489523	0.002015284	0.032998135	0.192299187	0.056009379	0.192269591	0.064172128	0.097811748	0.01819116	0.04726032	0.034517611	0.043573371	0.139810493	0.002015284	0.232587156	0.193472198	0.195564279	0.045049671	0.04953522	0.144109575	0.251133914	7.379218776	0.120653572	0.002015284	2.544920695	0.288739928	0.01007642	0.064954476	3.988614027	2.008586436	0.002015284	0.063915142	0.084458661	1.636833676	0.002015284	1.571982535	0.047063122	0.002015284	0.015916522	0.050127622	0.145945581	0.242973928	0.002015284	0.385170646	0.002015284	0.002015284	0.183826817
DG 18:1_22:6	0.054473576	0.813940193	0.107469282	2.331922893	0.289627845	0.43278672	0.132455509	0.337204464	0.21099022	0.066257822	0.077848771	0.088141969	0.048117763	0.142766827	0.091585456	0.003447594	0.447399231	0.089509008	0.293182188	0.025881031	0.235414966	0.263193537	0.465299464	36.15706888	0.09382826	0.093176155	20.58837282	0.064196379	0.064220794	0.003447594	0.003447594	24.12721303	0.216918276	0.317998227	0.929988511	9.271600594	0.191671549	1.885998939	0.041056768	0.288556566	0.056582269	0.100058456	0.266905884	0.546825391	0.003447594	0.577904897	0.755768814	0.018467805	0.398256303
DG 18:2_18:3	0.07087712	0.289034699	7.277250046	0.259503021	0.119660889	0.067260328	0.13135735	0.243204569	1.495683776	0.72389314	0.052681485	1.092973741	0.515278241	0.111212186	0.061028968	0.673975622	0.09297955	0.06385817	0.521418723	1.075034156	0.670604467	0.731015284	0.483634595	2.086836788	13.25436956	0.276345594	0.121020455	0.520936528	0.37840299	0.863886066	0.811149289	1.450192675	0.04236358	0.201186368	0.101180437	0.231395779	0.790628067	0.072528734	0.310354283	0.126536001	0.934996488	0.042837099	1.343483873	0.14753306	0.079304406	0.318193937	0.555653728	2.153327095	0.068458124
DG 18:2_20:3	19.96084467	0.068724217	11.30108035	0.068724217	13.27849605	0.068724217	4.198474076	5.872862065	0.068724217	0.068724217	1.295823055	0.068724217	0.735166399	17.2364214	10.10947777	39.10022709	0.068724217	0.992625118	0.79304217	2.862065913	13.80940431	37.53190825	0.068724217	4.952647291	0.068724217	0.068724217	2.16559032	0.977127321	0.343621083	21.55022884	3.940173867	0.068724217	5.463015803	4.095248301	0.068724217	3.582929576	0.068724217	0.544435147	2.724343129	0.068724217	0.432421361	9.318075501	0.068724217	2.730838015	5.494546267	46.79905459	0.068724217	0.068724217	0.068724217
DG 18:2_20:4	1.298802634	0.351350334	0.101554781	1.024831868	1.768760944	1.553178988	0.333447123	0.999712259	0.969121483	1.345246031	0.173959234	0.266562057	0.555373692	0.562744329	1.547463652	1.113218366	0.197913499	0.257344611	14.2881388	2.913565625	0.937285886	7.499404807	0.666120242	1.413311559	3.982389334	0.750066931	0.346350771	1.512600006	0.398751293	0.867721679	1.100113955	12.70873312	0.199720575	0.82386553	0.565217206	5.335038887	0.271955127	0.37428039	0.44914632	7.848816292	1.179856178	20.47121043	0.849413773	0.201600616	0.111482537	0.7722454	13.81943761	2.568976474	0.509645983
DG 18:2_20:5	0.09787442	0.003540066	0.071332872	0.049945623	0.044169607	1.300631376	0.147093718	0.035899122	3.679275913	0.165950637	0.200540139	0.003540066	2.958958271	0.201003749	0.062196976	0.071027494	0.884193673	0.050649942	0.227894515	0.216455686	0.178616945	0.03924979	0.109409551	0.337933557	0.173627174	0.100597231	0.587192557	0.140809099	0.096247122	0.003540066	0.003540066	0.081006079	0.133252914	0.050071793	0.066636735	0.003540066	0.171423046	0.284234115	0.017700331	0.903575328	0.398372025	0.029929758	0.133749577	0.118388658	0.124165257	0.322277656	0.288016643	0.070767912	0.155210234
DG 18:2_22:4	0.144269647	0.792225472	0.408180017	8.863217784	0.289489628	0.191381947	0.025886094	0.075961635	0.062869346	0.235245615	0.054371326	0.005177219	0.21983826	0.034811923	0.132839944	0.387685556	0.348867329	0.005177219	0.162444141	0.051857743	0.234169627	0.100581121	0.048109643	16.72310758	0.09871764	0.093147824	3.913684027	0.064069228	0.064206936	0.030419708	0.66121294	4.023441107	0.099559847	0.255852341	0.145508482	0.005177219	0.183599819	0.804297447	0.473292426	0.060162997	0.055805447	0.111814787	0.097573715	0.132601327	0.005177219	0.273840834	0.32395012	0.05652143	0.059270019
DG 18:2_22:5	0.002857721	0.382548304	0.40819465	1.464472656	0.193847048	0.143530123	0.017558639	0.09395256	0.078121548	0.101493889	0.053653538	0.101376112	0.235964948	0.002857721	0.041151137	0.581495772	0.116294621	0.189570938	0.129516381	0.025892976	0.199848637	0.064179374	0.048109643	12.97355403	0.093523221	0.233007496	3.984825201	0.123421133	0.048166037	0.159345723	1.322811183	2.85947462	0.099410977	0.127822559	0.185366456	3.835858667	0.002857721	0.943001271	0.135762002	0.096219001	0.002857721	0.100288475	0.105345012	0.303851164	0.333250285	0.072375107	0.107876059	0.026437503	0.099628733
DG 18:2_22:6	0.089162065	0.170985984	1.08823818	9.290747069	0.307924249	0.477860601	0.120765593	0.251014653	0.128103179	0.279043334	0.074025553	0.188424287	0.232418764	0.213741298	0.14445199	0.119739375	1.163014365	0.67455315	0.176856125	0.103618619	0.249588054	0.110376499	0.142258446	24.6861806	0.157416999	0.368630176	7.293338841	0.134483635	0.128441733	0.357335151	2.325693264	18.08182422	0.149076209	0.063916407	0.76018027	10.54331148	0.095846802	0.003755835	0.094243017	0.514095702	0.033929608	0.070333388	0.142020401	0.060698043	0.647356013	0.577913724	0.215916712	0.018779175	0.460749122
DG 20:0_20:0	0.182008627	0.034678023	0.101432867	0.102012207	0.544133881	0.495032329	0.308455751	0.347091734	0.196797013	0.103367519	0.118645314	0.496876206	0.366510282	0.174463277	0.152180029	0.220387996	0.048661039	0.03945006	3.367771766	0.502775693	0.385835998	0.275327956	0.117369842	0.038976596	0.290050347	0.153127511	0.115031517	0.00635849	0.04031775	0.163043489	0.191316368	0.547551269	0.261930652	0.114395607	0.093165991	6.168480892	0.105652463	0.252676474	0.143603916	1.45454313	0.270837736	2.159186352	0.763850299	0.04788995	0.079756627	0.084228122	4.477683754	0.636856456	0.106742001
SM d18:1_14:0	484.3335703	711.0510361	99.52655439	391.8503296	666.3995208	182.4595921	378.1907909	66.83959107	449.597285	316.1166265	248.7219363	26.47671769	349.2021354	431.0847264	240.8342115	142.1422933	398.2214114	281.0748338	636.4423316	202.9848486	349.7767199	264.2903687	177.0250036	285.2495691	375.985417	140.34352	121.5517314	107.7630706	144.5422638	79.58521544	185.545629	179.1834556	42.09899343	189.3774781	235.3635775	248.0487431	264.035054	382.372938	282.0074571	394.3775884	149.5209245	388.4705091	261.2946642	280.3832141	189.7371796	317.1221622	184.8777711	295.1331288	399.2251866
SM d18:1_16:0	1983.11798	3814.230761	756.7915182	2717.127245	2807.824093	1568.796095	2195.693314	594.9108329	2785.493036	2221.517985	2558.739971	316.5096404	2440.657361	2322.338864	1925.174331	1255.275038	2469.407385	1720.155924	2144.413805	1941.372603	2975.351866	1052.139594	1720.236506	1452.47635	1571.916099	1166.476003	859.3429773	949.4328258	1110.157089	1058.881501	1509.367201	1314.33361	412.2628853	1588.799436	2064.378258	2030.034901	2059.197402	2394.801044	1813.679824	2229.438344	1704.600302	2599.522988	1944.683612	1955.687498	2186.697385	1904.090161	1304.23189	2016.141349	1963.653503
SM d18:1_18:0	17.26504484	17.07668431	16.08660184	11.91485351	16.46574975	13.46459699	9.217813216	6.149118423	16.382477	18.36683701	12.82717085	7.915518605	18.79465421	16.7590079	28.35708594	9.586132115	16.35343618	18.27564898	24.27387698	11.38880861	22.53216061	12.37917069	11.87087762	15.94223996	15.70369132	14.94401713	14.31925049	16.87571677	12.14173274	14.68291052	20.67628341	12.49928712	24.50435635	14.25910875	17.3457144	12.6616903	14.99340813	14.33845537	15.95564232	16.33248094	16.33834418	19.17725657	9.925453938	13.85357246	18.46358135	18.54455756	10.70904953	17.68209179	12.74824816
SM d18:1_18:1	15.58463632	20.75923042	15.41741416	16.89049975	25.56927355	8.65082754	12.40358011	8.979346102	20.7881387	15.7362204	15.58151274	6.060179719	16.3402643	15.99887671	28.05152091	5.404912678	20.53257235	14.66708059	21.83152229	10.64826689	21.54016251	9.573906839	8.980282313	12.98940013	17.11651864	12.36225763	10.98005642	12.35130538	11.11783075	12.19560434	15.06719252	8.372171445	15.43489329	18.01568049	19.31253195	14.63862881	17.63176613	16.89728055	17.30177191	17.7345415	11.10784625	17.11282828	12.70030826	13.76226389	13.75637007	18.79557393	12.33800355	18.55306712	7.766511131
SM d18:1_20:0	9.182728319	6.741560244	7.965680784	5.889552785	6.236647563	6.049035435	3.892313191	3.086269161	6.861345122	8.04720612	6.510928296	4.404326813	7.521734543	7.885222735	11.69246674	4.559004575	8.305833627	8.522464607	12.49132359	5.391600847	8.552958275	5.379553464	4.53137101	7.510363043	7.214656042	7.30116143	6.268884677	7.236505633	6.861246797	7.07785621	9.755828932	5.753107335	12.27438047	3.905882193	7.804390752	5.081795887	7.023925622	6.456587104	7.075480868	6.517508372	8.621899633	7.521459968	4.143440526	6.653912857	6.229955934	8.105229824	6.946392609	8.229503439	6.990692309
SM d18:1_20:1	6.012366944	6.315434565	7.150152173	9.731800315	8.94203211	3.213683643	4.779403876	4.299517217	8.499224663	6.295407436	6.330701494	2.858087169	6.661782657	6.537451648	11.7493402	2.267290232	8.458731316	5.539062747	7.97921543	4.994641396	8.014119508	3.605301653	3.823286157	5.210517518	6.446717057	5.780293305	4.134937479	4.956690101	5.331130831	5.866652743	6.591222683	3.225569529	6.652310119	4.952904273	7.476138844	5.812772478	7.603085369	6.477766175	6.54998628	5.894198392	5.678156835	5.927312686	4.94578425	5.689047989	4.716458666	7.099383065	6.708062134	8.194114224	3.170890075
SM d18:1_22:0	989.8386392	599.6686113	246.093046	733.0798762	335.9050799	535.8507662	508.0127501	313.16277	801.6833854	485.2815454	1044.6934	108.4132938	1061.434798	1559.688729	746.8234556	684.8479301	789.1055412	444.8315439	711.6057268	495.1246204	1081.961445	924.8245219	904.4763222	793.7953709	665.6689141	535.1215924	345.1154429	424.2857292	537.0190555	436.9955851	603.4145559	456.2032005	154.9259813	534.1942284	858.1250316	556.8115725	1217.040694	963.9490319	696.0707738	1319.953409	1062.160522	1165.698782	390.4347848	566.2775203	425.8303759	483.3038096	638.5019432	786.3491672	905.7873624
SM d18:1_22:1	1456.51609	1128.91443	414.3996118	2570.139387	991.4110238	472.2453122	1006.114924	870.0309321	1881.255878	593.9505809	1629.925161	102.7476973	1343.001712	2413.487695	1097.343599	510.121194	1452.485972	474.9392222	1101.382997	650.1999145	1489.124532	927.2841669	1084.888358	1058.892413	1090.078635	720.2030772	333.4038896	422.2214043	682.2864318	468.3854621	628.1854695	399.6691075	122.3088678	1073.117044	1267.669404	917.8510405	2483.698329	1830.829036	1156.815843	2287.717905	938.0572338	1528.262888	733.3575582	831.6522997	414.8874305	746.59581	1492.97625	1202.582158	927.3549573
SM d18:1_24:0	602.5453345	459.2977274	198.6323711	845.6733187	306.8582196	350.5631815	408.756151	260.9874315	711.4603203	372.8293702	826.7486701	67.80846841	857.5329746	1183.735193	532.3674882	452.9415853	525.190107	307.1746937	451.983475	438.5925481	867.4849421	710.1592642	857.0552778	585.2622313	501.2927069	411.5779366	218.2916833	341.5266504	437.4970789	353.087537	510.7438031	329.6760732	124.487782	463.8499002	663.5597403	473.997316	1030.533871	875.4314511	498.5993446	1003.045572	661.0153266	794.3465741	327.6905399	435.5736716	336.1501761	322.2354774	511.9637858	583.9219555	619.295688
SM d18:1_24:1	957.5122833	1548.074223	384.032788	4613.226118	5427.183771	1305.881011	1400.460427	893.9275689	2364.976696	908.950688	2106.691236	170.0330572	658.7223194	2526.692749	988.9753304	734.8297801	3223.593337	981.1761799	1142.474377	782.2747126	718.2690093	480.7554737	493.503406	808.3395978	547.9464523	871.9853819	1235.490041	591.368469	631.9654593	1289.644412	517.3147641	1606.639577	2786.597223	1593.776175	1796.977894	1322.802852	1207.119585	801.8272967	1944.955938	1372.220849	658.5873644	810.921871	1727.252169	1204.197872	769.2433687	1756.225458	2791.289317	1591.976125	994.0074337
SM d18:1_26:0	0.369842001	1.187365695	0.213513297	1.258211869	1.732442939	1.641689059	0.612252253	0.268109652	0.646394045	0.70206061	1.336019197	0.124932332	0.354760873	1.700189035	0.512195272	0.61937171	1.600372903	0.886415694	0.625615829	0.455608346	0.344078005	0.506912097	0.604139445	0.761848705	0.528434726	0.778741683	0.834400442	0.510074862	0.631924775	1.577248601	1.258755471	2.507298328	3.508100001	0.489597556	0.98587717	0.698004323	0.615944647	0.452539828	1.186799921	0.726860801	0.555817264	0.558691035	0.697480263	0.635923513	0.480114365	0.967895099	1.276556569	0.714456083	1.021805602
SM d18:1_26:1	1.098493192	3.493663779	0.605519049	3.264684172	6.753625707	2.162753431	1.970624394	0.975617627	2.443217521	1.624634447	3.256856959	0.141559799	1.255823994	6.198404734	1.505787875	1.193235195	4.260134456	1.729338274	2.292986585	0.926010938	0.907391197	0.894953782	1.060742096	1.662043081	0.987451104	1.489319195	1.498737371	1.217139318	1.450329956	2.899899523	1.200879534	3.524041107	4.365669494	1.157922586	3.660398565	1.768115983	1.467653006	1.529606903	2.448119411	2.124795555	1.129342312	1.334793101	2.34886902	1.648715192	1.460283441	2.664434699	5.100361565	1.64003561	1.904348694
TG 14:0_26:0	0.008707616	0.008707616	0.123655306	0.008707616	2.767971354	1.383501699	1.738048465	0.154067206	4.128001183	2.294540695	0.008707616	0.008707616	0.608250908	1.113828397	3.195580704	0.678135053	0.008707616	7.449081957	0.261833148	0.008707616	0.542418152	0.228871777	0.008707616	0.008707616	0.183310802	0.008707616	0.090188202	0.056133914	0.079854967	0.131963466	0.008707616	0.008707616	0.008707616	0.949325235	1.654478734	0.008707616	1.715593926	2.568226897	1.559136188	2.07572839	0.008707616	2.078840457	4.15769186	0.008707616	0.008707616	5.133299462	0.008707616	0.459705618	0.692256014
TG 16:0_24:0	0.005817528	0.005817528	0.461917979	1.969659589	1.384513601	2.773212841	0.005817528	0.230676499	3.897460504	0.005817528	0.005817528	0.005817528	0.37388928	0.005817528	1.591552938	0.005817528	0.92019502	0.005817528	0.005817528	4.157142804	0.005817528	0.554600482	0.005817528	0.005817528	0.265246923	0.005817528	0.005817528	0.112427165	0.079860312	0.092580095	0.202600475	0.079753352	0.005817528	1.433913662	0.005817528	0.005817528	0.005817528	0.005817528	0.32610094	2.636069408	0.756464322	2.053796309	4.084378356	8.309208636	0.670430395	2.567614611	0.139071759	0.005817528	6.928825563
TG 14:0_28:0	1.648170691	5.802141506	0.125876979	0.009660106	2.773184896	4.157719887	1.37396863	0.048300529	3.897427448	1.384612068	0.009660106	0.009660106	0.009660106	0.009660106	2.048568176	0.434712249	1.040780422	17.73637873	0.266572453	0.009660106	0.009660106	0.276847036	0.009660106	0.283626818	0.290097128	0.063938569	0.009660106	0.009660106	0.009660106	0.009660106	0.101301789	0.277104685	0.009660106	0.949042579	0.009660106	0.009660106	2.075728379	1.282089772	1.033970374	1.037876269	0.354036089	0.009660106	2.982605076	2.010282581	1.979013399	5.142859631	0.093156605	0.461506007	2.769220768
TG 16:0_26:0	0.011760216	2.074279445	0.146045497	2.048653292	1.125105429	1.281683687	1.898862798	0.076900667	4.125509441	2.752676734	0.011760216	0.691797589	0.836083111	0.593427458	1.597786523	0.691771289	0.519729204	7.432222101	0.699104132	4.155899427	1.187799074	0.011760216	0.379713969	1.539375616	0.218446233	0.182241709	0.082531632	0.08266083	0.011760216	0.134705905	0.188874278	0.298438103	0.134353934	0.011760216	0.521524314	0.415398675	2.075736378	0.011760216	0.519315742	2.078835121	0.270914511	2.078840457	7.715649822	2.075554546	0.011760216	2.835087421	0.29493987	1.367123226	2.076776547
TG 14:0_28:1	0.010391694	0.010391694	0.103505737	1.037724562	2.773184896	0.993204305	0.69189721	0.010391694	4.157717038	0.010391694	0.010391694	0.679034979	0.595415971	0.593451762	1.597786523	0.991537151	0.861284117	6.960375519	1.321806635	8.32586007	1.658649365	0.276906217	0.010391694	0.327052692	0.106414887	0.010391694	0.08856844	0.051958472	0.010391694	0.010391694	0.010391694	0.010391694	0.12903983	0.010391694	0.010391694	0.397609318	6.232887439	0.010391694	0.010391694	0.010391694	0.375989597	0.010391694	5.426756538	2.075737125	0.692259301	3.195426435	0.010391694	0.010391694	1.384515213
TG 16:0_26:1	1.046184011	2.391916199	0.249207652	0.008723991	3.920961377	0.008723991	0.008723991	0.008723991	12.48561815	0.008723991	0.008723991	1.379040234	0.59535347	0.593285243	0.008723991	0.008723991	0.519713057	7.3183327	0.249881894	4.142279469	0.008723991	1.108440961	0.183563086	0.008723991	0.132314015	0.008723991	0.008723991	0.084297037	0.126468389	0.008723991	0.201812292	0.184602802	0.065275535	0.008723991	0.008723991	0.415392855	0.008723991	0.008723991	0.008723991	2.029930013	0.008723991	0.008723991	0.008723991	0.008723991	0.008723991	4.979834973	0.550004845	0.729190643	2.076777273
TG 16:1_26:0	0.85445507	4.155001425	0.125874096	0.009685139	0.009685139	0.009685139	1.204673843	0.009685139	8.295928686	0.009685139	0.009685139	1.385774792	0.595405498	0.586632836	3.200386705	1.941458124	0.009685139	0.009685139	0.374071274	0.009685139	0.593309298	0.009685139	0.009685139	0.009685139	0.217753891	0.1604724	0.009685139	0.168487351	0.159352649	0.009685139	0.009685139	0.092241159	0.009685139	0.009685139	0.009685139	0.832047819	0.009685139	2.214586551	0.009685139	0.009685139	0.312471201	2.395545749	4.141633007	2.561084252	0.009685139	2.538180125	0.297134693	0.009685139	0.692256014
TG 18:1_24:0	0.360994973	1.058829383	0.145783056	0.00545608	0.615510068	1.293998782	0.00545608	0.082098998	2.086070864	2.276652286	0.668953594	0.197279293	0.00545608	0.194270466	1.061277508	0.447660484	1.212961851	2.016567773	1.083838494	0.823163239	0.401388438	0.00545608	0.373722724	0.322821874	0.080075996	0.039607832	0.167904865	0.092708462	0.031249342	0.093086101	0.080704214	0.04155597	0.028118389	0.00545608	0.00545608	0.00545608	0.268602652	0.40127093	0.00545608	1.789404679	0.00545608	0.537835414	2.027586303	1.095392136	0.619893711	0.00545608	0.064991005	0.896664697	1.832320899
TG 18:2_24:0	0.323361604	6.02676985	0.315905631	0.532418841	3.23254823	5.048441277	1.345947198	0.635725671	2.284171831	1.692762752	0.420490171	0.448717848	0.576443638	0.947689568	0.50494048	1.34990325	0.624010705	1.009996586	0.521928418	2.290155756	0.801006406	0.134628301	0.014821514	0.665024867	0.201844809	0.185070092	0.229652633	0.259728002	0.187839803	0.247246	0.26362704	0.23724152	0.151418749	0.014821514	1.340928194	0.014821514	1.752307697	0.014821514	0.316946622	1.106570785	0.502810437	1.346849467	2.021019339	2.465143142	0.014821514	1.006969574	0.266088083	0.353636736	2.284630245
TG 14:0_30:0	3.04478752	2.027640386	0.00971518	0.00971518	0.00971518	0.00971518	0.687036166	0.00971518	4.1577078	5.486205576	0.00971518	0.6489192	0.595416189	0.425715137	5.335925324	1.386596904	2.080413946	0.00971518	0.266498778	0.00971518	0.00971518	0.00971518	0.00971518	0.790649563	0.148345455	0.00971518	0.00971518	0.061270322	0.317765024	0.130518186	0.581849861	0.369474853	0.13075052	0.00971518	0.00971518	1.247466619	2.07554706	1.282354691	1.034522159	3.669256114	0.704387967	2.075040325	0.00971518	5.374864737	1.366696399	5.131609971	0.445532423	0.00971518	1.035748337
TG 16:0_28:0	4.318777572	10.38651648	0.377507529	1.038601518	2.599653424	6.926754605	1.385898334	0.147393231	12.35940789	2.566256235	0.015557113	0.692258719	1.03663848	0.593451762	6.371439469	1.384918717	0.015557113	10.34464939	1.333861108	8.280509574	1.08725813	2.217724679	0.700775179	0.428986504	2.16320737	0.153613176	0.077785563	0.158900675	0.235765593	0.197914491	0.35622725	0.784009936	0.153371137	0.949276045	0.015557113	0.015557113	8.315414005	0.015557113	0.508722013	0.914305228	0.283708747	2.078674451	7.744277251	21.19523266	0.691384465	5.13517684	0.141887952	0.461506007	4.852049094
TG 18:0_26:0	2.557905349	13.35453997	0.580750899	3.754621806	5.59830686	7.8624381	11.33676835	2.025025208	3.771821822	7.00466777	4.70225695	10.94228019	29.90683715	3.253165915	3.997201183	6.217513663	5.556398692	15.88984824	7.690876916	0.034241938	0.034241938	14.89167085	5.417932985	3.032899688	3.565868556	0.784959042	0.637592496	0.395992306	0.615043508	0.35048979	1.156562279	0.90817214	0.720764432	2.225315304	0.034241938	23.38925478	20.01087665	1.189128053	2.712486262	4.405025394	23.22984225	3.460051915	6.262153711	0.034241938	1.750217556	1.910091943	0.797571803	0.874149958	19.64555674
TG 14:0_30:1	2.343048469	8.060487639	0.503827973	1.038647176	2.415365657	1.380508463	0.691913737	0.009938809	8.327937489	2.724456159	0.009938809	0.009938809	0.009938809	1.188694748	6.400757831	0.009938809	0.516049324	0.009938809	0.266574895	0.009938809	0.009938809	0.342162381	0.18794704	0.009938809	0.716129526	0.062692548	0.156833922	0.056124153	0.009938809	0.06591986	0.10091146	0.369477579	0.065277245	0.009938809	0.830526417	0.009938809	0.009938809	0.009938809	0.009938809	3.116741745	0.009938809	2.078867346	0.009938809	8.309206762	0.692217686	2.828612337	0.009938809	0.459683433	4.157693885
TG 16:0_28:1	1.940236763	4.144625936	0.73366884	2.080021895	9.685939095	4.870339534	2.074272346	0.262941489	12.92449778	0.016908237	0.016908237	2.416717548	1.78790438	0.016908237	7.934195522	0.016908237	1.038084266	0.016908237	0.533605597	16.33017291	0.016908237	0.22900369	0.447479645	2.542360998	1.268857075	0.191633143	0.016908237	0.279309709	0.086401307	0.131206581	0.593737724	0.955977921	0.23785761	2.843986337	0.016908237	0.016908237	4.148651944	2.566148686	1.038211819	6.227257983	0.2446122	0.016908237	4.807533684	18.66655879	0.016908237	0.016908237	0.016908237	0.572298255	3.463364355
TG 18:1_26:0	0.345819125	1.343079878	0.242767904	3.308324186	0.328087648	0.326662985	0.620839145	0.225175784	6.245936812	3.226891241	0.666777303	0.290463853	1.008536224	0.393995729	2.335265105	0.447672465	0.807081724	2.017546461	0.381414849	0.006134425	0.28923091	0.222825008	0.092756629	0.139488327	0.360973043	0.159649311	0.118170459	0.081083169	0.059569775	0.006134425	0.159479575	0.390193349	0.235011211	0.006134425	0.287771899	0.923813494	0.006134425	0.006134425	1.210045431	2.658239233	0.592701226	0.308571815	4.055157718	2.014530927	0.593371835	1.208770605	0.074886292	0.006134425	3.666856996
TG 14:0_30:2	1.728683125	0.010436775	0.121498226	4.157540558	0.010436775	4.137265883	0.691913737	0.134009762	8.327919924	4.15445675	0.010436775	0.010436775	0.010436775	0.593451762	3.198022926	0.682582757	3.62839586	0.010436775	1.326166367	0.010436775	0.58856428	0.010436775	0.176230307	0.791823984	0.148345167	0.256140268	0.090297424	0.052183873	0.078012027	0.010436775	0.010436775	0.184875335	0.010436775	0.010436775	0.830504576	0.328429899	3.997190055	1.282373009	1.325909455	2.075748703	0.377665765	0.010436775	4.1577078	16.56491921	0.010436775	0.010436775	0.010436775	0.010436775	5.208122826
TG 16:0_28:2	0.837085873	0.012772439	0.125877208	0.012772439	1.383681686	5.546405177	2.769716834	0.202682625	12.48564357	2.769178014	0.012772439	0.012772439	1.62299512	0.012772439	7.835440438	0.670430235	0.952171221	0.012772439	1.33322719	4.157142811	0.593309688	0.831539241	0.563538257	1.342090895	0.148346452	0.063862194	0.090186112	0.012772439	0.079848258	0.132048939	0.20271835	0.163807596	0.178825389	0.012772439	2.924457519	0.328429706	2.072223611	0.012772439	1.038639959	4.128653709	0.012772439	2.002784208	8.327954246	8.315429444	2.0767622	2.567614607	0.445154402	1.838208773	0.692356706
TG 16:1_28:1	0.012507904	0.012507904	0.012507904	4.157667884	1.384518244	0.012507904	0.572440361	0.076918721	6.43267918	1.355397019	0.012507904	0.012507904	0.012507904	0.012507904	1.597733584	0.012507904	0.012507904	0.012507904	0.329395204	6.219600631	0.012507904	0.818410647	0.142901026	0.012507904	0.59383181	0.063938525	0.129332273	0.012507904	0.159961681	0.065927299	0.10130339	0.092304502	0.064817141	0.94564232	0.012507904	0.415373922	2.075736378	1.281947726	1.452044914	0.012507904	0.012507904	0.012507904	4.154756736	8.315433229	0.692243261	0.012507904	0.593112609	0.381821006	1.386597288
TG 18:1_26:1	0.006391304	0.006391304	0.059988041	0.006391304	0.309922973	0.006391304	0.295060912	0.042007576	0.006391304	1.276618753	0.006391304	0.236412578	0.335839783	0.299489371	0.097883328	0.006391304	0.399498795	0.899709325	0.220872701	0.416655427	0.402853926	0.242375088	0.093294824	0.321553137	0.058700863	0.102636823	0.006391304	0.006391304	0.049136036	0.093844102	0.040284534	0.031956518	0.076981901	1.278674416	0.006391304	0.006391304	0.268602966	0.805527047	0.006391304	1.296363437	0.006391304	0.30016696	2.027586303	2.63974516	0.620824933	0.796838223	0.195162834	0.708919771	0.733069078
TG 18:2_26:0	1.092100098	2.018240079	0.442302826	0.680966182	0.012821094	0.575832563	4.035553644	0.414098254	0.577004065	0.657626086	0.439199169	0.898792631	0.502343856	0.994553119	2.021268178	2.022608408	3.70689892	0.012821094	1.077744026	6.47749593	0.012821094	0.251829114	1.784425575	1.508744998	0.665844343	0.101903692	0.084787791	0.080062643	0.179744381	0.131937838	0.282328108	0.17172644	0.064105468	0.012821094	2.696272734	2.425824858	0.012821094	0.012821094	0.504744069	0.363001802	0.496536813	0.673401554	4.042463922	7.075143479	0.78252714	0.012821094	0.133597132	1.469510337	1.732009277
TG 18:2_26:1	0.007925555	0.007925555	0.039627777	0.007925555	0.007925555	0.007925555	0.844879619	0.158307142	0.577005347	2.343875648	0.007925555	0.007925555	0.534942151	1.007113687	0.007925555	1.190531423	0.67418668	0.007925555	0.007925555	0.007925555	0.507093538	0.163018402	0.007925555	0.505300774	0.347418276	0.007925555	0.084787791	0.099224496	0.007925555	0.101669827	0.123275006	0.007925555	0.063985152	0.007925555	0.007925555	0.007925555	0.396756943	1.158711487	0.007925555	0.183573155	0.495858508	0.007925555	4.048591148	0.757747163	0.507155406	0.007925555	0.157124777	0.007925555	0.576758909
TG 16:0_29:0	1.73129635	0.013055497	0.013055497	1.038647176	4.157712548	0.013055497	2.077803134	0.319993026	3.946736722	0.013055497	0.013055497	1.386595412	1.78803428	0.013055497	1.597794221	0.692257	1.560671161	0.013055497	0.013055497	8.182591527	1.78212935	0.259561056	0.013055497	1.493035763	0.137326432	0.127878659	0.013055497	0.013055497	0.079860927	0.06592574	0.356955848	0.276902982	0.065277486	0.013055497	0.013055497	0.415392855	4.157697822	0.013055497	0.51932251	0.013055497	0.377661283	2.078840457	5.370764775	1.303452161	0.692252779	2.567651475	0.136933638	0.870277086	0.013055497
TG 16:0_29:1	0.011042722	1.932922812	0.252032735	1.038600054	1.384518244	0.869342731	0.691915016	0.055213612	4.55623947	1.384676936	0.011042722	0.692272279	0.011042722	0.011042722	1.597794221	0.011042722	1.298709557	6.937085267	0.266574895	16.63988268	1.087055694	0.553317295	1.472150298	1.147842868	0.742622504	0.063658341	0.269824791	0.110865393	0.239822992	0.192651126	0.011042722	0.181149337	0.063900286	0.011042722	0.011042722	0.406643648	3.871565006	0.011042722	1.021853338	1.037872461	0.011042722	0.011042722	0.011042722	0.011042722	0.688480918	4.254823611	0.297164645	0.803531007	1.225046414
TG 18:1_27:0	0.007975578	1.319373093	0.079562589	0.007975578	1.345017475	0.007975578	0.007975578	0.041847065	3.891045664	0.007975578	1.343016769	0.007975578	0.265532912	0.917271745	0.212051221	0.007975578	0.007975578	0.007975578	0.007975578	0.502966155	0.007975578	0.305374208	0.177017144	0.161168099	0.15647578	0.039877888	0.055958566	0.0465377	0.086044875	0.041182344	0.040292245	0.190300759	0.073280684	0.007975578	0.287759962	1.115570819	0.268605086	0.007975578	0.007975578	0.890378324	0.007975578	0.905751757	0.007975578	0.007975578	0.581968118	0.007975578	0.325347577	0.007975578	1.099833135
TG 14:0_32:0	0.863720655	6.232901447	0.346765579	1.038647217	1.38456899	0.015036657	0.015036657	0.524292455	7.616214867	0.015036657	0.015036657	1.786528607	0.595408456	2.373789178	3.113520068	2.771138188	2.077786599	0.015036657	0.799720917	4.025176269	0.015036657	3.344356445	0.436476957	2.769583936	0.588937171	0.015036657	0.090296603	0.107949081	0.236009656	0.130518186	0.174536657	2.244691225	0.130243457	1.901490895	1.663546908	1.24746031	3.721193521	0.015036657	0.519327235	3.028336864	0.377665599	0.015036657	8.281646522	4.1577078	0.015036657	7.027234554	0.315592055	0.015036657	2.7065929
TG 16:0_30:0	2.605665504	2.075581816	1.223290939	2.820069645	1.383524102	6.7149549	0.021661212	0.539112552	15.82650462	2.717375243	0.021661212	0.021661212	1.196491162	0.852708689	7.897772825	1.370515518	0.519708388	22.30347004	1.867638074	12.47259749	1.17979398	0.659722261	0.589023586	3.158111659	1.198694182	0.368144806	0.360989183	0.485006414	0.559504862	0.149186726	1.013942325	3.685580599	0.336183404	0.949286967	0.021661212	0.021661212	2.024985153	1.013518631	1.034486216	3.116745631	0.021661212	1.854146128	16.64331723	12.46071322	0.617441434	0.021661212	0.276900327	0.021661212	7.621065171
TG 18:0_28:0	0.012748844	6.832152126	0.585399461	5.367295821	2.825117781	2.554688846	2.679650703	0.012748844	0.012748844	0.012748844	0.012748844	0.012748844	0.012748844	0.012748844	5.634148522	0.012748844	0.012748844	8.047556954	4.085594803	1.994803865	7.890210008	1.073262505	2.250583928	0.634370166	0.969900771	0.012748844	0.012748844	0.176007345	0.092082529	0.102681444	0.063744219	0.302714314	0.012748844	0.012748844	0.012748844	5.086290508	0.012748844	2.679761949	0.012748844	0.012748844	3.888948396	2.403288753	0.012748844	2.01185655	2.012125599	1.342620182	0.804884069	0.66988855	12.08332465
TG 14:0_32:1	1.728700591	8.400659199	0.756015279	4.152510699	4.157712548	6.930902162	10.20253749	0.153834105	49.93908647	4.158180474	0.010424495	3.465449104	2.383438973	5.346401382	6.395896772	1.384516514	2.601687716	7.449784412	0.799726864	16.64308221	0.593450055	4.712343757	1.327595511	7.147050091	2.69973321	0.128058509	0.565631906	0.168568003	0.112141834	0.052122474	1.21684706	2.557159486	0.329152497	0.878790532	0.010424495	1.247439487	2.075732196	3.583042232	1.038649732	10.34417054	0.75646533	2.078956733	29.12895661	16.62462408	2.771116131	4.470489092	0.351878934	1.385660535	5.538655303
TG 16:0_30:1	4.32689779	0.020693487	2.37751122	7.100036429	12.46768985	9.699919776	3.746406376	0.459657828	69.03424304	5.542765503	0.020693487	3.463312404	3.576062762	4.157738055	28.78882687	2.773189752	11.44451727	6.585300705	2.400787867	16.6564678	3.564062654	4.906059292	1.091580551	5.539295727	5.047890362	0.639970415	0.263468731	0.336965213	0.187807365	0.329836338	2.01559032	3.741944977	0.13075052	0.020693487	0.830542324	0.830057305	5.629457911	1.281945832	1.454290088	11.1393474	0.020693487	2.078956733	7.238938648	41.55842821	0.686313316	5.016541626	0.890954097	0.461450901	23.55964094
TG 16:1_30:0	0.012907077	0.012907077	0.503883625	2.080386865	9.704102538	2.773119213	7.44454734	0.153830401	16.54657482	1.384668447	0.012907077	1.386595412	1.126229803	2.375607345	7.993698655	0.427291472	1.196551258	11.16909207	0.799164239	4.158605101	0.593450213	1.939990418	0.012907077	1.582466057	0.593713736	0.127878121	0.012907077	0.099388182	0.012907077	0.064535383	0.372965421	0.923570163	0.121730692	0.948432605	0.773391193	0.012907077	2.075258446	3.849669329	0.480755906	11.42507606	0.012907077	2.078956733	12.48570037	14.4908492	1.386065311	2.802572475	0.445534748	0.284823324	0.692256014
TG 18:0_28:1	0.014891532	0.014891532	0.168288328	1.337645782	0.014891532	0.014891532	0.014891532	0.271244014	0.014891532	8.046392392	1.334726816	0.014891532	4.00598587	4.018725311	6.032368073	0.014891532	2.454928972	0.014891532	2.865480483	0.014891532	4.02370944	1.073447551	1.148154904	0.640843666	0.256104206	0.165387067	0.014891532	0.125739284	0.014891532	0.102039932	0.079260797	0.014891532	0.014891532	0.014891532	0.014891532	10.19388892	8.047349161	0.014891532	0.858163274	0.014891532	3.922720543	0.014891532	0.014891532	0.014891532	0.014891532	1.061537529	0.014891532	0.014891532	0.014891532
TG 18:1_28:0	5.266852438	2.460685455	1.117484672	2.690089784	5.981982467	5.49673955	5.15995101	0.252002412	10.80950044	1.54893269	1.343029209	1.230778366	0.659388195	0.611826561	6.15617559	3.572618987	6.853757781	12.11683784	4.207706364	3.025583277	0.802667315	1.772355515	0.419125703	1.0860739	3.480155368	0.3566843	0.385976413	0.204408365	0.196451216	0.251649793	1.2748526	1.691204372	0.088101895	0.017620379	0.560824483	3.307888159	1.075218927	0.402827023	1.210053308	8.912053699	0.539649625	0.905759197	3.973260485	14.38161686	0.929855347	1.209630345	0.129979104	0.659230593	13.44605627
TG 14:0_32:2	0.011226664	10.39115278	0.011226664	2.080413412	7.71406042	5.542170313	5.539445336	0.51411013	4.157725913	1.179699598	0.011226664	1.386595412	2.383442639	1.188694748	7.997001532	4.777599766	2.601686749	14.8994312	1.538933225	10.65837619	0.593450055	3.326170958	1.119352635	2.372275049	1.100041517	0.132954581	0.361458391	0.05613332	0.23982261	0.065846151	0.405512972	0.924109907	0.011226664	1.333001401	0.599958213	0.832060235	3.614185154	2.454646344	1.040214038	6.21530979	0.475030569	2.078867346	16.61786074	8.309203789	2.074101255	7.710591183	0.742254211	0.346680948	4.157703396
TG 16:0_30:2	10.38249514	4.151455282	2.267670922	3.119021311	9.704113134	16.6267229	3.463726886	0.539113123	54.10025324	1.384676936	0.013039657	0.692258262	0.595379077	3.564234842	43.17858325	2.078785788	3.642663212	0.013039657	3.122044544	18.31739633	1.188679295	0.832232123	0.227342044	3.561516595	4.157706213	0.242022119	0.361460042	0.281003725	0.23982119	0.131854526	0.911983742	1.478191018	0.065198286	0.013039657	0.81434761	0.413601158	0.013039657	2.566193906	1.557203024	1.037876269	0.013039657	2.07841565	8.065356487	68.57427422	0.678759321	5.135164388	0.528500174	0.331039411	11.0865034
TG 16:1_30:1	0.013553355	8.298619347	0.716515075	1.038633896	2.77319427	1.384517313	1.383828735	0.154068433	0.013553355	0.013553355	0.013553355	0.692258719	0.595416189	1.188694748	11.1941251	0.013553355	1.103253161	11.16888634	0.167312318	3.286367687	0.490995911	0.013553355	0.379686931	0.283590494	1.781478114	0.191815834	0.142997038	0.013553355	0.067766777	0.131960298	0.506808458	0.554356886	0.013553355	0.944692205	0.827326153	0.832060235	2.075732196	0.804626296	0.429568077	1.037876269	0.013553355	2.078867346	8.789885458	20.77611857	0.692259301	0.013553355	0.372416259	0.461505684	2.771116944
TG 18:1_28:1	0.007049775	0.007049775	0.242875554	6.723160539	4.098581835	0.007049775	1.00913117	0.068066782	22.31605151	0.789692755	1.345038838	0.78701633	0.662694428	1.494447788	3.148469233	1.793380519	2.823045305	3.029280875	0.442498293	1.008690385	0.007049775	0.223112256	0.354889738	0.645162251	1.077729662	0.277885147	0.055959725	0.186291285	0.035248874	0.007049775	0.161411273	0.792712945	0.126089881	1.333610784	0.355595028	0.007049775	0.538016411	0.007049775	1.206306705	1.69079498	0.868355023	0.309941301	0.007049775	4.031065198	0.930790922	2.017136711	0.007049775	0.273870882	5.494326203
TG 18:2_28:0	1.836603238	0.012280521	0.883982685	0.012280521	7.275038539	12.71732027	5.011406632	0.163252775	4.619510545	1.345940278	1.793431664	0.448717848	0.577874741	0.504722455	7.549331195	5.399706505	4.341010875	1.009099099	3.502451892	3.317775268	0.807536452	1.862251076	0.370992019	2.276140699	2.627793361	0.415113847	0.08478702	0.102427665	0.093922194	0.255513443	1.054504136	1.959869302	0.118865557	0.959389486	1.346119678	0.012280521	0.808986802	0.012280521	0.012280521	0.375099656	2.020503535	0.012280521	3.855819887	20.21559136	0.012280521	1.514350147	0.361719608	0.367101973	12.31631141
TG 16:0_30:3	0.846730413	1.194165059	0.125874523	0.011644675	0.011644675	0.676394517	0.691913737	0.011644675	0.011644675	0.011644675	0.011644675	0.546147349	0.011644675	0.59334617	4.798157727	0.960439064	0.011644675	0.011644675	0.533950315	3.838367945	1.188668613	0.011644675	0.189577538	2.374350915	0.093154572	0.011644675	0.180864366	0.011644675	0.559433315	0.13185379	0.11057296	0.011644675	0.058223375	0.949325235	0.687118895	0.415398675	2.075732196	1.477129229	1.036187244	0.011644675	0.011644675	0.011644675	4.157710716	1.489287273	2.01293477	7.710203913	0.593902652	0.461183234	6.928800345
TG 16:1_30:2	0.837085873	4.151460823	0.251711419	0.011028927	0.011028927	1.384480807	2.077819082	0.075630909	4.157717038	1.384668447	0.011028927	0.011028927	0.011028927	0.377440761	7.416378536	0.440226535	0.847769267	7.43792953	0.011028927	4.158605101	0.011028927	0.011028927	0.011028927	2.375500109	1.634037937	0.178710191	0.180862604	0.055144634	0.079803581	0.065926766	0.374966488	0.273266087	0.011028927	1.867918547	0.816608542	0.011028927	0.011028927	2.567745144	0.011028927	1.45740027	0.011028927	0.011028927	4.1577078	5.122579177	0.011028927	2.567614607	0.148348706	0.011028927	3.398919192
TG 18:1_28:2	0.716552172	1.982253896	0.291378275	2.619583562	1.285775879	0.007368922	0.620839145	0.126099814	0.007368922	3.702016078	1.343022672	0.485997873	0.007368922	0.59594539	0.848906174	0.447672465	1.614205555	1.459340712	0.174921921	1.007232136	0.40294825	0.183359398	0.631856291	0.645153648	0.279806416	0.239465471	0.055959725	0.130073513	0.097278974	0.046851794	0.200607125	0.325048033	0.146444554	1.343011584	0.007368922	0.800251416	0.377185729	0.697265913	0.007368922	2.231824007	0.309729817	0.007368922	2.458593493	2.671921326	0.287168172	0.403636097	0.195168193	0.007368922	0.720479587
TG 18:2_28:1	2.204789284	2.018240079	0.246397407	2.022183794	1.617472699	4.711243576	1.340310787	0.395978154	2.888492307	1.346153815	0.448567515	1.346158523	0.013519324	2.02050949	1.516337817	0.674198899	1.556295219	1.462132516	0.269227827	3.848315627	0.80753445	0.799749585	0.297209255	1.413412938	0.815520362	0.172426621	0.488327047	0.132602537	0.188002667	0.41196511	0.294421686	0.367499208	0.416317374	0.673841529	2.691838831	3.177378117	1.208879362	0.728298766	0.494197598	0.73484863	0.504755635	0.673401554	8.091068115	5.378524677	1.61211526	0.013519324	0.690576734	0.367087025	0.013519324
TG 18:3_28:0	3.441519134	2.933366769	0.555272572	0.009175952	3.256907304	1.699494258	0.009175952	0.069472563	3.543144783	1.011241139	0.47158924	0.535984422	4.417677123	2.274538106	0.835782736	0.009175952	6.001198314	8.184581506	5.405995276	0.009175952	5.781112972	0.156887415	0.275892628	0.594640467	0.67827663	0.235010794	0.009175952	0.328620107	0.337363804	0.04587976	1.57033676	0.283242695	0.120859874	4.051822081	1.037032157	0.009175952	0.009175952	1.614841993	4.930263779	4.049564743	1.21532464	0.009175952	0.009175952	0.009175952	1.418533071	0.009175952	0.337653275	13.95046846	0.009175952
TG 18:2_28:2	0.367099446	0.011849786	0.011849786	0.673415731	2.425017427	0.011849786	0.011849786	0.083923193	1.153662998	2.69601153	0.011849786	0.011849786	1.533912832	0.504732889	0.50494048	2.022260793	0.266168263	0.450409079	0.26805783	0.011849786	2.347875832	1.212875016	0.367315204	1.178903417	0.100964064	0.059248929	0.155278348	0.132092031	0.278131526	0.509273613	0.243810108	0.612245288	0.449125358	0.957444107	1.185633119	0.011849786	0.011849786	0.396012229	0.011849786	0.183353816	0.504742255	0.673410265	0.011849786	1.009871279	0.011849786	0.504939668	0.011849786	0.011849786	2.308761468
TG 16:0_31:0	0.006975408	0.006975408	0.336277931	0.006975408	0.006975408	1.511145808	0.691915016	0.230980891	4.139229643	3.137907698	0.006975408	0.006975408	0.59540847	0.006975408	3.195580704	0.692259024	0.519708388	0.006975408	0.266571053	0.006975408	0.006975408	0.218924694	0.006975408	1.493626237	0.159203515	0.063938525	0.006975408	0.03487704	0.470057641	0.006975408	0.094959566	0.462066758	0.006975408	0.006975408	0.006975408	0.006975408	0.006975408	0.006975408	0.006975408	0.006975408	0.756476225	0.006975408	8.327962148	4.15749319	1.54457404	5.142797018	0.260961167	0.923570976	0.510396489
TG 17:0_30:0	0.010299186	0.010299186	0.010299186	1.034046255	3.256783202	0.010299186	2.077813698	0.150429996	19.78265091	1.37848526	0.010299186	0.010299186	0.010299186	1.029198828	0.010299186	0.010299186	2.472927628	3.70281793	0.799194877	8.267181042	0.010299186	0.427888424	0.569300878	0.39532067	0.010299186	0.117141013	0.010299186	0.010299186	0.010299186	0.124963514	0.010299186	0.086520362	0.05149593	0.949266379	0.010299186	0.621776716	11.9468715	1.282253823	0.010299186	1.639957861	0.377626199	4.145525347	0.010299186	1.194080058	5.378181492	2.567545072	0.143654875	0.460681174	0.546117899
TG 16:0_31:1	0.864341859	1.281219007	0.00971518	0.00971518	1.094630455	1.384517313	0.00971518	0.00971518	8.327901209	0.00971518	0.00971518	1.380292549	0.00971518	0.593450788	6.39586837	0.692259532	0.487191957	14.74219767	0.00971518	8.325379377	0.00971518	0.547960556	0.241317325	3.156225389	0.148345455	0.063940138	0.173358721	0.168568528	0.159940201	0.065846151	0.10129855	0.184878062	0.065277771	0.00971518	2.491570575	0.415396163	0.00971518	0.00971518	0.519315721	1.019628063	0.377654618	2.07894539	0.00971518	4.157725529	1.384428867	0.00971518	0.00971518	0.461351503	0.614190785
TG 16:1_31:0	0.009706371	2.075718183	0.219158569	0.009706371	0.009706371	1.384497426	0.009706371	0.076916748	0.009706371	0.009706371	0.009706371	0.009706371	0.009706371	0.009706371	0.009706371	0.009706371	0.519713057	0.009706371	0.191228504	7.794624554	0.009706371	0.544579466	0.189576501	0.009706371	0.741451563	0.009706371	0.009706371	0.106597282	0.009706371	0.009706371	0.009706371	0.009706371	0.048531853	0.009706371	0.826944986	0.821800349	0.009706371	1.281936934	0.009706371	1.037876269	0.009706371	0.009706371	8.32790142	0.009706371	0.009706371	3.229417736	0.297176438	0.461505684	0.692259216
TG 18:1_29:0	0.52061118	0.00683474	0.044118526	5.380248326	0.00683474	0.366243971	0.309951797	0.041849756	2.045491015	1.24718896	0.00683474	0.238451679	0.842994972	0.908646041	0.00683474	0.00683474	0.807087807	0.00683474	1.328806744	0.00683474	0.00683474	0.20768015	0.096379488	0.158020158	0.152821582	0.00683474	0.158496409	0.04633563	0.147552949	0.147665516	0.08109868	0.436858672	0.036285494	1.343011584	0.576399702	1.115522478	0.415577589	0.402827618	0.802983043	1.789649674	0.303903384	0.546799661	0.00683474	0.00683474	0.00683474	0.155561368	0.192317893	0.00683474	2.565913835
TG 14:0_33:2	0.011146552	0.011146552	0.011146552	0.011146552	0.011146552	1.384527548	0.691913737	0.076916734	0.011146552	1.377055066	0.011146552	0.011146552	0.595406059	0.593425756	1.597794221	0.692273556	0.519723404	0.011146552	0.011146552	7.806344322	0.011146552	0.276902289	0.489109817	0.393802354	0.297122137	0.011146552	0.055732761	0.112434985	0.011146552	0.011146552	0.304211178	0.092304502	0.065276854	0.011146552	0.011146552	0.415373922	0.011146552	1.282078797	0.011146552	0.011146552	0.377664072	0.011146552	12.48527495	0.011146552	0.011146552	0.011146552	0.147546952	0.011146552	1.386597288
TG 18:1_29:1	0.006667063	0.006667063	0.09723787	0.006667063	3.361534513	0.366246679	0.006667063	0.040387525	2.045344764	0.710122772	0.006667063	0.716066078	1.272325344	0.006667063	0.006667063	0.006667063	0.006667063	0.006667063	0.221227445	0.006667063	0.302697658	0.24441917	0.093698608	0.806801536	0.240268192	0.039886269	0.04629839	0.006667063	0.006667063	0.092746715	0.033335315	0.102912251	0.039197805	1.243303063	0.574167667	0.006667063	0.006667063	0.006667063	0.006667063	1.344366464	0.290554876	0.006667063	4.14296833	0.006667063	0.593493528	0.006667063	0.006667063	0.447659871	0.366246742
TG 18:2_29:0	0.240564549	0.012428872	0.012428872	0.012428872	0.807530783	0.012428872	3.677970462	0.062604341	1.56952551	0.012428872	0.012428872	0.395232198	0.274649835	0.012428872	0.504921318	1.066597683	1.681008258	0.012428872	0.269227827	0.012428872	0.806982693	1.253621446	0.587682839	0.323586397	0.149317614	0.113059389	0.062144359	0.132602537	0.093552357	0.203892956	0.143203968	0.101558448	0.064105468	0.012428872	3.789245066	0.998469868	1.212868626	0.012428872	0.012428872	0.183573155	0.504749499	0.012428872	0.012428872	0.012428872	0.012428872	2.021158513	0.012428872	0.366639694	0.514424323
TG 14:0_34:0	0.01124608	2.075718183	0.251663736	1.038633896	2.77319427	2.76904595	2.086069338	0.140900247	8.295928686	1.094757298	0.01124608	0.01124608	0.436397033	0.593430628	0.01124608	2.77112832	0.917711889	11.16573351	2.134747945	20.80089979	0.549358503	1.939988016	0.569298828	3.623816214	0.296691899	0.128071212	0.111579628	0.056230399	0.079860927	0.065923424	0.071705372	1.267873911	0.075818182	0.01124608	1.652523821	0.832024159	4.141351543	0.01124608	0.519317449	4.154596208	0.01124608	0.01124608	8.315334765	4.533265859	1.384504502	2.566003972	0.289390111	0.45825238	2.078849926
TG 16:0_32:0	6.050483492	8.301039797	1.027389552	7.276595593	7.071342018	9.780546077	9.504383172	1.651392152	5.835086223	8.312129245	0.163048326	3.146978702	1.883509787	10.09919714	12.40565546	8.248636096	4.537378351	23.71247385	1.35730045	70.74297279	1.477483085	8.595632475	5.686079647	12.62339051	4.849369416	1.731290167	2.417008443	2.576417569	2.927735372	1.352335043	5.67994115	18.84108637	1.711296902	8.50810011	2.486517404	3.741124112	7.89041721	5.010183084	2.562382955	6.561146759	2.470897799	2.977651941	83.21492492	16.62467057	6.245578586	8.883724768	1.667247637	1.970483261	3.123193326
TG 18:0_30:0	0.013856438	7.953923898	0.116939422	2.673861923	3.274726869	2.68505732	5.363626922	0.013856438	1.339899707	0.013856438	0.013856438	13.41499343	4.023412657	0.013856438	0.013856438	4.023731552	3.941632842	4.023760372	11.47913852	2.012018603	4.020862373	0.013856438	0.013856438	1.924381427	1.296678852	0.196106821	0.746858626	0.013856438	0.069282192	0.20627198	0.978498738	1.51496549	0.676486247	0.013856438	0.709654718	10.19418566	7.999159476	0.013856438	0.446631152	4.126366624	3.922709077	0.013856438	0.013856438	0.997348308	2.008772273	2.009671054	0.523118568	0.013856438	20.1308033
TG 14:0_34:1	13.84247098	14.54255226	3.653824016	10.39573598	47.12371712	12.23254055	27.01116714	1.308986716	70.74361088	4.158165375	0.151233273	11.78301403	8.344693614	13.66364006	62.28661555	2.049758126	11.4461041	63.2364461	5.068481822	99.88614613	2.969021467	23.67656584	6.088987838	30.86452522	5.910071862	1.407995979	3.284634474	2.245697899	2.156147785	0.85802274	3.545048213	19.19464037	1.176167292	3.796993566	1.912220168	4.988604644	2.075694086	5.131633145	6.236541087	56.09146838	0.756166363	10.4006098	99.88445513	54.01914608	2.986264829	5.135143955	2.491236274	2.771808779	19.55114778
TG 16:0_32:1	16.43816559	18.27958152	5.718950496	35.3448063	64.3770235	23.5617734	31.27077407	3.541632429	154.8998301	20.78940928	0.199293238	5.544332045	3.146831544	35.04551864	70.36456179	24.1376379	19.41276042	96.81305338	8.006039701	112.3733709	2.969009679	28.54377537	11.75149937	33.83227361	15.88804262	1.740767667	4.82423149	3.202795386	4.073589295	2.273361715	7.299292028	27.79336586	0.99646619	11.40580097	5.818868211	7.900088531	14.26668321	8.985155751	8.820732237	63.37230249	2.268254995	10.40703681	149.0905349	76.87721713	7.623169813	25.70677249	5.320644433	6.294960345	25.64058042
TG 16:1_32:0	1.72869221	2.914825608	0.230441104	3.119029295	18.01126917	5.54210797	6.233385469	0.147719423	16.64335421	4.156168226	0.029543885	9.702024879	2.385249501	9.308761761	17.59469873	1.384518518	4.076979876	11.16902317	0.544689152	19.75518661	0.029543885	8.31625387	4.175162796	4.194939286	5.322159897	0.703816379	1.62413575	0.775910448	1.20328475	0.233624344	0.449727142	6.093150551	0.522807924	6.65084694	1.66357877	0.029543885	3.874231596	4.214990954	1.55953177	9.228922258	0.755332302	0.029543885	38.01219313	16.49005232	2.019906364	7.710665286	1.187469876	0.029543885	6.236554693
TG 18:0_30:1	0.544424385	8.024329047	1.053505103	4.023743869	0.009351052	5.80092468	1.655650356	0.097207057	2.683817173	3.993525714	1.33988933	3.725083255	0.009351052	2.008870406	8.986320548	0.009351052	40.27381713	16.10727062	8.604922702	2.452811988	0.009351052	5.373690676	1.148150224	1.283591901	2.918256352	0.588906921	0.124351773	0.28736559	0.129328517	0.009351052	0.194070336	0.750766818	0.009351052	0.980954189	0.722485752	0.009351052	8.059540269	1.340019812	0.009351052	4.017689701	4.847210314	0.576882596	4.0237285	4.020710358	3.009940384	0.009351052	0.314516853	2.01177974	8.059577539
TG 18:1_30:0	7.291461239	19.93662416	1.652311816	36.45394063	22.18166963	5.865403768	12.91158457	1.493109688	43.85769734	7.262498695	4.704586485	5.96697825	3.657481206	12.5348875	9.578194075	5.377470609	12.10045919	11.10839656	6.895349323	11.59592277	4.436036463	6.36924434	5.6277056	10.24295732	7.334278413	0.576596197	2.407498775	1.940874569	2.355035879	0.696377614	1.746137546	14.9355597	0.54859647	27.77583898	0.864170218	6.710357202	2.68164643	3.766818046	7.094241367	26.15191036	3.721948577	1.240752042	61.28732777	8.063479193	1.412652055	5.24316594	1.429609538	3.582308315	14.63788223
TG 14:0_34:2	15.57375672	27.00940266	2.646051229	9.356816495	41.57293504	17.38733118	22.85798774	3.327692979	70.75609045	6.92750898	0.155844773	11.77882217	7.152089429	12.91182963	60.77350613	12.47313389	11.06050245	62.73922567	5.602853989	104.0443519	5.939796246	19.95534821	4.868408691	27.87113443	10.98553016	1.844222068	1.896962415	1.629550828	2.16467613	0.779223865	3.143439333	13.42339622	1.515652344	6.299153264	1.763056625	2.910302896	10.38491627	7.682020172	7.518482304	32.07303123	2.55200714	16.64347649	133.1685951	34.33582089	2.758227112	17.98883409	3.368873325	2.310292616	26.99031019
TG 16:0_32:2	10.93627939	10.38490027	2.775227729	15.57629828	35.27939998	37.41936327	24.93163266	3.265504038	57.31178125	6.931660389	0.243256959	12.47107874	7.749311562	17.78956178	85.34935446	13.59253214	26.90378966	52.09372717	3.685245424	108.2047891	5.939778841	24.86065933	7.590850559	29.80957696	10.62301545	1.721908186	2.913232476	1.723878231	2.070341084	1.253781322	5.272587076	16.07489079	1.294291994	7.602946902	3.447676642	4.056185501	4.746880031	4.957020417	6.757477989	34.9670186	2.647042163	10.40093753	70.75552852	56.10114214	7.956414891	34.67243724	4.750431479	5.080706489	23.559818
TG 16:1_32:1	0.683363526	12.46161571	0.391987291	7.276669236	27.71946779	6.842669789	17.31014621	0.500607212	54.1127394	6.057828356	0.078397458	3.262382831	4.766853985	7.127881897	36.78250752	6.930909758	9.737225951	48.39557711	2.668141656	29.1320007	2.970791115	7.761602221	4.466812459	9.067266799	9.057583043	0.511715428	2.168747709	0.842673429	2.158160575	0.453303527	2.93922323	5.024647189	0.460135464	1.901424695	0.830513546	3.468601393	8.309179166	1.013790453	1.040214038	17.66254339	1.511787398	10.40700147	99.70328217	26.74950678	4.138569137	15.42121948	0.891074174	2.771809679	9.696025276
TG 18:0_30:2	2.011887197	4.023765218	0.015271328	1.339912402	2.011898127	5.756895486	5.363636702	0.015271328	1.655685245	0.015271328	0.015271328	8.059624792	4.0237285	2.001066218	2.008847962	4.014122544	19.57830886	7.555208992	2.865439187	0.015271328	0.015271328	5.367197656	0.015271328	3.84874373	2.915320815	0.294455933	0.123801087	0.09959894	0.015271328	0.015271328	0.08885852	0.151356041	0.076356641	0.015271328	0.015271328	0.015271328	4.023711444	0.015271328	0.446635216	2.011833397	3.853624511	0.798971779	4.023699057	1.985761471	0.015271328	1.342623528	0.268604383	0.015271328	4.02376006
TG 18:1_30:1	6.076193126	3.860620181	2.235155694	15.18802631	17.47715299	5.533232508	7.75718998	0.336525518	14.61506848	12.91265062	4.031982784	3.08630012	1.234652949	5.330702966	10.18938756	2.777685213	13.31172543	14.13467582	10.85181973	8.067061537	1.531353768	3.048242078	2.250804591	8.711802383	7.704201515	1.03344151	0.618275057	1.118027645	0.982658506	0.328383723	1.774319416	5.00904747	0.392128707	6.720972088	0.864171595	5.581183558	0.538017509	1.61251556	3.627828143	19.80224985	1.550685576	1.88068483	56.82680951	20.83692484	0.929857355	4.03309636	0.547343029	2.241034871	21.63044855
TG 18:2_30:0	3.168821352	8.064386951	2.400449805	6.720278771	28.28993097	20.36383282	47.1639033	3.014927376	12.0622278	5.388666072	1.347057788	6.288788891	3.013770038	13.64169423	19.20576465	14.84582339	9.035368589	4.548014283	8.354707404	20.6235252	5.691981181	11.18512047	9.223833656	12.32882342	5.88702328	1.89798831	3.734199297	2.218222336	3.572612763	2.648792081	2.072281431	15.55704866	1.540073968	4.156969156	10.77732216	6.468986086	2.9998067	4.042513061	3.977089012	4.960924473	2.020497749	4.717986277	52.4255233	11.12070083	0.808017044	2.02277682	3.314118397	2.573027919	13.85431457
TG 14:0_34:3	4.32689779	0.010888053	1.386155003	5.196168834	20.79279393	11.08863225	11.77498941	0.054440263	70.75609073	6.927455137	0.010888053	3.866134959	2.978861229	4.157720225	12.79667697	2.764554685	6.309535194	14.88839973	0.800436946	20.80192182	0.5866477	7.206981536	1.707894394	11.8367274	3.86145816	0.236940579	0.265125354	0.298124048	0.880322527	0.132049454	1.520748854	2.519114661	0.065277663	2.850711686	0.010888053	0.830802493	6.233369848	0.010888053	1.040214038	3.888587475	2.268256506	0.010888053	57.75938869	8.315433229	2.773181814	5.142841267	1.485036821	2.308895048	6.93090363
TG 16:0_32:3	4.326932575	4.151455256	1.132851234	1.437315681	2.77319427	1.384226045	6.81800205	0.769871442	28.84111691	1.384676936	0.008053551	2.078853692	0.595406059	1.188694748	6.395951912	3.46545546	1.039421787	2.940544047	1.867600251	20.81327562	1.110074627	3.879985486	0.400428033	10.99539947	1.736950259	0.381016719	0.008053551	0.040267756	0.399546949	0.072408703	1.419761394	2.754487927	0.225314349	0.949168786	1.483803851	0.008053551	2.075309326	2.417392122	0.480555178	7.271352002	0.372746632	4.164156684	37.34944864	14.53030847	1.941639001	2.515229279	0.524447457	0.008053551	4.157699183
TG 16:1_32:2	0.864341288	6.233425881	0.881894972	1.827891362	5.542230827	5.542239309	5.331277923	0.680046898	8.327937489	2.773495127	0.065316366	3.5107349	3.576073299	2.968940152	15.44819004	4.155566711	4.682080322	0.065316366	2.38868435	16.6436489	2.913774788	6.028331821	2.65600407	8.750849176	4.3064929	0.70390253	0.632892044	0.393270274	0.479884404	0.065316366	0.507120571	3.551069442	0.32658183	2.833650367	0.065316366	1.621323997	10.38491627	2.567741416	3.120612913	8.312341331	0.530322475	0.065316366	74.9136403	10.38493804	0.434676007	5.135216768	0.462212964	0.923004722	5.544284796
TG 18:1_30:2	2.430477201	9.375760751	1.311907097	6.723242131	8.737586822	6.963252622	3.412243107	0.462755074	18.41336147	4.782597372	2.016523622	1.431413766	2.016071407	0.610906354	5.486969631	5.375304009	9.277434383	5.133758405	7.736145607	4.53806125	0.039244366	1.748032303	1.082028923	8.066705662	5.755034493	1.437505124	0.616056978	0.558874199	0.358099055	0.225070697	1.155301827	2.463786232	0.19622183	5.376159191	1.152788364	3.350041846	2.419861608	0.806863757	4.033121204	4.480757913	0.309943404	1.550648566	18.02975886	6.72112702	0.039244366	3.052590915	1.276133646	1.344378174	9.395224609
TG 18:2_30:1	5.512023869	9.524690647	1.639220909	10.43089981	13.74256548	24.23976277	20.21257393	2.796789379	8.663742454	4.042504817	0.448567515	3.143747125	4.042494682	4.040972091	17.69106105	11.4715749	9.097895853	6.571017036	8.686214296	7.928281477	3.232555531	6.063972712	4.758809048	9.697412366	8.287533545	1.658822243	1.273081383	0.861421807	1.127823316	0.764183798	3.426920709	8.036228891	0.513423853	2.356144613	2.692237211	3.234112574	1.212872463	0.089713503	5.053511434	2.388679139	1.010056357	0.673438454	31.42546406	27.16458312	2.426458754	6.570173727	1.656948149	3.30721688	19.05039446
TG 18:3_30:0	0.202352554	0.009861825	0.222543083	0.009861825	0.009861825	0.009861825	0.009861825	0.009861825	1.502169461	1.0129722	0.266099515	2.02444682	0.403413948	0.759349299	0.506489715	0.009861825	1.165361373	0.924945656	0.326811341	0.009861825	1.012979132	0.202413601	0.275132614	1.262612377	0.345005484	0.009861825	0.368568308	0.009861825	0.112477207	0.049309127	1.060865824	2.894333197	0.009861825	0.308044371	0.009861825	0.009861825	0.009861825	0.009861825	1.933310764	0.674651867	0.20235395	0.009861825	0.009861825	0.009861825	0.198901901	0.009861825	0.141412209	0.009861825	0.009861825
TG 14:0_34:4	0.011226612	4.141648894	0.125878286	0.011226612	3.753125389	0.011226612	1.385905328	0.143877807	0.011226612	0.011226612	0.011226612	0.011226612	0.590305741	0.011226612	3.200386705	1.386596904	1.560690553	0.011226612	0.011226612	0.011226612	0.011226612	1.663072087	0.513901384	2.374319049	0.297138396	0.063938525	0.090297424	0.056133058	0.079860927	0.011226612	0.011226612	0.368600228	0.064004513	0.949286967	0.011226612	0.011226612	2.075736378	1.272908809	0.011226612	0.011226612	0.011226612	4.091050854	8.32790142	2.075737125	0.011226612	0.011226612	0.011226612	0.461505684	0.011226612
TG 16:0_32:4	0.001392205	0.001392205	0.001392205	0.001392205	0.001392205	0.001392205	1.385905328	0.001392205	16.64334473	4.158188996	0.001392205	0.001392205	0.656411832	0.372637348	3.195433349	0.692257	0.001392205	0.001392205	0.246778892	0.001392205	0.593448584	1.940823193	0.001392205	5.144041371	0.229515583	0.001392205	0.179020113	0.056133238	0.006961024	0.261071375	0.145556301	0.277175772	0.001392205	0.001392205	0.269626391	0.406920878	0.001392205	0.001392205	0.860606002	0.001392205	0.750380245	0.968697466	8.32790142	4.1577078	0.692245256	0.001392205	0.1323224	0.001392205	1.200189552
TG 16:1_32:3	0.864341288	0.008198358	0.125878294	0.008198358	1.384518244	1.372749698	0.008198358	0.154063877	11.38837462	6.927501314	0.008198358	0.008198358	0.595416189	1.075489966	7.998149176	2.042212033	0.519713057	4.595966798	0.784467111	4.158605101	1.188674144	0.831543266	0.758873122	0.790657355	0.742174915	0.080419477	0.090288273	0.008198358	0.239586518	0.065925896	0.193168963	0.184599517	0.040991791	0.008198358	0.008198358	0.008198358	1.976110399	0.008198358	0.372587677	0.008198358	0.370294387	2.078839998	20.70009824	2.025624029	0.008198358	0.008198358	0.148362293	0.008198358	0.692259216
TG 18:1_30:3	0.005976234	3.923030898	0.005976234	2.690089784	2.016516692	0.366227975	0.005976234	0.084194979	4.07574021	0.005976234	1.976486272	0.824487364	0.277851973	0.005976234	0.205247562	1.344366708	1.210045099	1.310748321	0.664401925	0.964710971	1.21004851	0.489023347	0.005976234	1.451402867	0.080088418	0.078251943	0.005976234	0.087303566	0.098272128	0.081576203	0.282291426	0.064984996	0.039196821	1.343009255	0.558122963	3.350021081	0.538017509	0.005976234	0.4029502	0.419667399	0.613701892	0.919005116	0.005976234	2.016544047	0.620800184	0.402858032	0.195171979	1.344378174	0.005976234
TG 18:2_30:2	2.204801531	7.827324745	0.631800919	4.044547595	4.053058982	16.16385602	13.47374496	2.140159564	2.39809535	8.085008786	0.898490302	0.448722554	0.288504085	2.008824579	6.329309734	7.266901743	6.227476417	4.043020948	5.819010395	16.78402282	3.957523634	2.938673104	2.083471853	7.039751138	5.24161629	1.779127234	0.225591418	0.728817915	0.282038779	0.611372473	1.845404792	1.469639019	0.192509324	0.038501865	1.519894673	0.038501865	1.178676129	1.021830592	3.536253624	0.337989092	2.47997495	0.67343922	6.024803206	30.32325777	1.618460606	3.325001547	0.521206412	1.469512787	7.50652172
TG 18:3_30:1	0.202352554	1.0129777	0.334149286	0.015781978	0.337321951	0.607664822	0.015781978	0.112610615	1.518329409	2.173806498	0.015781978	1.229818605	0.015781978	1.265842955	0.168660533	0.015781978	1.163614358	2.891646123	0.337654243	0.015781978	0.015781978	0.607848586	0.184252368	0.246259939	0.168729411	0.078909891	0.015781978	0.015781978	0.332590637	0.015781978	1.589960935	0.015781978	0.088136646	0.015781978	0.505699237	0.015781978	0.015781978	0.015781978	2.642850618	0.674621546	0.015781978	0.015781978	0.015781978	0.015781978	0.015781978	0.015781978	0.015781978	0.015781978	0.015781978
TG 20:4_28:0	0.847510857	0.010606818	0.112271823	1.631041049	1.384500842	4.153525478	1.385907855	0.07661786	8.327919924	0.010606818	0.010606818	0.010606818	0.52248661	0.010606818	0.010606818	0.010606818	0.519695189	5.459946737	0.533150085	4.157142811	0.593443236	0.010606818	0.010606818	2.441157036	0.649002154	0.063935621	0.090297325	0.010606818	0.010606818	0.010606818	0.101305369	0.184606747	0.010606818	0.010606818	0.010606818	0.010606818	0.010606818	0.010606818	0.010606818	2.078869336	1.133910109	2.078901881	0.010606818	6.233444978	0.010606818	2.560211378	0.445529273	0.010606818	2.002870858
TG 18:2_30:3	0.011476636	0.011476636	0.315904347	0.011476636	0.011476636	2.021215519	1.346160741	0.099598258	0.011476636	0.011476636	0.011476636	0.445560369	0.011476636	0.965192255	1.516335346	0.011476636	0.844968274	0.504994493	0.332678942	2.523399327	0.801498172	0.527006361	0.364265121	1.681889328	0.202231328	0.05738318	0.084787791	0.132404251	0.187690272	0.283136605	0.087787885	0.011476636	0.011476636	0.011476636	0.011476636	0.011476636	0.80776976	1.212875554	1.01101311	0.182199031	0.011476636	0.011476636	2.006997164	0.011476636	2.426478555	0.011476636	0.011476636	0.449832837	0.51441781
TG 16:0_33:0	0.864350352	0.012758128	0.125876979	0.012758128	2.77319427	0.012758128	0.012758128	0.134964986	0.012758128	0.012758128	0.012758128	0.012758128	0.595408395	0.012758128	0.012758128	0.012758128	0.5197134	7.438603975	0.266528766	8.320241811	0.593448584	2.067607925	0.012758128	0.764021001	0.768091577	0.063790638	0.111576241	0.674273533	0.237718282	0.243355884	0.101305369	1.528895231	0.106247909	0.012758128	0.828652225	0.415396059	2.033438416	1.282188296	1.037709677	2.62587435	0.012758128	0.012758128	4.126529603	8.309203137	1.28308114	0.012758128	0.412760652	0.012758128	0.012758128
TG 17:0_32:0	0.649333308	0.011226612	0.011226612	0.652213518	4.157713267	2.773152502	0.011226612	0.076916735	8.327944122	0.011226612	0.011226612	0.011226612	1.264317196	1.186882387	3.200386705	0.629786311	0.011226612	0.011226612	0.011226612	0.011226612	1.159629564	0.276875799	0.379720547	1.617294161	0.297137663	0.011226612	0.090296584	0.056133058	0.079809054	0.131851222	0.202906833	1.016154735	0.130751354	1.89679682	0.804324949	0.011226612	2.075728375	2.568596988	0.653181161	2.078838576	0.011226612	0.011226612	0.011226612	0.011226612	1.386597494	0.011226612	0.148362147	0.011226612	0.972153008
TG 14:0_35:1	0.010600222	4.1577078	0.236348025	1.038647176	0.847079344	0.010600222	0.010600222	0.010600222	8.327389627	2.773495127	0.010600222	0.010600222	1.192604803	0.010600222	1.479034351	0.010600222	0.010600222	0.010600222	0.533958629	12.48462131	0.593443236	2.494038685	0.189577538	0.283577676	0.265025139	0.010600222	0.010600222	0.109687737	0.38649152	0.010600222	0.202905392	0.554084684	0.065277245	1.739211185	0.010600222	0.769276172	2.060186085	2.563882733	0.518132091	1.037852207	0.010600222	0.010600222	0.010600222	0.010600222	0.010600222	2.030098843	0.010600222	0.010600222	0.010600222
TG 16:0_33:1	4.263014134	6.233444978	0.211907794	5.199408785	11.90681459	11.08853201	2.769708684	0.344464413	5.065682777	0.017095242	0.017095242	1.386616585	1.788016932	7.722007847	17.58969668	1.384516514	1.560700214	14.88839973	1.067908982	0.017095242	3.564254937	8.499550472	2.143424273	4.853223541	1.89328855	0.277262833	0.584792528	0.614413804	0.717110339	0.659661284	1.72287988	7.206383846	0.385111747	2.075828529	1.661096553	1.247453045	2.07424594	1.24107149	2.59818181	7.268211243	0.460040713	0.017095242	4.157738224	0.017095242	3.402790353	3.605444012	0.297170126	0.714029974	7.6231819
TG 16:1_33:0	0.011226649	2.075758837	0.011226649	0.011226649	0.011226649	1.384518404	0.011226649	0.076917838	4.157717038	0.011226649	0.011226649	1.284729701	0.580859907	0.011226649	0.011226649	0.692201031	0.011226649	0.011226649	0.533942634	4.1577078	0.593435925	0.494796523	0.011226649	0.011226649	0.445037989	0.079008952	0.011226649	0.056133244	0.079860927	0.011226649	0.304207034	0.461788087	0.011226649	0.879727517	0.674915962	0.011226649	3.345287292	1.282074201	0.011226649	2.078821087	0.011226649	4.162051644	8.312174941	0.011226649	0.680046824	0.011226649	0.011226649	0.461183234	1.38388633
TG 17:0_32:1	0.011226769	0.011226769	0.011226769	0.011226769	2.76905178	2.773192407	1.337711245	0.011226769	4.026064917	0.011226769	0.011226769	0.692258719	0.011226769	0.011226769	3.200386705	0.680056607	0.410002918	7.438581473	0.266571053	8.315747689	0.011226769	2.153898144	0.189576956	2.602698148	0.011226769	0.011226769	0.451752993	0.056133846	0.011226769	0.197975279	0.304220326	0.368696711	0.065277245	0.011226769	0.521524314	0.415406374	2.075736378	1.841957356	0.474208658	5.19559827	0.011226769	0.011226769	4.1577078	0.011226769	0.632730596	0.011226769	0.742258519	0.461176838	0.692256014
TG 18:1_31:0	0.404678647	2.689946649	0.194329956	4.033169583	6.719050288	2.199655601	3.073897882	0.42043703	2.086075415	2.420839491	1.343016109	0.716063608	0.023541965	1.22272253	0.262107461	0.447672465	0.402946231	4.038054441	1.980534686	2.521912613	0.807099303	1.161402779	0.919957634	1.148640501	1.20254675	0.159682095	0.392050526	0.678332383	0.358352978	0.280917506	0.258957685	2.774660343	0.117709827	2.686069888	2.016987576	1.115570819	0.239613653	3.195435258	0.023541965	4.031739878	0.023541965	0.567848473	6.06902784	1.345036811	0.023541965	1.210044597	0.390337883	0.023541965	4.729055199
TG 14:0_35:2	0.01122491	0.01122491	0.125876979	0.01122491	0.01122491	0.01122491	1.385873638	0.07691811	0.01122491	1.384612068	0.01122491	0.01122491	0.01122491	0.593456284	1.597786523	0.692259862	1.560699909	0.01122491	0.01122491	0.01122491	0.01122491	3.317552255	0.379720547	1.185961529	0.148346452	0.01122491	0.090296603	0.056124548	0.01122491	0.135060497	0.405818782	0.184602686	0.13070073	0.949286967	0.01122491	0.01122491	2.075736378	1.281945832	0.01122491	1.037876269	0.01122491	0.01122491	7.631969816	2.075746029	0.01122491	2.567648641	0.147934627	0.920791733	0.01122491
TG 16:0_33:2	4.32431109	4.157669755	0.033229978	4.157667928	0.033229978	5.369276747	6.233435592	0.46221834	16.64163372	0.676500095	0.033229978	0.692258888	1.190814453	1.77440889	2.273934028	0.692259532	2.081964245	48.39539376	2.659202008	0.033229978	1.742443794	9.269626902	1.138591634	7.487698604	3.41508448	0.300422847	0.813754752	0.336882146	0.827962884	0.197975246	0.640043009	2.771500363	0.457334365	0.033229978	1.663602699	0.033229978	6.233434089	5.135486422	0.541845868	5.195568737	0.75646533	2.078901881	4.157710716	1.641196544	0.033229978	0.033229978	0.033229978	0.924047564	2.078846943
TG 16:1_33:1	2.487779234	0.010251291	0.251752806	2.077281045	5.542230827	0.010251291	1.385737741	0.154068433	0.010251291	0.010251291	0.010251291	1.386623453	0.010251291	1.188694748	3.195556643	0.010251291	0.5197134	11.16889173	0.210762022	4.158605101	0.593017121	0.831543266	1.210525001	5.934584811	0.422819395	0.052898026	0.180430574	0.051256455	0.202052254	0.010251291	0.504314272	0.831544856	0.065277115	1.901462387	0.83055425	0.415351377	2.075714865	0.010251291	0.010251291	5.195603404	0.732460734	2.568857456	24.97125766	3.211512055	0.010251291	2.56739797	0.147313602	0.010251291	4.157710026
TG 17:0_32:2	0.011732284	4.096222572	0.011732284	0.011732284	0.011732284	0.011732284	1.384615753	0.011732284	0.011732284	2.651358309	0.011732284	0.692259541	1.525088782	0.593447084	1.596646984	0.011732284	0.011732284	5.330417924	0.533108907	4.156636987	1.188648824	1.386183013	0.011732284	0.79064369	0.445485933	0.125806368	0.090295558	0.011732284	0.079860927	0.063835722	0.505817017	0.277183918	0.011732284	0.011732284	0.011732284	0.415402776	0.011732284	0.011732284	0.480755906	2.076934938	0.371014363	0.011732284	8.326145025	0.011732284	0.69221766	0.011732284	0.148362409	0.011732284	1.386590911
TG 18:1_31:1	2.410812445	1.885994595	0.156543809	2.690089784	3.361571136	0.733593197	1.861586641	0.042033985	0.006297719	1.612274138	2.016003968	0.006297719	0.006297719	1.222733494	0.423736042	0.895345896	1.210047488	2.017495346	0.221245836	3.008467058	1.209723715	1.489853122	0.645287346	1.451495433	0.881460628	0.279593787	0.280132643	0.186290937	0.196804643	0.281392495	0.337875801	0.975788975	0.031488597	0.006297719	0.576399702	1.115570819	0.006297719	2.822364367	2.400529174	4.033085626	0.309949451	0.006297719	0.006297719	0.671507252	0.006297719	2.01713579	0.064912397	0.006297719	4.399330629
TG 18:2_31:0	0.734206291	3.943187713	0.277968405	2.022269512	2.425017846	8.081971773	4.0498486	0.554776581	0.014544627	6.738871484	0.014544627	1.796168795	0.577336844	1.515700708	1.516337817	1.348409303	0.31069877	0.504999051	0.014544627	10.94685096	0.801841253	2.657800274	1.487415491	2.189032279	1.616836392	0.072723135	0.339658855	0.596413523	0.940043398	0.150652525	0.96646513	2.824806102	0.192487815	0.014544627	0.014544627	0.807992201	0.7031962	0.807772285	1.009492697	0.792263646	0.504742255	0.014544627	0.014544627	3.032639452	0.014544627	0.504932417	0.414263188	0.735310861	5.774502079
TG 16:0_33:3	0.010952329	0.010952329	0.125850532	0.75014861	0.010952329	2.773212837	1.385905328	0.010952329	0.010952329	0.010952329	0.010952329	0.010952329	0.010952329	0.593456284	4.798109621	3.46545546	0.519703498	0.010952329	0.246778892	0.010952329	0.593398797	0.831518372	0.010952329	0.395226649	0.445483836	0.010952329	0.010952329	0.054761644	0.159578344	0.010952329	0.101305374	0.16910353	0.124587822	0.932559035	0.010952329	0.010952329	0.010952329	2.485001184	0.518132091	3.1167379	0.010952329	6.243012157	0.010952329	0.010952329	0.010952329	0.010952329	0.148362293	0.010952329	0.692261444
TG 16:1_33:2	0.013055554	4.157751192	0.125875835	0.013055554	0.013055554	0.013055554	0.013055554	0.072100863	4.154792854	1.384315823	0.013055554	1.386596631	0.595406059	0.013055554	3.12173415	0.013055554	0.519713057	7.923612067	0.266579046	4.1577078	0.013055554	1.663076184	0.367746688	0.775667379	0.644700982	0.148598758	0.267442377	0.112266812	0.079860312	0.263901565	0.405511377	0.46205247	0.065277771	0.949286967	1.661041165	0.013055554	0.013055554	1.672538598	0.013055554	1.037876269	0.013055554	2.077369429	3.848870544	0.013055554	0.013055554	0.013055554	0.297176438	0.461450901	0.648963025
TG 18:2_31:1	1.102401215	4.012354016	0.219541169	0.621555205	0.807530783	0.011850413	4.041980286	0.079185439	2.309755292	4.042504817	0.446626597	0.897435981	0.011850413	3.536185468	2.527730205	0.011850413	2.021759541	1.011514641	0.538459527	3.109099384	0.80753445	1.078242244	2.082575287	2.863635806	0.404159209	0.059252067	0.011850413	0.464003265	0.751241619	0.011850413	0.263591774	1.287361757	0.011850413	0.011850413	0.011850413	0.808018498	0.011850413	1.212875554	1.010889656	0.183575866	2.526757229	0.011850413	6.069807535	3.027115874	0.807998321	0.011850413	0.552196883	1.836580734	1.732006054
TG 14:0_36:0	0.012678955	6.227113479	0.012678955	0.012678955	0.012678955	0.012678955	1.385894691	0.140780109	0.012678955	1.384648624	0.012678955	0.692265522	0.012678955	0.012678955	2.999883852	0.562559	1.04098684	0.012678955	0.012678955	0.012678955	0.012678955	1.939987592	0.012678955	0.78407651	0.565060565	0.0639396	0.012678955	0.012678955	0.079860927	0.144161088	0.506816732	0.012678955	0.065277663	0.012678955	0.012678955	0.405247845	0.012678955	2.124403266	0.012678955	1.037872461	0.012678955	0.012678955	0.012678955	2.075737125	0.69224837	0.012678955	0.012678955	0.012678955	0.012678955
TG 16:0_34:0	14.70629674	18.02386558	1.602453572	13.51788948	17.46670172	19.39987426	9.692993276	2.040471927	29.11654918	5.546896948	0.174181405	4.617366888	7.836707069	12.41981568	31.98387516	3.572516805	7.282222727	42.54493295	3.559102515	74.19584049	1.425745263	16.129792	9.73820605	20.77384669	6.901201973	3.109890277	5.654467968	4.967632286	6.400368944	2.826711849	5.758411249	25.30891711	1.244413961	17.07037974	3.324659638	9.195507771	13.74351615	17.96140296	4.678604146	31.71624521	3.693551878	22.85640432	49.99859108	8.292013813	5.477776944	11.92813883	0.870907026	3.204690872	9.007667214
TG 18:0_32:0	0.669944656	8.047457158	0.700318742	1.641936212	14.0952845	28.1835109	2.830176021	1.219472718	2.683817173	8.059589679	1.339889384	6.373830208	8.790406071	12.04382496	0.133988931	2.008847962	28.19042227	8.047581298	14.32747045	0.133988931	3.588885323	34.42997652	8.22434501	9.260585394	7.297885805	1.151661381	3.162105572	3.839340597	2.201864174	1.423027627	2.442478201	12.38217993	1.651307867	3.017573368	0.873303901	2.485223227	16.06332346	0.133988931	3.575748169	9.048922193	18.47899198	3.219387567	8.059481498	1.004420111	1.005179717	2.012899874	4.342710799	4.023496467	6.294423951
TG 14:0_36:1	2.595620056	0.027622514	0.503881326	3.119048019	2.77319427	2.769044827	4.849601604	0.296017684	4.157717038	1.384668447	0.027622514	1.544815913	0.897515258	2.848186812	4.798173149	7.621111003	2.601686749	14.89950123	1.067096257	16.64544625	2.969010544	8.103623573	1.605657647	5.693510721	1.097047495	0.255756823	0.90404878	0.834055658	0.548968465	0.263901405	1.11524735	4.094052374	0.326779116	0.027622514	1.663602699	2.493663829	0.027622514	2.567741416	3.119043289	11.42906753	0.377661283	2.078956733	20.81366252	6.233451799	0.934865558	2.567525638	0.148364629	1.847408942	2.078853286
TG 16:0_34:1	105.4677981	144.4702864	26.28349151	93.19272757	266.4875875	132.6810923	130.7616715	31.75199448	508.2981796	80.68507117	2.84656744	63.84069618	109.8544901	154.2815608	202.5192384	93.6696482	114.1673514	534.2926425	45.81944211	624.634321	66.5253901	174.4849032	127.7492226	236.2430372	72.10801354	19.82462086	43.86473626	44.13446361	61.14940413	20.83693826	34.81774301	231.1518821	14.2328372	126.3666273	33.09537621	65.06682015	119.4398314	85.01375086	70.97475781	190.5877733	24.43322712	141.6300409	572.703315	143.3698801	106.5814416	221.026653	36.71724391	52.50013207	90.40116785
TG 16:1_34:0	3.462557538	4.151477008	0.504261633	0.029671912	5.542230827	8.315432731	4.845433875	1.000851354	41.60215814	2.773482002	0.029671912	1.386595412	3.576033208	8.844164097	8.635333877	4.15564592	0.639175386	0.029671912	1.067074314	4.158605101	2.968927897	6.651480122	4.363049872	7.460306083	2.623082118	0.511895266	0.99355834	0.84284098	1.758612306	0.659851649	0.709734732	4.896517637	0.52280823	2.847912713	3.324683291	3.32570626	12.46688676	3.845830423	0.518132091	11.42586263	0.377661283	2.078867346	33.28668275	8.309203137	0.692259301	7.710316806	0.148359561	2.771811574	7.62315577
TG 18:0_32:1	4.695664591	12.08338142	0.819278244	6.703331791	13.90463799	9.352916614	10.72314977	1.355395795	2.683817173	16.11262867	2.68380246	0.144493506	28.19042901	24.12442684	17.7672211	12.06486483	20.13084924	44.29783074	22.94108477	22.15762255	4.02377474	24.71494569	7.098825003	10.70835358	4.068448864	1.471967487	1.494091628	1.4401699	1.008971385	0.722467529	2.300260045	8.01107904	0.869891616	4.023623377	5.245068607	15.2836753	16.10684965	1.873980951	2.234505055	15.56422195	11.77982859	0.804237077	21.76191889	4.020720746	2.523096179	1.340600923	1.864270807	1.339899137	36.23858608
TG 18:1_32:0	23.51905878	63.14630558	5.579639952	82.3207681	78.23338755	19.67748944	27.74971774	9.5797467	189.2657491	21.41126818	25.15548691	13.60525489	41.302367	51.87585874	17.49697665	35.27286766	44.13046795	86.21420071	26.10563187	34.79073874	29.64196786	25.0960209	33.05065928	53.08282978	23.8603838	5.794784506	16.06913392	22.41865433	22.12858394	9.040717858	10.0493499	91.05254085	4.938483423	91.2301821	9.794436371	81.51504036	9.511043239	21.77369794	34.65492244	61.74433287	9.15624616	10.75727345	162.7142696	24.69889726	19.2128136	17.04333371	7.648473023	27.28665149	26.54778483
TG 14:0_36:2	19.8980918	29.08514085	4.661590177	50.94606953	34.6490788	45.73484135	14.54473024	6.621145353	104.3180271	22.17118266	0.349320906	15.93863889	8.940092421	16.48237677	86.36635159	11.02627956	26.01214693	145.1864268	11.47374181	199.7664243	6.423315513	48.20527261	11.2282572	36.42916978	17.90901126	3.136076072	3.52538124	4.213870012	8.791425747	2.639405282	8.202605288	19.60987808	1.746604531	20.90448423	10.8071406	4.989824144	31.16721571	18.27629319	17.1532981	42.27055317	7.183558505	29.04663628	65.85901134	64.29386956	6.928794151	43.68776788	4.603681869	11.08715131	28.77760156
TG 16:0_34:2	121.6797665	164.0156522	23.18306174	84.31511866	273.3474262	218.6384247	150.8906539	49.35679191	511.6060384	84.54353452	3.606282294	72.75535602	132.2200139	201.3787316	249.3962717	180.1731864	143.0635815	631.2330446	44.00652627	657.4388074	76.54890413	234.9843479	136.284742	370.7711187	103.4981692	25.67794002	52.26302025	40.76883204	61.27227164	25.22681915	42.05561674	185.9696875	18.03141147	178.6445505	53.96273689	63.20341825	188.0009941	104.3604431	83.31023919	231.6886441	43.04301469	162.3182497	999.1513206	269.5611443	122.6279744	265.08161	55.85322682	56.42628377	127.2595802
TG 16:1_34:1	31.5730196	35.32483918	7.063434494	34.09931505	119.1812931	49.89255134	33.2449929	6.467311767	226.3799561	40.19692422	0.534929846	30.48856062	42.31716748	66.47811524	89.56190239	26.33292947	38.77176147	297.4246731	17.24232246	228.9015578	20.19673093	44.9194183	43.39048329	72.89520155	30.88562449	5.37625512	15.13256752	7.641141113	16.92621552	4.485092495	11.15023903	48.96360196	2.674649231	50.36414913	9.978924595	21.56161679	60.23822551	17.96283942	27.15933311	52.88525341	5.072044938	27.05117488	314.9965869	56.10116333	29.79824953	51.40538407	8.452338329	12.63084565	44.3481714
TG 18:0_32:2	1.336719987	24.15460126	0.819276156	2.683848565	4.023732201	11.61055549	6.703537439	2.168306747	2.679796402	4.023731322	4.011092448	27.47810193	8.059540269	10.05642543	13.87076587	5.850982971	15.45918992	16.11928096	14.33592796	6.04334487	16.10660439	15.47851913	7.046857217	5.234565383	3.418752845	0.490850304	1.866775666	0.674944838	1.382579036	0.412617488	0.622570015	3.33261736	0.550263033	2.95124269	0.873303901	0.06191461	4.014425927	2.683795032	2.23450543	2.913425501	0.06191461	4.026146044	28.20209075	4.020701072	0.06191461	2.685201957	0.806618677	0.669949352	12.08326907
TG 18:1_32:1	22.26656218	67.22239534	4.221282275	161.3248504	94.38786426	23.98186316	41.32017792	9.754654678	202.5560479	39.53680113	24.86997651	19.81137925	34.89061215	58.09365786	28.65764282	36.95519332	58.05899484	127.5091279	36.1842688	61.82938612	30.65530442	34.34453353	38.99675358	65.52836202	36.76368628	6.986033253	16.16241709	15.13634124	17.42426306	5.835984581	12.00716357	59.42398656	4.349858691	84.68700842	9.565488584	91.44543522	16.13240148	22.58468304	30.65422855	66.07468463	12.68363323	15.20354518	247.6131136	52.42395102	22.22246124	20.16784073	7.492125339	25.14287098	54.62333083
TG 18:2_32:0	27.9271716	84.85692267	5.432166461	24.46826831	59.01046207	72.72839915	101.0544405	24.90914146	36.33587485	51.20217265	30.45040848	12.24684329	34.65489724	58.30421143	45.59656761	76.89968625	35.64546845	29.320126	19.20640441	106.4027168	65.46161701	49.97070988	87.86119259	76.98092118	38.65514798	12.75123368	22.74640305	22.92828625	35.29784399	16.53023628	18.19037227	97.74161891	8.278103564	26.26971121	36.37817358	52.31775938	16.17119228	18.75021541	37.34388153	18.39400459	36.88424958	28.31030557	184.1151671	52.12967706	54.81860558	26.78150296	20.07969066	26.45884631	43.87866418
TG 20:2_30:0	0.97736866	0.011371831	0.122503813	0.398062978	0.011371831	0.011371831	0.011371831	0.011371831	0.011371831	0.011371831	0.811757773	1.471000739	0.011371831	0.011371831	0.011371831	1.965224325	0.011371831	0.011371831	0.178800869	0.011371831	0.011371831	1.964818331	0.676184884	0.129642976	0.30176743	0.195943151	0.108900145	0.163401016	0.195982721	0.305974314	0.144285898	0.475096998	0.762381231	0.81172933	0.011371831	0.353799249	0.011371831	0.011371831	0.973802287	0.908994031	0.011371831	0.011371831	0.011371831	0.011371831	0.011371831	0.011371831	0.280790207	1.470906427	0.011371831
TG 14:0_36:3	34.61005521	47.78556959	7.433907493	39.39297779	58.21223871	30.4926785	35.90419066	11.23989403	152.2185088	37.12343586	0.509633942	15.93860044	17.87134777	42.16105505	127.9473427	31.18284433	41.41658333	152.2499057	18.14537695	344.2485186	16.6522696	93.4453385	17.07112328	103.6515659	33.69807738	6.848003539	7.94759311	7.255750851	11.53876892	3.695615714	12.6759346	22.82807715	2.548169712	16.15506768	14.13413721	18.29636866	51.94322578	16.6845267	14.0342434	67.09367726	9.45062771	54.10177309	174.8106375	74.80147551	13.85762162	46.2553117	17.8796489	17.55518907	38.80591758
TG 16:0_34:3	36.34130661	18.7002182	7.308024718	35.35091935	124.7273106	48.51954869	54.71714711	12.01663512	199.7576921	42.9662983	0.92204801	22.0157276	41.45471957	47.52257464	121.54669	49.1982428	43.69642338	230.8236952	13.48360571	245.5739139	31.60972279	56.34991105	39.47106391	112.7806116	36.38006901	5.760265184	13.37720858	8.765506997	14.38908334	7.127112906	11.96558015	45.44404103	5.029706417	38.0060321	15.7978804	23.22170621	95.57697343	28.22992345	25.53836456	70.64389898	9.450639625	45.78023187	350.8206266	83.33490551	31.87707916	89.85167353	18.95202766	28.73436973	40.19250885
TG 16:1_34:2	35.64315822	21.58574514	8.526741865	27.03250331	109.4852019	58.20784313	56.09892561	9.913969669	278.8416152	44.35921222	0.609122829	18.70762292	44.62515912	70.13895076	62.37577236	34.64833037	38.70617195	249.4267058	14.14116776	203.9550512	26.73152804	54.81100134	45.54375312	99.1074742	30.64454384	8.574091226	11.3890484	7.192113566	16.30789168	5.131468891	11.15351971	32.00326703	3.045614147	47.50734152	14.13177768	14.83961247	99.28222528	35.92937939	19.52906941	51.93951559	7.558104098	47.85882081	407.6610808	60.25267275	30.18030466	66.82754323	14.55376315	18.47947235	48.5050834
TG 18:0_32:3	0.01210122	7.862723022	0.234227885	4.023667461	3.274733366	2.687384358	1.339900765	0.01210122	0.01210122	0.01210122	0.01210122	4.023770698	0.01210122	0.01210122	0.01210122	4.023731552	0.01210122	8.296317608	17.20136715	7.75568343	3.72802581	5.373665937	0.01210122	2.564806608	0.97274508	0.098053827	0.124351919	0.223336658	0.275457923	0.103004171	0.177991113	0.6058787	0.28996418	1.00516853	0.01210122	0.01210122	0.01210122	0.01210122	0.01210122	2.011637178	0.01210122	0.01210122	0.01210122	2.01185655	0.01210122	0.01210122	0.538015357	0.01210122	3.993787958
TG 18:1_32:2	18.22859779	25.33231	3.158546385	78.06089628	59.01037915	20.52943076	21.71722003	7.868307294	123.1911645	27.1621651	25.4928391	8.592783684	14.79124307	19.56910306	17.06192516	31.23481779	25.4109895	59.2064388	22.36843855	43.0579253	14.92349772	20.21336819	14.06897028	39.93184492	20.77304258	4.631856923	6.622170182	7.173947628	7.916602045	3.822160998	4.360913575	21.12097997	1.647945505	28.23186836	3.168935233	32.27747207	12.36711658	8.871940321	14.52061852	25.99195918	4.986548244	8.536013153	121.7476864	36.29777032	6.825441297	16.13473667	7.213293895	21.02610028	26.02868671
TG 18:2_32:1	23.61179643	71.73318786	7.138056894	36.40281786	91.34110372	75.75866637	134.7527848	21.71849468	56.024973	86.75556568	16.16471148	23.80498298	27.16238941	62.12201062	48.52232526	92.45672989	49.87054924	46.09105488	26.6617662	167.0585481	67.09040298	61.62089004	92.19406605	79.71305439	43.61814585	12.63291196	16.630652	19.34570174	35.72486387	15.2696203	16.07567323	76.42080965	6.86641647	18.18663768	47.12058941	39.63381826	27.4909397	13.34160387	37.38608643	15.21229348	18.18745861	24.26961734	171.9617559	68.45396572	42.05796727	21.73353774	19.056144	28.29540568	51.77253781
TG 18:3_32:0	1.620047026	5.06555945	1.447536236	0.05029979	1.961282804	1.012647839	0.05029979	0.90036519	3.037410943	6.083925294	1.350302664	1.518707493	0.810412726	3.036654257	1.85724486	0.05029979	4.076177748	2.025964516	1.689290079	0.05029979	4.05337078	2.204309128	2.486173149	2.843116553	2.068990691	0.955364043	6.420614219	1.012591027	2.252268424	1.012232909	5.309093428	6.091882717	0.479547263	3.038926597	0.05029979	0.05029979	0.05029979	0.506485831	4.67961223	3.014793191	0.40531077	0.05029979	0.05029979	0.05029979	1.012975305	0.05029979	1.45284608	4.354894446	0.05029979
TG 14:0_36:4	6.914870087	18.69408182	2.771936242	17.14461118	36.03089019	29.09985198	17.31647001	7.853300814	37.44445427	20.78669426	0.222065132	5.525434653	4.766856388	13.04990808	25.58368951	36.03696805	10.34000457	72.7303275	7.204445666	140.9817859	5.939816073	41.47286407	5.123673292	46.2945409	12.73883984	3.319326084	2.440462516	2.328420369	3.837165041	1.33353399	3.179660435	6.977902915	1.110325662	2.846547124	11.74119601	4.574423873	19.4376319	7.699393468	5.692000843	20.77616886	5.292954494	14.56479326	103.9331678	47.79187113	7.621054318	46.19600028	7.722429633	5.790928878	13.85968621
TG 16:0_34:4	2.595620607	2.074279445	0.596181865	4.157667928	4.1577078	1.384527548	3.461647829	0.538656407	8.327901209	8.316158261	0.053078942	0.053078942	1.192620445	2.970817231	9.596274963	3.463397285	1.039426443	14.89950123	2.934695343	2.030660118	1.188668613	3.603071242	1.138588927	9.102049009	1.103014809	0.320078793	0.994354689	0.595115116	0.959288676	0.593926207	1.013949115	2.754639763	0.588081607	3.800130979	1.662964209	0.415406374	4.151473503	0.053078942	0.519327235	6.233479673	1.134117997	2.078956733	29.12904763	4.109484915	0.680046825	2.567651475	0.510516184	0.461487292	0.692256014
TG 16:1_34:3	3.45996086	2.075737125	1.512032333	8.318454916	4.148802087	20.7884737	6.979686907	1.385644471	33.29924095	12.47398303	0.052300374	0.052300374	2.383442639	9.504136248	15.99213708	4.157702139	8.844473801	37.22651437	1.338776313	67.93445587	8.910575273	8.312595448	5.096342671	13.05177137	2.81691182	0.704095004	2.07873137	0.842818969	1.4754858	0.461877073	2.831944587	2.897132775	0.261501872	4.749304401	1.553563952	3.667378394	16.56644786	3.801263095	3.118660918	4.154618057	0.052300374	0.052300374	100.7203287	20.77609848	4.157699354	10.27827981	1.78213668	1.847386537	8.315345122
TG 18:1_32:3	1.619006406	5.376352922	0.09709164	3.646137184	3.361404281	0.732490641	0.929847813	0.38281437	1.932822147	5.52575275	1.903147695	1.193649439	2.278366762	1.828050908	1.48572835	1.403866383	0.80588129	4.019272193	1.767768379	5.042421322	0.402944619	1.589368275	0.556347578	5.646245017	1.603224522	0.039609232	0.315103381	0.372127306	0.639365299	0.562645711	0.472074707	2.081506444	0.274442847	1.343011584	0.422849674	1.115570819	0.212369419	0.623239663	1.210041786	0.874655296	0.930786221	0.007921846	18.26641007	2.668692217	1.240744299	2.015941302	0.648642607	0.47446926	0.976875543
TG 18:2_32:2	11.39113564	16.15802479	2.021254658	11.46013534	21.01766963	29.29439944	34.72053247	14.05382945	24.1012697	48.5172343	10.7764543	8.322277627	6.36029783	12.63076095	15.16140726	39.14215064	12.803787	14.61468728	8.354259263	72.52170323	25.86519568	26.6832227	17.55584725	44.98620651	15.51605995	4.990565129	5.588078402	5.741744914	7.426977878	7.52985692	5.975671344	16.74386845	2.909407544	1.23184391	6.518054248	19.41181118	7.958242162	4.809822395	6.569283225	7.775446725	13.64173817	12.80725012	110.1391369	30.32330309	7.205828079	9.602877507	12.01361871	12.12538861	20.20728964
TG 18:3_32:1	0.405263022	4.054943533	0.660719375	0.048390488	2.025992476	0.413470147	0.048390488	0.466451254	6.580567365	6.083855626	0.659049883	2.025956019	4.456167044	1.465545212	1.385387314	0.048390488	3.350961591	4.05496154	0.684873746	0.048390488	3.038714554	1.589610701	0.828724618	3.667581327	2.758369603	0.998787088	2.049889141	0.245567374	3.264899057	0.373167456	12.21255463	3.47354556	0.241952438	1.687612569	0.468547364	0.048390488	0.048390488	2.535486113	9.440553728	0.337084344	1.215331561	0.048390488	0.048390488	0.048390488	0.405555716	0.048390488	1.005030995	2.368816014	0.048390488
TG 20:4_30:0	0.490941545	0.011548471	0.067731788	0.011548471	1.638301347	0.011548471	0.981875817	0.011548471	0.979095762	0.011548471	0.011548471	0.98336705	0.283768653	0.19508452	1.453816906	0.011548471	0.983350387	0.011548471	0.40305468	0.98336705	0.011548471	8.134703435	0.434253638	1.470628368	0.356832086	0.099858553	0.451339309	0.103552033	0.011548471	0.073948918	0.30427797	0.831700982	0.011548471	0.011548471	0.19508821	0.011548471	0.011548471	0.652334698	0.011548471	0.654866056	0.98336705	0.011548471	0.983359854	1.37683132	0.011548471	0.654666951	0.057742355	0.011548471	0.011548471
TG 14:0_36:5	0.864341288	8.307222998	1.256726882	1.938557389	4.157712548	5.542227104	9.003154919	0.615800253	8.315424733	6.93146048	0.012787705	0.012787705	0.595416189	0.833354434	7.383027544	0.012787705	2.15564393	3.719278044	1.601059357	11.13417939	0.593440425	1.939990418	1.51759305	1.977825863	1.18766051	0.063938525	0.270741203	0.392985867	0.100143052	0.065925896	0.304201777	0.832423388	0.065277245	1.901424695	0.012787705	0.415406374	6.233442735	1.250606074	1.559318161	2.779393693	0.754372141	2.077463938	24.96450393	2.543705429	0.012787705	7.710665286	0.59389472	0.452090293	0.572767975
TG 16:0_34:5	0.863795584	1.48900887	0.011226612	1.013271991	2.537332265	0.011226612	0.691908444	0.097452007	4.157717038	6.93143357	0.011226612	0.479708331	0.011226612	0.593451762	0.011226612	0.011226612	0.481103024	3.719244541	0.266574895	2.543282225	0.011226612	0.80809804	0.367481292	2.374306812	0.011226612	0.063936316	0.011226612	0.056133058	0.309510174	0.131851375	0.011226612	0.277175772	0.196027767	1.901424695	1.663602699	0.011226612	0.011226612	3.849660461	0.011226612	0.96155509	0.665146004	0.011226612	0.011226612	1.923223918	0.011226612	0.011226612	0.148017312	0.901763681	0.011226612
TG 16:1_34:4	0.864341288	4.1577078	0.125876979	0.013055449	2.77319427	2.773212837	1.385905328	0.307893669	4.157717038	0.847088201	0.013055449	0.013055449	0.013055449	1.188694748	6.400729316	1.384516023	0.013055449	7.449716993	0.533117449	0.013055449	0.013055449	0.83133854	0.347745588	1.187154544	1.046474725	0.013055449	0.361459148	0.112435208	0.23982261	0.013055449	0.013055449	0.277182115	0.065277245	0.94755993	0.013055449	0.830798594	4.154939432	0.013055449	0.013055449	0.013055449	0.013055449	2.078867346	37.40280221	4.151483101	0.013055449	0.013055449	0.013055449	0.013055449	0.692256014
TG 18:1_32:4	0.404675151	3.839938621	0.145783056	1.310233533	0.005704426	0.005704426	0.309232317	0.125220896	0.005704426	0.005704426	0.622144038	0.237532846	0.856055548	0.611751853	0.848909378	0.419659612	0.005704426	3.024658038	0.221249024	1.511414422	0.005704426	0.189496666	0.093701804	5.639140963	0.080089295	0.039891104	0.005704426	0.046537902	0.049135297	0.046502371	0.02852213	0.005704426	0.039196461	0.005704426	0.005704426	1.115570819	0.005704426	0.005704426	0.005704426	0.830735312	0.309949451	0.005704426	2.027128312	0.005704426	0.005704426	0.005704426	0.130179231	0.447677932	0.36624387
TG 18:2_32:3	0.230521839	2.018240079	0.125091938	2.69568526	4.828894837	3.03035173	4.042524851	1.268159556	2.307927574	0.025018388	1.347049651	0.896636884	0.577874563	2.020458952	2.495412745	4.725453793	1.66458302	2.019112704	1.616995598	1.293629939	2.422597124	2.107931318	1.144018716	8.442622615	0.783240291	0.355860293	0.254617997	0.855456428	0.563663845	0.277941	0.527156326	2.08224444	0.449030322	0.909818676	1.247188217	1.616022	0.403886809	0.391151525	1.208031912	0.182778098	0.504742255	2.696879203	18.0041214	4.040837387	1.616013681	0.925116966	1.478613548	1.102412825	1.155244513
TG 18:3_32:2	0.607665189	0.008762206	0.770192853	0.008762206	0.674642989	0.885276632	0.008762206	0.736246997	1.0129777	2.028984988	0.675656126	0.317575229	0.40520902	0.759358818	1.350302957	0.008762206	0.563466109	0.981044458	0.847556439	0.008762206	6.083918958	1.11419263	0.26360341	3.796729448	1.53974989	0.158054088	1.690330705	0.164735202	0.788358733	0.106528593	4.246618057	1.577856993	0.043811031	1.012991546	0.505729484	0.008762206	0.008762206	0.504533697	2.406573204	0.846736831	0.40531077	0.008762206	0.008762206	0.008762206	0.008762206	0.008762206	1.125405229	0.720216976	0.008762206
TG 20:4_30:1	0.009562702	0.98336705	0.163731109	0.009562702	0.654922634	0.009562702	1.965241703	0.009562702	2.952920583	0.009562702	0.009562702	0.009562702	0.009562702	0.009562702	1.959060993	0.009562702	0.009562702	0.009562702	0.651003251	0.009562702	0.009562702	3.256963016	0.221053158	1.339325728	0.26797062	0.009562702	0.075573636	0.155249532	0.218484843	0.087552762	0.309443147	0.105357847	0.009562702	0.009562702	0.196107104	0.009562702	0.009562702	0.64168244	0.009562702	0.65590664	0.009562702	0.49084198	0.983359854	0.393465957	0.009562702	0.009562702	0.115738244	0.327463226	0.009562702
TG 20:4_30:2	0.009659714	0.959344073	0.245723101	0.009659714	0.655903605	0.009659714	0.490946356	0.245841935	1.969691581	0.009659714	0.009659714	0.009659714	0.285573908	0.009659714	1.476530715	0.009659714	2.953056155	1.835381053	1.310828278	0.009659714	0.319458514	1.628475757	0.10915431	0.491347415	0.321757409	0.298661005	0.151375594	0.051698981	0.009659714	0.009659714	0.009659714	0.07557704	0.098396132	0.009659714	0.009659714	0.009659714	0.245657309	0.009659714	0.009659714	0.009659714	0.009659714	0.009659714	1.968337156	0.009659714	0.009659714	0.009659714	0.11565811	0.009659714	0.009659714
TG 16:0_35:0	1.728683125	0.011226698	0.011226698	0.011226698	0.011226698	1.384527548	0.011226698	0.211095739	0.011226698	1.384669418	0.011226698	0.692183604	0.011226698	1.101384157	0.011226698	0.011226698	1.560700901	0.011226698	0.260053957	3.378053139	0.011226698	1.510208536	0.317867467	1.464102772	0.148347495	0.011226698	0.011226698	0.056133492	0.226363109	0.011226698	0.101301789	0.551845283	0.065277245	0.949286967	0.011226698	0.011226698	0.011226698	1.891954784	0.51932251	2.051546564	1.134134244	2.07886221	0.011226698	0.011226698	0.572724012	2.548460446	0.148305988	0.011226698	2.078869927
TG 17:0_34:0	0.008659018	0.008659018	0.20489619	0.008659018	1.384559686	0.008659018	1.384971052	0.212917992	0.008659018	0.008659018	0.008659018	0.008659018	0.008659018	0.593040413	0.008659018	0.008659018	0.008659018	3.719244541	0.533150085	0.008659018	0.589012587	0.831539642	0.008659018	1.582452193	0.14834386	0.063861187	0.008659018	0.056133492	0.079863071	0.065878098	0.298568388	0.184476237	0.008659018	0.008659018	0.830552201	0.008659018	2.075700475	1.281945832	0.480755906	0.008659018	0.008659018	0.008659018	0.008659018	0.008659018	0.008659018	0.008659018	0.295075284	0.008659018	0.008659018
TG 18:0_33:0	0.01126974	0.01126974	0.01126974	0.01126974	2.004118333	0.01126974	0.819754572	0.542074017	0.01126974	0.01126974	0.819734605	0.01126974	0.01126974	4.023608668	0.01126974	0.01126974	7.805327821	4.023785043	5.735384033	0.01126974	0.01126974	1.039598824	0.01126974	1.227056459	0.01126974	0.349134866	0.124351773	0.01126974	0.056348701	0.102308522	0.088866608	0.151361234	0.197298753	0.01126974	0.548367813	10.17851353	0.01126974	0.01126974	0.01126974	1.845372743	3.922743541	0.01126974	0.01126974	0.01126974	0.01126974	0.01126974	0.2488505	1.243201652	0.01126974
TG 16:0_35:1	0.864341288	2.199838071	0.120687081	2.077262973	2.773184896	3.18769388	5.537335432	0.21085872	24.80643769	2.769272005	0.012788028	1.017215242	1.190818716	2.372571415	3.195580704	3.465453807	2.080404066	7.431921845	0.800517568	4.158605101	4.752841946	13.19658421	1.653156084	4.606921862	2.327078041	0.063940138	0.692462219	1.093130087	0.879053557	0.452529622	2.035256464	4.610796764	0.385349368	0.012788028	0.830526417	1.246205155	0.012788028	6.872256729	1.04020459	4.766266545	0.377665112	4.163967248	8.32790142	2.075787649	2.076747744	5.14280995	0.179901532	1.385903251	0.617445172
TG 17:0_34:1	5.191241258	2.075737125	0.051189641	5.190679562	13.86189817	2.567240061	2.077821575	0.461965116	12.48564528	4.158134095	0.051189641	2.078854539	1.786234779	4.52687167	1.597794221	1.386612459	0.5197134	17.99975929	1.118565029	4.157142811	0.051189641	10.19547994	0.877608631	4.74859667	1.027395593	0.255948203	1.361879065	0.485169977	1.039148194	0.526277875	1.926589404	4.619484549	0.404492399	1.901490895	0.051189641	0.583308803	6.233443379	14.11704161	0.519323113	11.42908792	0.377665599	2.078867346	8.327962148	5.78218992	0.67041607	2.567396325	0.59390253	1.384472395	0.051189641
TG 18:0_33:1	0.669943503	0.014562996	0.116938359	0.014562996	2.011869501	0.014562996	3.01120782	0.406243286	0.014562996	0.014562996	0.014562996	0.014562996	12.08272916	8.041491813	2.008749088	2.00884209	4.023764649	12.08360435	0.014562996	0.014562996	0.014562996	0.014562996	2.873805415	3.205592842	0.323896757	0.392800916	0.373041513	0.447004252	0.072814982	0.103078637	0.622578942	0.014562996	0.096558433	0.014562996	1.749157845	0.014562996	8.047221153	2.67976396	0.014562996	1.004408577	0.014562996	0.014562996	4.020970793	0.014562996	0.014562996	1.342623528	0.268604369	0.014562996	0.014562996
TG 18:1_33:0	1.215247171	4.033260653	0.016622326	7.986368594	6.723121356	2.199666233	2.172435321	0.356842201	2.086075415	1.612274138	2.011018803	0.368919961	0.402720916	2.103654802	0.636197872	1.072026307	3.225986309	1.00875626	2.435070518	1.512757862	1.210054806	2.718420174	1.745829808	2.618758551	2.245143712	0.399265874	0.439590468	0.652088215	0.8346624	0.468923155	0.604991643	3.221640809	0.274617645	0.016622326	0.016622326	5.581183558	0.016622326	3.629018686	2.823064409	4.333663381	1.862505034	1.24166142	10.14396391	0.016622326	0.619897529	1.566081135	0.260147725	0.895343931	3.295310979
TG 16:0_35:2	1.73127824	10.38492022	0.756019167	10.39560037	15.24631772	1.384518404	6.925315565	1.616888221	49.94259748	2.769312568	0.027464466	5.541573072	2.366261737	9.952672494	28.78404388	4.159820636	4.160790428	33.4880923	2.399121543	29.12846122	2.375555114	13.56115664	4.030665882	18.36062645	5.049116404	0.614708083	1.536402651	1.401474049	2.318363387	0.843928955	3.602150908	7.379730847	0.980138728	3.376034631	0.027464466	0.831270045	6.233422862	6.413744071	1.559536069	10.38497707	1.134123513	6.243113469	33.29920746	12.46691077	2.258305136	15.41346015	0.742702549	0.900505576	6.23657017
TG 16:1_35:1	0.008053415	0.008053415	0.008053415	2.06901404	1.384513599	1.384517313	0.008053415	0.538890369	0.008053415	4.099474815	0.008053415	0.008053415	0.595408395	2.375589184	0.008053415	0.008053415	2.600090661	3.719307566	0.008053415	0.008053415	0.008053415	1.108442721	0.008053415	1.978964975	0.296692538	0.192007586	0.452027802	0.040267076	0.319688353	0.13204977	0.405518613	0.923839397	0.130751354	1.545306041	0.008053415	0.008053415	1.945788964	3.845830423	0.519322207	1.752713236	0.008053415	0.008053415	4.1577078	0.008053415	0.008053415	0.008053415	0.148326086	0.461508512	0.692256014
TG 17:0_34:2	0.030664702	6.199418757	0.252131973	2.080332777	9.6999791	3.987218226	0.691874582	0.153323509	8.31543394	1.94402834	0.030664702	0.692265522	1.190816844	4.752996841	9.596300331	4.852048264	4.160709387	26.05723274	1.079209976	3.849723956	1.18687347	12.19537321	1.517740445	6.726436218	1.929365941	0.502259281	0.622187706	0.672987207	0.790472804	0.527804579	1.723741836	2.029362713	0.392057197	0.948605349	0.830514748	0.030664702	2.075736378	1.281936934	2.075674998	5.195563615	1.134130929	4.164156684	12.25373001	2.075737125	3.465417957	4.587537633	0.437264276	1.385881493	4.157697046
TG 18:1_33:1	2.430477701	10.7526555	0.680228734	8.06627043	14.75361611	4.399332474	3.045741254	1.334302606	12.52897656	6.453836728	2.666941214	1.670579163	2.352916645	5.696100658	1.089272813	2.239711884	5.873429287	12.12011677	2.214663279	6.049155912	2.015888001	5.410791438	2.64524514	9.825010867	4.249177892	0.718746484	1.443014892	1.817286546	2.606602079	0.77955402	2.177831107	6.278526561	0.66694553	9.408149307	0.8641799	3.823140282	0.103623086	2.823498886	4.840219419	12.10059958	2.170591047	0.61990394	18.08365255	2.016542854	0.651159859	4.436030159	1.040836884	0.802546993	8.063999155
TG 18:2_33:0	1.395400253	0.050521846	0.25260923	0.945618858	4.850032096	0.050521846	1.59991804	0.871754882	2.309754056	4.042475357	0.898490302	2.696351203	0.577874563	5.504734867	1.416261425	4.049249948	0.910243803	3.033009091	0.050521846	7.770387585	0.050521846	3.349038108	2.975212715	2.863092287	1.212475469	0.593040506	0.678807671	0.596215102	1.316000424	0.71324314	0.530061685	4.777105345	0.577720267	0.050521846	4.042432947	1.618463518	0.808986511	0.807775527	1.515761783	0.367148347	2.022012062	0.050521846	6.06372569	0.050521846	0.638838979	1.516301418	1.393770647	0.050521846	1.706934422
TG 16:1_35:2	0.683367604	4.1577078	0.026150104	0.026150104	1.384519145	2.773192407	0.026150104	0.385055588	4.157725913	0.026150104	0.026150104	2.629028673	0.026150104	1.78214648	1.597794221	2.772617761	1.560695172	3.719239151	0.53315394	29.13251773	2.37557403	3.04843231	0.234254792	2.769661793	0.445489347	0.445980462	0.36172861	0.393268819	0.399550219	0.131851047	0.608117169	1.200993631	0.13075052	0.949305755	0.026150104	0.026150104	6.036926907	0.026150104	0.519327235	1.037795471	0.026150104	2.077369429	16.64340808	0.026150104	2.766748378	0.026150104	0.854264875	0.924397293	0.026150104
TG 17:0_34:3	0.863763362	0.011035577	0.125874478	1.038633896	2.729026809	0.011035577	0.691913737	0.055177887	4.157717038	0.011035577	0.011035577	0.692259541	0.011035577	2.37559611	0.011035577	1.612527537	0.011035577	0.011035577	0.494298862	4.158605101	0.011035577	2.486703803	0.569296368	1.582481863	0.593829842	0.19149066	0.180592325	0.224700559	0.31968297	0.1733229	0.304220326	0.275119951	0.13074829	0.949286967	3.324548217	0.011035577	3.974342892	0.011035577	0.518951855	1.037876269	0.377666703	0.011035577	0.011035577	0.011035577	0.562543997	0.011035577	0.445532423	0.011035577	2.771103136
TG 18:2_33:1	1.497938315	16.15800686	0.88422905	2.511881036	9.700052317	8.078925113	8.085056976	3.170244023	4.042504562	6.73879134	4.041161083	3.062255282	4.910594333	7.577247966	8.592946109	12.21783858	4.658518929	10.61555919	4.312553645	18.1299914	11.31746516	15.8985403	10.70707456	9.768459414	5.052974869	1.304769367	2.841162924	2.98207394	3.38420595	2.139808165	3.427167023	8.006905539	0.664787126	2.384119895	2.696363161	2.381387428	5.255370917	4.042617658	4.54727693	2.940506576	4.04250335	3.369256165	16.18820608	7.075156491	4.044905203	4.042529709	2.760378801	2.930064122	6.891455925
TG 16:1_35:3	0.014623277	0.014623277	0.014623277	1.013271991	0.014623277	1.384517313	1.38587219	0.154068433	4.048479097	0.014623277	0.014623277	0.69226885	0.595416189	1.782139816	1.597794221	0.692257	1.01556627	0.014623277	0.266571622	0.014623277	0.425701951	0.792029881	0.569291414	1.185975184	0.208314883	0.12806906	0.014623277	0.150345994	0.799328051	0.092573586	0.101285719	0.092299078	0.13075052	0.949305755	0.014623277	0.415406374	2.075736378	1.281945832	0.014623277	1.037891033	1.506885712	2.078805302	4.157738224	0.014623277	0.692187229	2.567574022	0.014623277	0.28980227	0.014623277
TG 18:2_33:2	6.050720251	4.151455256	1.134024752	2.080386865	8.315417755	11.08864238	9.003189657	4.080575928	41.62712937	9.621174379	0.083078571	0.692258262	2.383445025	8.315443454	9.596354141	6.238638497	3.354711746	33.50703594	1.260178858	41.63448617	1.188668613	21.29905006	5.123664436	24.47160204	5.468358708	0.768039734	0.813755702	1.236108637	3.435364851	1.451750524	1.152761577	2.587168996	0.849390802	2.850711686	0.083078571	0.415392855	10.1500693	2.566755792	1.559527074	6.201153732	3.401245247	8.321707075	8.315445918	16.24871828	2.770983408	25.6994134	2.524811583	3.859321345	2.582429438
TG 18:3_33:1	0.013055449	0.013055449	0.252131973	1.038608756	1.37475787	0.013055449	0.013055449	0.47260993	4.157717038	1.38463666	0.013055449	0.013055449	0.595416189	0.593456284	1.820159614	0.013055449	0.013055449	0.013055449	0.013055449	20.81800264	0.013055449	1.385136248	1.138018205	2.373171443	0.14834609	0.013055449	0.080538032	0.013055449	0.31968354	0.06592574	0.201781876	0.332147472	0.065277245	0.013055449	0.013055449	0.013055449	6.231833901	2.567741416	0.013055449	2.075748703	1.05073468	0.013055449	16.65566487	0.013055449	2.078628929	4.820785719	0.297170126	0.013055449	0.692261444
TG 18:2_33:3	0.344117061	1.800102731	0.06310511	1.348853765	2.425005485	0.012621022	1.34616323	0.23779593	0.012621022	2.696350201	0.448571609	0.012621022	0.288500308	1.010960593	0.87908814	2.024625266	0.012621022	0.504636441	0.68200919	5.183483293	0.012621022	1.347908949	1.785312438	2.694849223	0.100090916	0.17778353	0.08478702	0.012621022	0.564080551	0.712254254	0.351685002	0.734992998	0.079216379	0.336336388	0.012621022	0.012621022	0.403885995	0.012621022	1.008686409	0.012621022	1.515748278	3.369226943	0.012621022	0.012621022	0.808017526	0.504932417	0.276317889	0.367101973	0.012621022
TG 16:0_36:0	3.45996138	4.157669755	0.169993261	1.038647217	9.698788636	5.542227104	2.769731311	0.89257274	9.091892325	4.128182283	0.020509791	1.386595412	3.814190743	2.408083406	9.596315453	0.692256184	1.012158344	2.632459293	1.036967594	8.314850605	2.722302082	3.990833511	0.777980448	6.31845897	1.21961633	0.269817683	0.813212322	0.681705589	0.221102143	1.122122536	1.788352668	2.501871894	0.507539081	0.949320042	4.985703425	2.066913023	4.103081719	1.282074201	1.557967167	6.301356474	1.016976715	2.07737318	8.32790142	2.067745045	1.386598287	3.183440211	0.102548955	0.924366293	1.384515213
TG 18:0_34:0	4.019412782	4.008223759	0.650379982	0.130075996	1.444180791	2.90046356	4.02369897	2.033280745	1.339902567	16.11028279	2.68382691	20.14301976	28.20247288	6.026451634	3.328608515	2.008849435	16.1071448	10.05518852	28.68914233	4.023958005	0.130075996	10.51168631	7.390744506	8.794039494	4.519912837	0.700487008	2.492697465	1.614505637	2.610040241	1.338572835	2.044792427	10.0212294	1.353244161	1.005130664	2.622521699	10.19433778	8.047445578	2.679819217	0.661008953	4.020693324	21.1715785	1.61088928	8.047290029	0.130075996	9.0555975	4.025838276	1.25396042	2.011872247	4.02376006
TG 16:0_36:1	20.01078342	6.313842773	6.905519129	34.30914207	41.58129064	36.02594977	19.38994106	11.24750932	74.91378097	21.41621267	1.034452212	16.81919406	28.00889377	34.45219552	67.94108993	31.33057167	29.00851325	189.8212705	14.40942691	97.16395043	11.50358539	67.07377001	34.46852105	72.45042987	28.01626676	6.394639691	12.22117372	12.51561901	19.03703082	8.376611279	14.0054414	51.23243773	5.172261062	31.35829661	12.46808329	21.20287675	29.60565185	28.23031722	20.53563419	64.41336356	9.829440665	45.7792137	93.31107587	39.0248828	23.45989832	51.39886233	8.685882349	17.55491764	16.33608
TG 16:1_36:0	0.715106848	0.008724376	0.125876979	0.008724376	1.384518244	2.773194521	0.008724376	0.076344143	3.123474644	2.773495127	0.008724376	0.008724376	0.595416189	0.589010492	0.008724376	0.691780173	0.008724376	7.438642164	0.266382303	4.147375599	0.008724376	0.008724376	0.189575621	0.882189902	0.14834609	0.063861187	0.36172861	0.008724376	0.079861071	0.065925896	0.425098926	0.27717757	0.065277663	0.008724376	0.008724376	0.32844927	0.008724376	0.008724376	1.028139214	2.075728365	0.008724376	1.719993008	0.008724376	0.008724376	2.078856813	2.56756543	0.148365448	0.008724376	0.008724376
TG 18:0_34:1	2.559565322	64.44048214	4.242148558	21.45851801	64.44056058	31.93988744	38.35074961	13.17801069	25.44095152	48.34451153	24.14235117	39.27666263	168.3824255	126.6870388	53.16571623	56.30817365	94.2898329	169.8820896	151.9749496	42.62472338	92.63111746	157.9541288	81.78668634	94.33764092	39.21310474	6.629468291	16.9284619	20.45604276	13.9600232	10.5776175	12.2669856	70.57686386	5.131443681	29.97984945	13.98590122	110.6245107	28.18999322	26.82177881	17.88273985	49.26522535	83.38244113	7.243205855	72.42595041	6.318114382	29.17728336	20.12693551	7.395853927	15.40162784	139.7826313
TG 18:1_34:0	15.23216985	45.70896106	3.255272742	69.47906481	39.19627008	8.436750351	17.6840408	8.06816858	62.65125698	25.2807781	29.23209286	7.621383654	26.89461051	22.75503089	7.801992636	25.03674694	29.44410418	62.60918416	18.25894211	26.05576069	16.60645347	18.63801252	23.14228016	42.59051205	18.52726878	6.417618049	13.82433232	16.64807243	18.17349207	8.566541725	8.005099742	50.78951616	3.562608225	75.23232696	5.1567752	54.98824455	6.746187227	7.642995019	22.18514482	35.2615889	10.8565368	5.920481901	71.03743598	16.80384422	23.26793316	16.05347804	6.16670404	20.52114547	21.62940427
TG 20:1_32:0	0.010822559	0.010822559	0.227345433	0.489834744	0.010822559	0.010822559	1.498271303	0.098023739	0.010822559	0.010822559	0.010822559	0.010822559	0.010822559	0.981150662	0.010822559	0.010822559	0.010822559	0.981145066	0.163439395	0.980623573	0.010822559	0.010822559	1.012777304	0.69307357	0.054112795	0.98114799	0.763320068	0.327046363	0.504459005	0.785624078	0.010822559	6.481389899	0.010822559	0.963850472	0.010822559	0.010822559	0.010822559	0.981141201	1.96489484	0.010822559	0.010822559	0.010822559	0.010822559	1.965193465	0.010822559	0.010822559	0.140184616	0.489831361	2.512354818
TG 14:0_38:2	1.73127824	0.011226664	0.252129246	0.011226664	0.011226664	4.157709755	0.011226664	0.011226664	7.71611014	0.011226664	0.011226664	0.011226664	0.011226664	0.011226664	0.011226664	0.692132531	1.040987501	7.449784412	0.266574895	0.011226664	0.593398797	0.276905116	0.189577538	0.312559035	0.445036206	0.063938525	0.011226664	0.05613332	0.066079867	0.065925896	0.011226664	0.011226664	0.011226664	0.011226664	0.011226664	0.011226664	0.011226664	0.011226664	0.011226664	2.076374173	0.011226664	2.078956733	0.011226664	0.011226664	0.692246247	0.011226664	0.297170126	0.924402936	0.011226664
TG 16:0_36:2	185.1373563	313.832053	41.96465296	260.2776464	505.2103865	276.1085696	204.9673449	96.70579226	536.2372898	174.4447405	7.31706735	118.788656	247.2614665	260.4048369	417.1544505	238.3602943	237.5510835	1325.076268	121.6127994	1606.131216	174.3197847	503.5485771	309.0139885	677.0836968	221.9680559	57.5161355	125.566464	108.967143	161.3593001	61.11787402	108.4805908	339.3818902	36.58533675	252.6347096	123.041117	134.507362	271.2064247	262.7367138	160.621199	487.8338997	97.15470984	271.5460802	1214.603179	262.5542526	222.9318088	616.5554551	82.72575916	146.5140387	181.8621777
TG 16:1_36:1	3.45996138	2.914814717	0.928076361	12.47600093	13.85773748	4.122285557	5.539433396	1.847873736	49.94251851	4.158131297	0.148946171	10.01476087	4.050759455	6.533297043	11.18917976	3.452880834	5.173820878	70.73356341	1.582877558	83.24072786	1.151186373	13.45631527	6.641981968	15.03779084	6.087994935	1.023985579	2.079266301	2.451154424	3.655545291	0.989679432	2.50301001	4.527160419	1.176167985	7.602885587	3.065788535	3.742349154	4.151473503	5.128404463	3.638376633	6.233473644	1.13413314	10.40091042	28.12584882	8.399929812	4.157700812	12.85366441	2.227204103	3.23330961	2.771102975
TG 18:0_34:2	12.73890083	94.30411037	7.023349816	21.10914607	40.49370064	78.38797413	40.23707555	21.67927793	22.80241935	64.48568073	33.52553429	104.72601	183.5191002	90.40156419	66.35177303	84.45007619	191.4246317	69.76647828	81.35084032	62.44781596	120.8209369	203.5351772	68.95262618	128.2613626	47.21934272	11.02259839	21.39655897	16.91763833	16.5945377	10.16239929	10.12960574	54.54968541	7.28631962	26.0324934	14.86170279	86.58167336	64.4396635	11.37989331	9.83394887	55.9998852	172.7630613	20.12556562	104.7129308	14.34139432	29.22128501	8.051579393	17.98003182	19.44844633	88.61891839
TG 18:1_34:1	150.0942594	332.7838192	31.84058308	703.5665633	336.5796398	161.6102825	142.3852643	85.60701517	482.8999408	160.57973	209.6313351	69.60307488	267.8205477	249.7530489	87.16487981	232.7252076	272.4031255	620.1547477	161.9873158	295.9432839	174.042863	171.1496594	233.9488485	417.4535629	186.6606933	57.88006887	109.7478668	146.5484395	182.7425872	72.71054811	56.55952146	367.1426625	38.98303354	687.0520311	62.97125077	445.4599532	72.22255754	105.7211998	258.0016956	306.4751126	123.4749578	72.83618519	919.3848232	138.4357664	176.1980445	102.4012014	61.32381416	226.5599431	137.651169
TG 18:2_34:0	9.921618442	30.26686402	3.916105531	28.30983382	50.11312247	36.36413269	55.08028687	21.81386422	19.98720922	24.25493711	12.57344898	13.92240394	23.63767848	45.97166988	30.32461504	51.29196776	16.62741312	15.06810299	15.85560498	71.2162188	32.81222109	46.5998639	67.70492125	57.8393647	22.68188866	9.82173495	17.13389611	18.7281081	28.5783879	14.4286352	11.91216376	64.68460561	8.252406571	12.79735781	20.20838554	31.44866384	13.34150182	7.533296909	25.76623049	11.76038173	29.30551861	16.85390582	44.98820144	18.90967471	39.28150803	18.98337499	15.32433128	16.65570209	22.51432051
TG 20:1_32:1	0.837085995	2.075407844	0.755885953	1.038633896	2.77319427	1.606328369	0.012745397	0.230984873	4.157717038	0.012745397	0.012745397	0.012745397	0.012745397	0.012745397	1.597769452	0.692259532	0.012745397	7.438581473	0.167394558	4.158605101	0.593443236	1.108438883	1.11987616	1.581306676	1.001230522	0.191814757	0.180866016	0.168567995	0.399782339	0.063726985	0.405520032	1.19107021	0.326582673	0.949320042	3.324671553	0.012745397	2.075736378	0.012745397	0.012745397	3.116723977	0.75646533	0.012745397	12.47496463	4.1577078	0.012745397	2.567529355	0.742701167	0.012745397	2.680789997
TG 20:2_32:0	0.01538214	0.01538214	0.01538214	0.01538214	1.384518244	0.01538214	1.385888927	0.076910701	4.154731619	0.01538214	0.01538214	0.01538214	2.065511862	1.135450887	0.01538214	1.386592851	0.359806468	3.719307566	0.01538214	20.80939221	0.01538214	1.107799999	1.13858886	1.187140659	0.740878431	0.573645896	0.989505179	0.195353692	0.714855031	0.263903543	0.165305621	0.461312404	0.711751	1.238393795	0.01538214	1.247466619	4.151473503	1.252365809	0.01538214	3.116693543	0.377661283	1.491306151	10.51928033	0.01538214	0.01538214	1.133083952	0.148362293	0.01538214	2.078619041
TG 14:0_38:3	1.73129635	4.1577078	0.010606926	2.080413412	2.769031807	0.010606926	0.691913737	0.076918721	0.010606926	1.384668447	0.010606926	0.010606926	0.010606926	0.010606926	3.195556643	0.010606926	0.519713057	11.16888634	0.010606926	8.065266522	0.010606926	2.217731059	0.189576956	1.582472691	0.445036936	0.191814757	0.26347268	0.056133318	0.010606926	0.196403261	0.302713684	0.183867982	0.196025499	0.949305755	0.010606926	0.832060235	0.010606926	0.010606926	1.557977207	1.037872461	0.475030569	2.078840457	4.157611788	0.010606926	0.434676007	10.27816898	0.297161967	0.364879199	0.010606926
TG 16:0_36:3	288.9120327	463.3074648	74.71779714	294.8609559	750.9377448	554.0876042	315.0776438	222.9050211	1274.148272	351.0890544	14.94355943	150.5873629	503.4291979	428.1008939	780.4934369	538.4034088	307.2954997	2239.580699	160.0596802	2850.218128	312.4635458	856.0824462	494.096628	1486.669668	385.5486876	96.95767891	169.576813	169.5088875	256.6041524	127.8421519	142.14417	441.4514493	79.33340879	450.0029208	208.9751837	137.2236383	588.6792906	351.0952474	276.7923722	502.659743	187.4014108	547.3092907	1506.669912	591.431078	375.0286114	904.490314	197.741319	350.9637532	267.7909616
TG 16:1_36:2	17.84771655	39.4762559	4.535724877	49.90418939	105.3270244	47.03725472	31.85911235	14.16677083	158.1556127	49.90153557	0.679589186	18.70976341	41.5372519	35.04568761	79.96596612	37.41940749	23.30129424	320.1828185	13.83165325	295.9057194	35.04704314	77.59268386	46.19392533	95.28647546	38.44969857	7.488292997	14.50104052	13.42902208	21.52035863	8.777050061	15.60961043	27.70923674	3.397945931	49.41186294	32.25511541	16.61332384	80.96974747	63.70512004	25.99117196	37.40073759	12.09770602	52.02352298	292.7427681	72.73190226	31.18144322	59.07131214	14.42529403	17.09083873	19.1495688
TG 18:0_34:3	2.011847352	4.023765218	1.053859709	10.73133619	14.09515078	8.630794022	8.047429684	2.575395588	10.73127937	32.22593403	2.68382691	0.119569374	43.22973007	14.07415131	20.08834021	40.21913791	59.3812144	10.3206041	17.20996899	22.16535174	16.11917293	40.83270461	14.27157212	27.58278771	6.239432221	1.865060076	3.140527824	2.682715646	2.383575035	1.753875927	2.846549	10.33967822	1.256414404	7.042080649	2.622534304	35.67235077	12.08326567	5.363566382	1.787857126	6.887012976	11.77977281	4.026098576	24.16639052	8.044423915	6.037068308	0.597846868	4.300827467	3.353782813	24.16657482
TG 18:1_34:2	182.2858258	396.6033806	31.70290796	635.8193118	373.5583836	151.2987139	134.7586179	123.3180611	743.0547035	218.6708903	337.2468957	69.80085322	313.4604505	207.6298293	107.5039102	364.9403308	308.9210627	689.8996652	177.1687412	419.3163172	224.6572518	219.5084661	278.4213917	605.4385173	230.2757597	75.5808554	127.7536373	147.7726277	150.5321954	88.83618792	58.40853908	357.5446899	42.62283883	691.0815581	79.77732352	541.3104372	93.23348637	126.4600715	238.701059	250.8802269	176.5318776	109.5232759	1056.405153	205.4438746	185.1925524	169.8831368	94.87104219	276.4403047	153.9755299
TG 18:2_34:1	117.1559255	454.8781918	34.86507145	198.1759428	399.4005499	402.0210388	543.4312407	194.5685691	138.6161294	330.1331534	177.1198988	104.4986048	239.5820046	297.0846946	233.217881	558.9696005	230.4754001	255.899224	184.6691081	903.3516042	438.1166279	366.7862478	746.40951	525.9160521	235.514812	95.69168726	171.5579143	177.6186931	278.1244994	192.8905538	113.2736783	561.3350925	56.85755599	158.5535342	282.9554997	298.3080063	118.0505713	101.4107376	234.6442706	85.06802669	269.3011641	168.0079898	755.3046351	250.6966929	382.1795347	198.6347385	187.0928499	242.4850882	192.1290552
TG 18:3_34:0	0.405312516	3.017706559	0.890843826	0.031563367	1.012979032	0.607655186	0.031563367	1.63960677	0.468175817	0.031563367	2.36327745	1.0129777	2.433665044	1.012190292	0.674638772	0.031563367	1.1636194	8.109969743	1.012977707	0.031563367	2.028997375	2.735023368	1.933679702	6.834086234	1.72398918	0.157816836	2.02798647	0.94456586	1.801004004	0.853024745	4.966084759	9.406788025	0.352056695	0.674640915	0.505729484	0.031563367	0.031563367	0.031563367	10.7875027	1.226188177	2.228307539	0.031563367	0.031563367	0.031563367	0.202473838	0.031563367	1.913486647	3.281551613	0.031563367
TG 20:0_32:3	0.038201239	0.038201239	0.735397657	0.038201239	0.038201239	0.038201239	1.498408532	0.191006194	0.326653821	0.038201239	0.981148613	0.981144052	2.991515455	1.965225766	0.487649464	0.981138981	0.038201239	1.965192464	0.327368909	0.98138071	0.981128061	4.419538221	3.717558193	1.105641884	0.829923473	2.157658436	0.217812536	0.490445947	2.944588614	0.39222356	0.420453315	13.74776396	0.785031354	0.9811397	0.038201239	0.9811397	0.038201239	0.038201239	0.038201239	0.981119207	0.981126456	0.038201239	0.038201239	0.98044021	0.038201239	0.038201239	0.699938348	0.68784128	0.038201239
TG 20:1_32:2	0.009866844	0.009866844	0.122504926	0.009866844	0.009866844	0.009866844	1.498408532	0.683238348	0.654421172	0.009866844	1.962216011	1.470980874	0.997860163	0.009866844	0.35138689	2.946401566	0.009866844	0.775703906	0.327363825	0.479842105	0.009866844	1.963764096	0.009866844	0.981150362	0.226382727	0.242171825	0.544859783	0.049334222	0.785029633	0.392220523	0.210225555	0.636459616	0.392221375	0.009866844	0.009866844	0.009866844	0.009866844	1.965225918	0.9811397	1.962282975	0.009866844	0.009866844	0.009866844	2.94636554	0.009866844	0.009866844	0.280799339	0.009866844	0.009866844
TG 20:2_32:1	1.962279603	0.019509919	0.019509919	0.019509919	0.019509919	0.019509919	7.501042302	0.097549594	0.326716981	0.019509919	0.019509919	1.47098566	0.997861671	0.019509919	0.019509919	2.653069787	0.019509919	1.96522008	0.019509919	1.960702706	1.9622794	5.372879037	0.675188583	1.121527013	0.463879956	1.372810178	0.191062603	0.89943832	1.462663091	1.374542849	0.196030735	6.873911377	0.196109903	0.981179252	0.019509919	0.398026858	0.019509919	2.946365694	1.962271297	2.94635457	0.019509919	0.019509919	0.019509919	0.981143909	0.019509919	0.019509919	0.561171784	0.489831361	2.010176623
TG 20:3_32:0	0.981140866	0.028036923	0.245010036	0.028036923	0.028036923	0.028036923	6.288425482	0.392687235	0.654421172	0.028036923	0.028036923	0.028036923	3.990692135	0.028036923	0.489834351	0.981136113	0.028036923	0.028036923	0.163441402	2.451662984	0.028036923	5.891152256	1.667097206	0.841094589	0.813890647	0.147432875	0.206815287	0.165168682	0.785027958	0.384883224	0.662082162	10.31084137	0.785028548	0.9811397	0.028036923	0.489822188	0.028036923	3.927596647	0.981130814	1.965203948	0.653434874	0.028036923	0.028036923	0.028036923	0.028036923	0.028036923	0.140184616	0.028036923	0.817387764
TG 14:0_38:4	0.015972185	4.157751183	0.252132426	1.013271991	2.77319427	1.039983505	1.070517065	0.015972185	0.015972185	2.773495127	0.015972185	0.692258262	1.190814175	0.015972185	7.996805751	1.386597956	0.015972185	0.015972185	0.191231119	4.157142811	0.015972185	0.276905116	0.379132953	1.133121172	1.484349053	0.081899541	0.090296708	0.112434686	0.079860927	0.131850864	0.125176203	0.462051535	0.015972185	0.015972185	0.015972185	0.832044793	2.075736378	0.015972185	0.015972185	2.078861656	0.015972185	2.078956733	12.48544163	0.015972185	0.015972185	7.702909383	0.445524179	2.308925634	2.032563616
TG 16:0_36:4	165.2530037	271.2922022	40.74652895	155.4160337	306.2821257	350.5425299	220.3339296	172.1247074	832.1593255	201.8376703	8.14930579	80.24485054	284.2964027	214.0112444	494.2238096	495.2539474	199.6114442	1104.893942	96.59430044	2127.162948	202.5790739	537.0980148	252.1354768	995.9125956	208.5104537	69.68496582	89.94718189	74.84548212	131.0020507	76.85786318	58.57893162	231.7865949	42.32674033	231.9400754	102.2299571	92.71997371	389.800169	219.4290013	120.0911042	277.1019827	190.5081029	359.0164831	1065.419222	355.3002518	201.1281278	688.8003804	184.4426455	188.9374041	151.0617796
TG 16:1_36:3	33.74568461	56.09475264	5.604485922	67.57993156	79.2146816	67.90777064	39.07930608	32.10606422	228.8868218	98.41090107	0.810221144	29.79627585	53.04362022	45.14692976	72.03931773	101.6256149	45.26017464	420.6938357	23.47976766	620.2028252	53.46503405	112.7902383	68.12518483	177.2773828	56.87311082	13.64420245	22.39898475	17.675644	31.17951427	16.05273653	15.79677509	33.35402413	4.051105721	59.86528568	37.40940409	17.87977809	98.03332133	48.75094821	18.71442154	71.53779742	25.32835671	101.9614198	457.8211253	74.80120313	41.22466253	74.52155597	33.93574315	50.38358001	27.71523083
TG 18:0_34:4	0.010910848	4.023765218	0.010910848	0.010910848	4.029780754	2.900482717	1.339890515	1.355407465	1.339628274	4.023636129	0.010910848	4.0237285	0.010910848	0.010910848	2.008789943	0.010910848	20.13087031	0.010910848	5.734142785	2.012018603	4.023764761	5.370441611	1.149889484	3.20802162	0.323925253	0.098052177	0.124352905	0.447343323	0.36865808	0.236946951	0.188699443	0.757243675	0.096557815	1.005181268	0.010910848	5.08952683	0.010910848	0.010910848	0.446635216	0.010910848	6.500851859	0.010910848	8.059540269	0.010910848	1.005170246	1.340608696	1.604605641	0.669953458	20.14287766
TG 18:1_34:3	20.08865592	43.54355792	5.00518384	146.5350667	53.92402725	24.56139614	26.99196721	22.69679896	104.4039917	67.75722562	42.97010824	16.70864058	41.35016578	35.77375083	20.16677508	75.73220146	65.74538	128.2573231	23.03296004	77.71751814	46.78640469	34.87594139	47.79040392	113.0010366	33.74812903	10.22065944	19.2674806	22.54223296	25.76428555	15.47463046	7.082749931	40.00431333	6.771555288	131.4737052	14.11450857	78.88274728	16.93740844	31.2178789	28.17922405	38.53750918	28.53372535	17.06435792	308.471187	52.41848729	27.30278383	23.79459415	23.12749763	47.57191119	26.39599724
TG 18:2_34:2	148.7020742	428.379837	31.15818062	152.3335022	343.541727	405.0185554	708.2396079	337.0663899	158.9992254	408.9037283	271.7310021	77.98172058	200.8928614	307.6956459	280.5185939	756.5440081	226.2710742	264.318724	150.3804911	1125.848444	609.4706009	475.7275439	785.0266879	842.9689723	264.5300456	109.8796211	172.7994103	159.6788656	237.6216179	214.1667923	89.06667014	468.2341676	70.58591738	168.7312342	282.9177595	286.6693719	151.0051256	125.5486	202.8687386	79.7499369	395.6097452	253.4613057	1030.255713	372.6613803	446.8242735	230.2790906	286.8334723	281.4744025	201.3943633
TG 18:3_34:1	4.073165882	14.1968614	4.455555453	0.814633176	18.23340907	4.456608454	0.814633176	14.23724634	18.73172978	32.40359682	10.12873072	15.18558488	21.90431582	18.98391435	8.271941945	0.814633176	32.02929749	41.97186327	18.25174624	0.814633176	48.67428579	21.24414203	14.99289103	52.36755286	19.65490837	9.478749554	43.40779889	18.33087587	22.46224958	7.212043392	82.85147195	54.37784318	4.076381501	15.19564639	4.556089963	0.814633176	0.814633176	13.82499307	51.23134987	11.97946047	7.697286247	0.814633176	0.814633176	0.814633176	6.080276666	0.814633176	12.65287745	50.02602818	0.814633176
TG 20:0_32:4	2.945604145	0.050501474	0.489999789	0.489846199	0.050501474	0.050501474	5.998087766	2.943435083	0.654421172	0.050501474	4.908699473	0.050501474	5.993192038	0.050501474	0.050501474	6.873864106	0.050501474	0.050501474	0.252507368	1.960081194	1.30785922	6.383541083	6.418097162	3.364447839	0.980262732	1.765679496	1.147320206	0.817735735	3.140707053	1.570058211	0.490674756	9.331147825	0.785619963	3.924666616	0.050501474	0.050501474	0.050501474	1.601055689	1.965188735	2.943403446	0.050501474	0.050501474	0.050501474	1.829269172	0.050501474	0.050501474	2.245118246	1.962240503	0.50216677
TG 20:2_32:2	3.927542782	0.032713128	0.032713128	0.032713128	0.032713128	0.032713128	0.032713128	0.663641436	0.654421172	0.032713128	0.032713128	0.489836523	1.995741233	0.032713128	0.032713128	1.965225815	0.032713128	0.032713128	0.032713128	0.980927975	0.324416278	0.490572011	0.337591397	0.320499255	0.679147833	0.195989881	0.327045166	0.245347247	0.588334697	1.373967933	0.032713128	3.436916813	0.392808734	0.032713128	0.032713128	0.032713128	0.032713128	1.212402588	0.032713128	0.981135562	0.032713128	0.032713128	0.032713128	1.962283584	0.032713128	0.032713128	0.694394075	0.032713128	0.502124573
TG 20:3_32:1	0.016335941	0.016335941	0.490386608	0.981163433	0.016335941	0.016335941	1.498353855	0.490710103	0.857041068	0.016335941	0.981058255	0.4894848	7.988997465	0.016335941	4.90272746	2.946364692	0.016335941	1.961557088	0.163413119	1.469517346	0.326714262	4.228079916	1.804339901	0.560597301	0.980086529	1.956902073	0.222529969	0.635668864	1.177833832	1.1778376	0.49046226	10.67774513	0.588327482	3.927317208	0.016335941	0.998938846	0.016335941	0.016335941	0.016335941	4.910683382	0.326718835	0.016335941	0.016335941	2.94636554	0.016335941	0.016335941	0.83903469	2.452064502	0.502168577
TG 20:4_32:0	1.965564798	0.028200173	0.49168477	0.028200173	3.277559415	4.47258553	2.457663937	1.117567143	8.859178029	0.028200173	0.028200173	1.472844479	2.861194709	0.881434825	4.922707561	0.028200173	5.906109712	5.906144872	3.606067164	7.870564918	0.642518321	44.00797348	1.472956854	10.33294493	2.135103598	0.899629557	1.890936069	1.703858424	0.690714052	0.141586897	0.419585789	4.526607744	0.863390939	0.028200173	0.141000867	0.028200173	0.491314706	0.327462746	0.028200173	1.638278575	2.949344405	0.352192174	5.906019108	1.769705098	0.028200173	0.983362324	0.346281382	0.028200173	0.028200173
TG 14:0_38:5	2.595533433	3.378738799	0.125876979	2.080388248	5.542092275	2.773192407	0.691902365	0.384816983	16.65586116	0.011218772	0.011218772	1.129240372	0.595411013	1.188694748	4.798173149	2.076775519	0.519713057	0.011218772	0.26656788	0.011218772	0.011218772	1.663083222	0.758865985	0.011218772	1.48479509	0.345565181	0.090297424	0.056093858	0.239822804	0.320277877	0.218223704	0.179827147	0.261304841	0.949286967	0.011218772	0.415406374	3.614011774	0.011218772	0.51931745	2.075748703	1.134117997	0.011218772	0.011218772	2.075744219	0.640823852	0.011218772	0.148362293	0.011218772	0.617647716
TG 16:0_36:5	14.70937911	20.70535318	4.409842919	34.30926319	36.03336954	31.86003344	40.86215515	19.55706549	76.25169556	48.50906425	0.573005974	3.463371256	24.58549622	22.12587341	49.55623509	52.66567905	30.68896465	115.3987993	8.262787833	206.6243412	25.54296629	52.55730155	30.4598005	76.37283207	13.9583109	5.496740511	6.109455697	5.730878642	11.83114859	9.370376331	7.908091702	27.06721422	5.031239995	31.35500934	9.60516817	6.237288494	53.34963851	20.53038492	7.231091924	18.68758122	20.41299941	22.89337013	191.4538299	22.33665037	18.70965526	66.81596657	23.31549003	20.32227525	15.24627226
TG 16:1_36:4	20.76236984	34.63300835	2.520182918	38.46675873	41.17418433	26.33060799	26.31762949	22.64355407	149.8276069	62.37233618	0.504036584	13.85971881	29.20212278	20.00923281	70.37428017	67.21340687	29.25722024	171.2549414	8.003021627	320.4867395	27.16295236	81.30775737	25.98064568	151.1458755	28.06578618	7.360217205	10.39443331	7.697816548	16.89961549	9.922802452	7.908457438	15.50470421	3.397064463	36.11012346	13.30124506	11.64133169	51.9431553	21.81618096	16.44919265	28.05066687	16.6329948	35.37331978	287.1555331	66.49214719	22.02988796	41.00337583	28.54920195	25.40910589	10.3864335
TG 18:1_34:4	2.835155778	6.719434749	0.388805907	26.88458419	5.899537344	2.445958644	3.633493264	2.817378585	29.23011222	7.262471019	4.033100917	2.147479575	6.387099585	3.057251508	1.697812471	11.65026865	7.260264432	7.455023951	3.910479997	8.068404429	4.435974991	4.828611552	2.813560776	15.48729738	3.046267262	0.678738491	1.736424232	2.375941251	2.253609226	2.579376087	1.059240301	3.944841685	0.392444705	10.75218558	1.728355651	4.465611619	2.419055711	2.016580585	3.630163076	3.584083794	4.963880111	2.481507918	56.83258393	6.721014385	2.792373099	3.192202325	2.992309592	8.513892574	1.466075433
TG 18:2_34:3	10.00869288	58.5833646	4.231817677	22.91842948	42.84034677	46.46339553	76.80366517	42.64305482	31.18947791	94.32503291	41.3089188	22.9061919	27.74834139	44.46292215	46.50117731	139.0185877	33.61878204	49.24124705	24.25489906	176.9586565	114.7827016	71.49501708	96.1621645	119.5538724	34.31280737	19.09295312	17.71274142	20.87610097	40.82340167	39.53402346	14.85069093	68.59909777	10.33111508	22.99674397	59.28731799	42.05562389	29.10889806	23.85370604	34.35609144	9.555286758	46.98666069	26.96204554	267.0690253	69.44773919	49.33977094	38.91938734	50.38980132	42.25728993	32.90806413
TG 18:3_34:2	4.410042324	14.39192802	5.680549447	0.729342813	13.16976271	7.291368395	0.729342813	17.34986395	27.8409367	23.322599	14.44277654	11.64241024	22.71349702	11.64319754	10.29842261	0.729342813	43.09764011	39.54595954	13.18069997	0.729342813	66.91969969	25.30988886	19.06029161	63.21206954	21.33781823	9.873298864	44.27613166	15.7024469	22.42805567	7.144521778	57.34174761	48.95312365	4.717114251	11.14259776	11.04938021	0.729342813	0.729342813	6.590545493	53.92939445	6.855977673	9.316711796	0.729342813	0.729342813	0.729342813	5.47225909	0.729342813	16.65160462	47.59579142	0.729342813
TG 20:3_32:2	0.981158908	0.021781223	0.122504926	0.021781223	0.021781223	0.021781223	1.498408532	0.170672197	0.021781223	0.021781223	0.981148613	1.417993997	2.900432265	0.981158138	0.447711244	2.937745251	0.021781223	0.021781223	0.327373618	0.48958422	0.922019278	0.982617237	0.675178558	0.696682806	0.226193151	1.52110473	0.516619075	0.021781223	0.980072702	0.785613669	0.210230241	6.873882316	0.195662215	0.021781223	0.021781223	0.021781223	0.021781223	0.021781223	1.965225815	1.965233026	0.981131229	0.021781223	0.021781223	1.961529379	0.021781223	0.021781223	0.276458276	0.021781223	0.502168577
TG 20:4_32:1	1.474297996	0.049131462	0.409573434	0.049131462	3.605019131	8.859115253	6.880567155	1.556912254	18.7046872	0.049131462	0.049131462	2.45768265	1.42975432	2.361014743	7.38261084	0.049131462	4.920564327	10.82597723	2.293918552	6.889329309	0.983346548	46.98056943	2.731797486	8.367639109	4.019960343	0.299875583	1.361462418	0.566491868	1.659194973	1.073319181	1.678988857	2.344823378	0.491679626	0.049131462	0.393703757	0.049131462	0.245657309	0.65492584	0.049131462	2.622628241	1.966745313	0.981899086	18.70436633	0.982774831	0.049131462	0.969129314	0.655030429	0.655905822	0.049131462
TG 20:5_32:0	0.981883308	0.98336705	0.013235343	0.013235343	0.013235343	1.966719896	0.4909426	0.245843817	0.013235343	0.013235343	0.013235343	0.013235343	0.013235343	0.013235343	0.491682347	0.013235343	0.983349721	0.013235343	0.013235343	0.013235343	0.50662991	3.261836744	0.109153541	0.630393882	0.35756409	0.299880575	0.453899203	0.103305584	0.013235343	0.089375964	0.314453552	0.605267622	0.109622783	0.013235343	0.19517164	0.013235343	0.013235343	0.607694451	0.013235343	0.013235343	0.013235343	0.013235343	0.982693089	0.013235343	0.013235343	0.013235343	0.013235343	0.013235343	0.013235343
TG 22:5_30:0	0.636781794	0.011255239	0.059810255	0.011255239	2.875409348	0.011255239	0.011255239	0.441969927	0.950789102	0.011255239	0.011255239	0.011255239	1.918242265	0.478055822	0.011255239	0.191260767	0.011255239	0.011255239	0.60463869	0.011255239	0.011255239	0.670052138	1.276875788	0.797630825	0.368165299	0.139526387	0.294728338	0.159470227	0.058166889	0.056276193	0.064468497	0.87781586	0.011255239	0.239029823	0.011255239	0.011255239	0.011255239	0.011255239	0.011255239	0.95753995	0.31885959	0.950384948	0.95610782	0.011255239	0.011255239	0.011255239	0.159668543	0.011255239	0.011255239
TG 14:0_38:6	0.009123153	0.009123153	0.009123153	0.009123153	2.769077782	1.384484822	0.691913737	0.291057179	14.98839562	0.009123153	0.009123153	0.009123153	0.595416189	0.009123153	6.395888338	1.386591215	0.503325006	3.719417204	0.26656788	0.009123153	1.188682559	0.276905116	0.569298828	1.101995554	0.445483836	0.153647656	0.180193329	0.045615767	0.009123153	0.009123153	0.101301789	0.461775726	0.065277115	0.949286967	0.009123153	0.832060235	0.009123153	0.009123153	0.009123153	2.078861656	0.009123153	0.009123153	4.157611788	4.157836877	1.381229789	2.567614607	0.14724884	0.009123153	5.54220911
TG 16:0_36:6	2.595654999	0.018484873	0.356266452	0.018484873	2.77319427	5.54224848	0.691913737	0.615919679	4.157717038	0.018484873	0.018484873	1.38659794	0.595416189	0.918176162	6.395944844	0.018484873	1.559065276	0.018484873	1.067912537	7.619147427	0.018484873	3.603926754	3.036054701	7.913704609	0.145319391	0.248661611	0.270888933	0.167913636	0.479644511	0.655446138	0.101179255	1.940231805	0.261303876	3.800031618	1.661096553	0.832060235	1.851393506	0.018484873	0.519327235	1.005148438	1.8905747	0.018484873	6.28018511	0.018484873	0.692259301	7.710665286	0.891506669	1.847400558	3.46544418
TG 16:1_36:5	5.19123962	0.024025953	0.378008955	2.077281045	6.926741775	6.930904055	6.163166607	2.309860671	16.65582093	6.931660389	0.024025953	2.078854097	1.17825243	2.374338811	11.19403799	11.78090051	1.557785908	33.5072799	0.800511015	45.7687401	4.157695071	7.760806839	2.655952873	6.726542614	1.484353671	0.120129765	1.174941114	0.562005144	1.502226879	1.250466203	0.608118769	2.679194335	0.587885817	2.850711686	2.116345974	1.662875784	2.075736378	1.281945832	3.621782255	5.195614967	2.647026099	2.078956733	4.1577078	10.39117733	0.024025953	5.143000928	1.675204452	2.773175603	2.771100213
TG 18:1_34:5	0.009370214	5.37635478	0.048546042	1.343028299	0.629478953	0.009370214	0.309954168	0.294493083	8.350566363	0.009370214	0.009370214	0.009370214	0.009370214	0.9172812	0.424748983	0.447674102	0.402939403	1.641905674	0.009370214	0.501522745	0.40294825	0.06105868	0.093701144	4.950398968	0.009370214	0.079900658	0.280132617	0.139753164	0.196840126	0.046851068	0.12099867	0.390101439	0.235420231	2.492883968	0.009370214	0.009370214	0.268605436	0.806863757	0.009370214	0.447674579	0.309949451	0.009370214	2.012366929	0.009370214	0.009370214	0.402900341	0.520313955	1.344369968	0.366227956
TG 18:2_34:4	2.939002612	16.15802378	0.379007812	6.06683327	1.617486624	7.069786489	15.82446119	6.788237528	1.730595663	13.47364228	5.388248964	3.145068837	1.102699094	4.548772078	5.726507961	16.86919791	2.358382616	6.066013526	2.425479844	16.83471545	12.93249583	7.91554469	9.780651994	19.29663195	4.143762612	1.067396729	2.036935384	2.193407558	3.29056546	4.483189805	1.04656598	5.481088203	0.770034769	1.010353787	2.696363161	5.374157778	2.425746792	0.807775527	2.022007088	1.83796078	4.43613132	2.695816934	36.41889091	2.022768343	6.471368447	5.053909958	5.523310476	5.510939593	2.310494312
TG 18:3_34:3	1.012370087	4.05495433	0.779239716	0.026985694	0.337321951	1.011073117	0.026985694	3.304099652	4.287862279	5.070960015	1.687618117	0.026985694	3.649295719	2.783808214	2.363780071	0.026985694	8.154090147	8.109970478	2.027918709	0.026985694	9.125784854	3.343180108	2.854669169	14.42768761	4.124449703	1.184581281	3.618907329	1.72203536	2.702183067	1.900130289	7.432308504	7.815007996	0.349484935	1.012964362	3.037414393	0.026985694	0.026985694	1.497251698	12.13436444	1.012992689	2.430055742	0.026985694	0.026985694	0.026985694	0.405555716	0.026985694	5.852869317	8.205035875	0.026985694
TG 20:4_32:2	1.474303755	0.021830929	0.388344724	0.021830929	1.639292384	6.14576383	6.880561183	0.944300493	7.872860119	0.021830929	0.021830929	0.983368843	0.571553865	0.983371814	1.197638856	0.021830929	4.922733774	5.593525377	2.622631861	4.908910345	1.311785454	10.93877908	0.109154645	7.381299486	1.430506461	0.299729751	0.599504195	0.362203361	1.032407321	0.268128283	0.419592792	1.361364068	0.295037625	0.021830929	0.393699075	0.021830929	0.98336697	0.627234224	0.021830929	2.912792217	0.98336705	0.021830929	5.902968645	0.021830929	0.021830929	1.012360958	0.28926293	0.960961975	0.021830929
TG 22:6_30:0	0.195088288	0.008148074	0.008148074	0.008148074	0.008148074	0.008148074	0.957321273	0.147398834	0.008148074	0.008148074	0.008148074	0.008148074	0.008148074	0.957514715	0.95753995	0.008148074	0.626959824	0.478043373	0.60463869	0.008148074	0.008148074	0.19127889	0.183339234	0.521344061	0.073588998	0.139526387	0.220714876	0.159463889	0.008148074	0.008148074	0.008148074	0.159667637	0.008148074	0.717550101	0.008148074	0.008148074	0.008148074	0.008148074	0.008148074	1.917955444	0.638676732	0.957537584	0.008148074	0.008148074	0.008148074	0.008148074	0.008148074	0.957517955	0.008148074
TG 16:0_36:7	0.011147513	0.011147513	0.370178613	0.011147513	2.773184896	0.011147513	0.691845508	0.076918721	7.961121764	0.011147513	0.011147513	0.692265522	0.594061023	1.188694748	2.964393912	0.011147513	0.011147513	0.011147513	0.266579046	4.158605101	0.549831257	0.571103156	0.37914646	1.959448671	0.445482375	0.011147513	0.090296603	0.055737567	0.011147513	0.011147513	0.197952744	0.180964836	0.011147513	0.949266379	2.427382294	0.011147513	0.011147513	0.011147513	0.519213242	1.037832913	0.011147513	2.078956733	4.157727721	0.011147513	0.692243261	2.565795899	0.161930627	1.384854068	0.69171725
TG 18:1_34:6	0.404678647	0.821740539	0.007843183	0.821654031	0.007843183	0.366246679	0.309954168	0.126226861	2.086079868	1.602569905	0.622144038	0.007843183	0.007843183	0.305444255	0.212068387	0.447380942	0.007843183	0.007843183	0.443172344	0.007843183	1.210048037	0.426822934	0.093699418	0.161171507	0.231920657	0.007843183	0.055920236	0.131411136	0.049136683	0.007843183	0.040292245	0.129972172	0.095653354	0.007843183	0.007843183	0.007843183	0.007843183	0.007843183	0.007843183	0.894615882	0.620829698	0.007843183	0.007843183	0.007843183	0.309948564	0.007843183	0.060163366	0.007843183	0.007843183
TG 18:2_34:6	0.735301311	0.007441142	0.058468945	0.007441142	0.807554942	2.021244604	2.692313671	0.158308345	0.728000593	0.007441142	0.007441142	0.007441142	0.446356995	0.007441142	0.417740115	0.007441142	0.673245918	0.467871364	0.808496331	1.293629939	0.007441142	0.269259594	0.278653576	1.681836375	0.007441142	0.037205709	0.16957398	0.041569739	0.007441142	0.094311286	0.007441142	0.122376031	0.192505125	0.007441142	0.007441142	0.007441142	0.007441142	0.007441142	0.308818854	0.007441142	0.007441142	1.347645629	0.007441142	3.032636197	0.007441142	0.007441142	0.13795181	0.007441142	0.007441142
TG 16:0_37:0	2.59561955	4.1577078	0.125877208	0.013185051	2.76902926	13.85752379	2.077819082	0.384821749	29.12899093	1.384668447	0.013185051	0.013185051	1.192620445	4.751192698	3.195549028	1.386597956	1.071150031	3.719278044	0.013185051	4.156636822	2.968894784	1.662259827	0.948445031	5.539374349	0.594273427	0.512084232	0.270889745	0.224700804	0.399784518	0.124283454	1.105259196	1.016135701	0.196027767	0.013185051	2.494144982	0.415406374	4.096970575	1.281945832	0.013185051	0.013185051	0.756456704	1.215255014	6.077691662	0.013185051	0.013185051	2.567651475	0.860848863	0.013185051	2.078852281
TG 16:0_37:1	0.528829185	1.686836855	0.20489619	2.079982421	1.384513599	0.010599202	0.010599202	0.010599202	4.157725913	0.010599202	0.010599202	0.010599202	0.010599202	0.593451762	0.010599202	0.010599202	0.010599202	0.010599202	0.533451467	0.010599202	0.556305236	0.38882931	0.758863953	0.010599202	0.445041507	0.063938525	0.090288273	0.112435208	0.010599202	0.065925896	0.294579611	0.369476761	0.12183654	0.949286967	0.010599202	0.415398675	7.991875881	0.010599202	0.994379278	4.154418507	0.010599202	0.010599202	0.010599202	0.010599202	0.692247058	7.383396592	0.148364637	1.842525868	1.299874888
TG 17:0_36:1	0.013846845	0.013846845	0.503882579	2.080413412	5.540892615	0.013846845	0.013846845	0.088541643	0.013846845	2.703950399	0.013846845	0.692259541	1.190824569	2.273280809	0.013846845	0.692132531	0.519703498	3.719307566	0.460927088	0.013846845	0.013846845	0.583048766	0.013846845	2.769605905	0.2894782	0.069234225	0.238704495	0.224701518	0.013846845	0.197975246	0.10130339	0.236641581	0.104731679	0.013846845	0.83055425	0.013846845	2.075736378	2.5677449	1.038639959	1.037852207	0.013846845	0.013846845	8.279366979	2.075407839	0.691773117	0.013846845	0.229531095	0.461505684	1.071280318
TG 18:0_35:1	0.01996538	0.01996538	0.01996538	0.01996538	2.011929722	0.01996538	0.01996538	0.13542023	0.01996538	8.059589679	0.01996538	0.01996538	0.01996538	0.01996538	0.01996538	4.023716738	3.930593334	0.01996538	0.01996538	0.01996538	12.07121204	6.336462662	2.298045022	1.281664757	0.971784852	0.01996538	0.01996538	0.447006157	0.439534347	0.099826899	1.245142831	1.666296116	0.01996538	3.018516934	0.01996538	0.01996538	0.01996538	0.01996538	0.01996538	1.003696469	3.922664247	0.01996538	0.01996538	0.01996538	0.01996538	0.01996538	0.293406132	1.34184476	0.01996538
TG 18:1_35:0	1.215238716	0.00486613	0.163694193	0.00486613	0.00486613	0.732490641	0.619484974	0.210293674	4.178424247	0.806134608	0.00486613	0.237914823	1.344371618	1.222730458	0.00486613	0.00486613	1.612944775	4.041065405	0.00486613	1.009402655	0.00486613	0.916615094	0.093699998	0.483995742	0.320204791	0.119792432	0.280133771	0.544057745	0.295115476	0.328243322	0.321183682	0.646631559	0.196105011	0.00486613	0.576407993	0.00486613	0.26860554	2.419376768	0.318582749	0.89669355	0.620591413	0.00486613	0.00486613	1.343017367	0.379839071	0.805883205	0.00486613	0.447675188	1.467294714
TG 16:0_37:2	0.007722631	0.007722631	0.280898959	1.037384068	2.773196004	1.384455589	1.320248293	1.000619403	3.852270879	0.007722631	0.007722631	0.007722631	0.007722631	1.060162174	1.597780332	0.692259532	1.040987501	22.33818414	0.49469143	2.610203885	0.590869251	4.434610271	1.32816949	2.353893263	0.991314885	0.038613154	0.180594104	0.06936256	0.479408438	0.081462734	0.507125667	2.032552069	0.13075052	0.926439343	0.769490443	0.832050388	1.527256924	0.007722631	0.519327235	3.113609612	0.007722631	0.007722631	11.13439753	0.007722631	0.472795429	2.567416324	0.007722631	0.007722631	3.465093235
TG 17:0_36:2	3.402670573	3.85242577	0.905044171	6.238068019	16.63084073	8.315460277	2.76971789	1.385673063	20.81352874	13.85896457	0.118688647	2.078867544	4.03928688	6.533349875	1.937482176	6.9288131	1.038718079	29.80544316	1.104527314	8.316764894	0.593443236	19.6801123	3.22676538	7.323116637	1.958890965	0.762988641	1.536395821	1.300691443	2.797768516	0.725974816	2.129496755	3.161811714	0.914665247	1.954310815	4.15775494	3.324450564	4.151453005	14.11678889	2.598176751	6.233475733	0.118688647	0.118688647	8.32790142	6.233426927	2.074101255	5.143013746	1.188225002	0.924402936	7.623161368
TG 18:1_35:1	2.429266464	0.061989062	0.388805154	8.066236722	8.510224323	2.199663765	0.719182326	1.080982154	4.178415427	5.393957795	6.046518077	2.625093639	2.688757544	6.178326132	1.697791742	0.895346556	2.791115218	13.12280325	1.997472794	4.032883776	0.471743326	7.028942426	2.316967368	8.585013019	2.562598388	0.892163789	1.568372126	2.10845348	2.655871078	1.078715843	1.935962059	7.977887926	0.362737096	9.338939159	0.061989062	14.51567363	1.613238187	7.258155222	4.839009716	8.51252267	4.033069241	0.30994531	8.122404553	4.03307369	0.418579025	3.225995813	1.040633455	2.239712891	2.79841379
TG 18:2_35:0	0.023700428	1.954599968	0.023700428	0.023700428	1.617486624	3.030360704	0.023700428	0.55478004	2.309760128	0.023700428	0.023700428	0.023700428	0.288500308	0.504748419	0.023700428	0.674208434	0.023700428	0.023700428	0.269224622	1.293889071	0.807535591	1.109782289	0.59450664	0.824255407	0.303193117	0.118502139	0.254154521	0.397608231	1.222080576	0.509278028	0.612300959	1.959704019	0.256614611	0.336461997	1.346140956	0.807998434	0.023700428	2.021864363	0.023700428	0.183575193	1.005443607	4.044763786	0.023700428	2.022772368	0.023700428	0.023700428	0.13795181	0.023700428	1.153515136
TG 16:0_37:3	0.864212632	0.017523645	0.017523645	2.077281045	1.384519145	1.384484822	0.688836153	0.180559417	0.017523645	0.017523645	0.017523645	0.017523645	0.595420709	2.970817231	1.298324574	2.078854922	0.823020824	2.335608889	0.533936265	0.017523645	0.727109758	1.921525638	0.94901937	2.368715395	0.10500515	0.44472095	0.138638287	0.505144839	0.262350007	0.13204977	0.101301789	1.373343308	0.326579742	1.901424695	0.017523645	1.247472255	4.388296699	3.849669329	0.518952379	1.037876269	1.512924204	0.017523645	0.017523645	2.075746029	0.692118705	5.143013746	0.445534748	0.017523645	0.017523645
TG 17:0_36:3	2.59561955	2.075738585	1.368255287	12.4759745	4.153601724	5.546318703	4.847525158	2.378206031	29.1286867	9.661506947	0.160739108	2.771111971	6.556704513	10.09744677	20.79495793	9.70208579	3.641103975	74.46410807	0.803695539	62.77841317	7.128432239	22.72814486	3.597822853	24.07022642	4.305485153	1.286465581	2.063338127	2.784535806	2.63781094	2.270425389	3.752158866	7.565927247	0.848949813	2.847880404	1.661093909	3.278873222	10.39108943	14.0430617	2.078853992	7.27133507	2.609185883	2.079073755	4.026489172	1.923223918	3.463362933	10.28601289	1.336595887	4.157698384	7.623138069
TG 18:2_35:1	6.657043484	8.309146228	0.377999505	6.237956625	22.17309361	4.157676738	2.771789341	2.92587472	8.327919924	4.158097346	0.075599901	6.926770857	3.517942263	6.533336298	7.647972592	10.39427723	2.958402033	47.86461059	3.994964111	49.93895573	2.932954096	21.00405411	4.934095386	26.70416655	5.484649213	0.640154968	3.134742541	2.500099879	2.877869798	0.923555273	3.34602354	6.755268477	1.432832804	3.712840305	0.830542324	1.247466619	10.38484507	8.981295711	2.598186524	12.46380921	4.536470975	14.57112915	8.324705096	6.693478928	3.465429885	7.710665286	2.821985691	5.029857719	1.384515213
TG 16:0_37:4	0.012216295	2.075718268	0.116629213	0.012216295	1.384518244	4.157710664	0.691915016	0.012216295	0.012216295	0.012216295	0.012216295	0.012216295	2.385228857	0.012216295	0.012216295	0.012216295	0.012216295	3.719278044	0.012216295	0.012216295	0.593398797	0.552215982	0.569293783	1.979020824	0.593830936	0.127878123	0.17280864	0.112434686	0.239800858	0.131064934	0.101301789	0.83125384	0.158985164	0.012216295	0.012216295	0.832060235	0.012216295	1.281925957	0.012216295	0.012216295	0.75646533	0.012216295	0.012216295	1.686829217	0.012216295	0.012216295	0.593784695	0.461508512	0.434720744
TG 17:0_36:4	1.362282666	4.151455256	0.503884781	6.237919123	8.311297623	1.384517313	4.0603017	1.77096097	0.083079735	2.769345347	0.083079735	2.078854097	3.57511796	3.086865407	11.19404569	9.007691541	1.039029812	10.71866811	1.333663934	8.317331453	1.708597921	14.96697093	2.846467467	15.82978294	1.633214275	0.8959042	0.542052369	1.598459939	1.438934419	1.869317812	1.013626169	2.956628152	0.849387731	0.942642158	2.49415697	0.415398675	10.39115038	0.083079735	4.159252952	7.271317646	4.158805388	6.243255576	8.327962148	8.087537355	1.386597494	18.98778363	1.336580755	1.848773033	2.771100215
TG 18:2_35:2	0.735301311	6.060762572	0.967109669	4.717914394	14.55010555	13.13047636	16.1658516	3.546947445	2.834092997	7.83632689	3.5925939	0.89878322	3.753122199	9.97861646	3.489272848	11.47354677	4.717756303	8.592521581	0.588724028	23.08802967	8.082568658	16.71056964	9.521932012	12.96520917	5.662633507	1.959296048	2.801039696	4.629639939	5.170936487	5.19534677	2.724088986	7.791543692	1.155044932	0.336442978	5.3885263	2.426482036	4.041939181	6.064378387	4.5457552	1.469702831	3.536233101	6.742423652	22.25179336	7.075171796	4.044909947	5.84119034	2.030279454	4.776630993	2.308764127
TG 18:3_35:1	0.011904272	0.011904272	0.11127104	0.011904272	0.011904272	0.011904272	0.011904272	0.337596609	0.011904272	1.01287872	1.35028693	0.011904272	0.011904272	0.252867128	0.337319334	0.011904272	1.738592874	1.0129777	0.675309082	0.011904272	1.012946704	0.101386268	0.091988062	1.012226213	0.86225422	0.011904272	0.674723671	0.202413083	0.450247792	0.152068151	1.59285021	0.723354125	0.011904272	0.011904272	0.011904272	0.011904272	0.011904272	0.011904272	0.011904272	0.746745155	0.405303606	0.011904272	0.011904272	0.011904272	0.202473838	0.011904272	0.125492004	0.011904272	0.011904272
TG 20:4_33:1	0.007258106	0.007258106	0.163068106	0.007258106	0.327459615	1.969687204	0.490946356	0.163976571	2.953060841	0.007258106	0.007258106	2.45768265	0.285778807	0.393105478	0.007258106	0.007258106	1.966725213	0.983368119	0.325152749	2.952222795	0.007258106	9.775815191	0.218634877	2.459961559	0.447153989	0.007258106	0.151148017	0.095942338	0.552949788	0.178951491	0.314765393	0.680834479	0.007258106	0.007258106	0.196510258	0.007258106	0.007258106	0.007258106	0.007258106	0.31713064	1.95495867	0.007258106	2.947686024	0.155314176	0.007258106	0.007258106	0.007258106	0.655883826	0.007258106
TG 20:4_33:2	0.009823898	2.665710683	0.163730237	0.009823898	0.654920681	0.009823898	0.406174201	0.08186276	3.939388203	0.009823898	0.009823898	0.009823898	0.009823898	0.155403415	0.984841217	0.009823898	0.9833677	0.009823898	1.880396769	1.969687204	0.327458277	13.04251376	0.437266999	1.969755094	0.447155627	0.009823898	0.151147297	0.05163648	0.009823898	0.357772289	0.104078369	0.907556916	0.049119492	0.009823898	0.009823898	0.009823898	0.009823898	0.009823898	0.009823898	0.303134085	0.009823898	0.491001465	0.009823898	0.009823898	0.009823898	0.009823898	0.405004997	0.009823898	0.009823898
TG 18:0_36:0	0.024870067	0.024870067	0.23373696	1.256033407	0.024870067	5.800943918	1.334707262	0.270834904	1.336857687	0.024870067	1.256021164	8.059547558	0.024870067	2.442532039	0.024870067	0.024870067	0.024870067	4.023722668	8.366727728	4.02383859	4.008188772	2.105059741	6.887227066	0.640821125	1.29668817	0.294157115	0.124350334	0.335339148	0.367123068	0.412599711	0.355461089	0.83392442	0.024870067	0.024870067	0.024870067	0.024870067	0.024870067	0.024870067	0.894603539	1.239205474	3.922595702	0.804267269	4.023699057	0.024870067	1.005180317	0.67024859	0.806050592	0.024870067	7.862669897
TG 16:0_38:1	0.013182467	0.013182467	0.013182467	2.077240481	1.235047385	1.384527548	0.013182467	0.202878029	4.157717038	1.384669418	0.013182467	0.013182467	0.595408395	0.013182467	0.013182467	0.67535368	0.013182467	18.61873867	0.26658084	0.013182467	0.727240403	0.550135868	1.328166408	1.392908893	0.994597236	0.127878659	0.138851316	0.112266812	0.559505615	0.065912337	0.10130339	1.570528151	0.326575248	0.013182467	0.013182467	0.013182467	0.013182467	0.013182467	1.040194411	1.037860938	0.377665112	2.078956733	0.013182467	2.075744312	0.692259301	0.013182467	0.656246167	0.013182467	0.013182467
TG 18:0_36:1	2.009848581	15.99608212	0.585049621	0.117009924	4.023732201	5.800844894	0.117009924	2.575365711	0.117009924	6.225748422	4.023691731	16.10661786	20.52346715	3.844745211	4.177125891	9.299163491	4.023752999	8.059604108	35.36657683	24.16882265	3.896892603	36.54474806	24.13308901	20.0815639	6.467570847	1.174072567	2.987421971	3.481464623	1.843322473	3.105269063	3.158648623	13.4318919	1.775890423	0.117009924	0.873301747	0.117009924	8.001537038	3.177312547	4.02503974	12.05613794	15.6177519	2.415285238	4.02364662	3.011431635	1.005163844	1.243667939	0.704168705	1.944006904	18.50881222
TG 18:1_36:0	2.103711093	4.008830311	0.166079836	13.19029758	3.631581964	0.366243971	0.930781993	0.799176587	2.086075415	1.614690082	0.671449626	0.41516682	6.275838464	4.220271626	0.424759302	2.117076116	1.612933212	8.830808687	2.214468356	2.40585835	1.35133078	1.374848824	2.285911841	3.056998632	2.064796948	0.549751826	1.512582555	1.815523379	2.065335416	0.79689257	1.724780359	4.974790295	0.443270673	5.380105371	0.625205	2.234334809	0.284089289	0.033215967	2.420121383	4.928419846	0.930788514	0.619886611	4.061231838	3.36158202	1.605822329	0.488604288	0.713520629	0.885539025	1.099834293
TG 20:0_34:1	0.981146094	0.034609986	0.180008915	0.489834744	0.034609986	0.034609986	1.498372742	0.196346087	0.326720007	0.034609986	1.212399428	0.034609986	0.997886939	0.981107667	0.979261803	1.965225815	0.034609986	4.817332843	0.974133002	1.960808426	0.034609986	1.348889272	1.012774892	1.681337921	0.603533084	0.391605599	0.326718245	0.26578638	1.177248041	1.570084226	0.350236877	1.129465402	0.974084802	0.034609986	0.034609986	0.489827041	0.034609986	0.034609986	0.981121212	0.703852594	0.654418808	0.034609986	0.034609986	0.034609986	0.034609986	0.034609986	0.034609986	0.034609986	0.502170899
TG 16:0_38:2	2.595637592	4.151495745	0.756014495	9.356996595	11.08446888	5.542227104	2.769732836	0.094045806	0.018809161	0.018809161	0.018809161	1.01059268	1.282837522	4.157719982	4.709007281	4.8499739	1.560699909	22.33804924	0.412429136	29.1356114	0.018809161	9.977652022	4.532867747	5.539305233	3.415083021	0.575830994	1.716995743	1.292242195	1.675855675	1.319904378	1.115549355	3.376410142	1.364520041	1.901490895	0.018809161	0.830815556	4.151473503	2.563882733	0.959182658	6.236477896	2.268268493	6.242791021	4.1577078	4.151439467	4.849946786	7.690063542	0.619385866	2.308885613	2.773188165
TG 18:0_36:2	15.42283075	44.29752073	2.432836115	22.79831192	32.22002061	46.97588205	15.25434333	18.53488341	8.047444343	44.29688285	31.9114935	88.60703528	144.9088776	90.45016965	54.28323878	50.49137978	215.8197557	111.838038	117.3235182	104.5047716	140.9168358	200.284114	78.42939577	92.28748746	37.16598256	8.8553653	15.50091094	30.50624853	21.87693927	13.81663075	12.35722416	54.98752596	7.441863193	7.681918544	10.21823559	134.4355879	48.33238816	18.79633471	14.30565464	39.21187876	129.5780428	10.96434401	23.79915313	22.73073829	31.1875842	14.73574721	10.98539035	12.73725241	28.17830192
TG 18:1_36:1	7.533177264	26.88572884	3.204955981	67.72255492	25.54124485	16.42721137	9.306008283	8.696950498	50.10964361	14.52480961	18.66512312	3.819498084	24.54079222	25.68352526	6.7637386	24.76467855	24.28387908	54.52700737	21.92216241	27.22868652	24.30580917	21.75350219	23.87458187	48.01495678	16.59487747	6.448070265	15.79006323	18.32131887	21.6003674	12.64982455	10.84731511	46.57427414	5.020049305	66.25870307	10.29742454	46.90369257	6.168354956	13.71244685	14.59733616	41.88893127	20.78814863	7.898445638	33.05094921	16.2419695	16.17374028	15.89636365	5.001193066	27.33486365	17.11938358
TG 18:2_36:0	3.45997801	10.39121738	1.566258704	1.038633896	8.315458621	0.065347135	2.077813698	1.667610969	0.065347135	5.542802398	0.065347135	2.078855827	3.57606547	2.375522544	2.334508725	2.074458581	5.200199757	7.438612727	1.3344728	12.47593666	1.188668613	6.362625611	3.102286512	17.57114077	2.226977042	0.326735675	1.806349856	2.057699287	3.672840491	1.649732775	1.68818246	5.266647598	1.241638079	1.898592698	1.66357877	2.910314833	3.386033074	3.849690037	2.598191181	5.192459987	2.645922831	2.079073755	12.48204907	8.309119806	1.386597494	5.135266018	1.309795745	0.92300063	0.544550287
TG 20:0_34:2	1.718401418	0.039205553	0.251754147	0.039205553	1.3844541	2.773192407	0.691913737	0.724964036	4.157729225	1.384676936	0.039205553	0.692258262	0.595420709	0.490972425	3.200371204	0.039205553	1.559129982	0.039205553	0.039205553	3.002637315	2.970741348	1.663077629	0.75887499	1.905986468	1.039317812	0.418128088	0.81321514	0.277196699	0.399783761	0.404817939	0.303905653	0.831257394	0.196027767	0.039205553	0.039205553	0.039205553	4.15766797	0.784298529	0.927787147	1.037876269	0.755327966	0.039205553	4.1577078	0.039205553	0.640871776	7.710461085	0.445483584	0.039205553	0.039205553
TG 20:1_34:1	3.462559037	4.151477364	0.400639872	10.39257049	12.47313438	8.315422457	1.385905328	1.104230291	16.65586116	0.07553312	0.07553312	3.397577668	5.960228518	2.968489635	0.07553312	8.317488278	9.883898722	22.06070074	1.067092945	29.13062156	2.969026514	4.146700391	4.174664915	13.45420056	3.708073325	1.151858383	2.976514701	1.962192489	2.478106332	0.980446705	0.974230473	5.080044143	0.753525582	5.641305357	0.830526417	1.246207312	2.075737178	6.420795112	2.078859302	6.230373434	0.377665599	14.5710029	8.269249443	10.38489247	6.236564974	11.76101044	1.484394154	1.847363418	5.992968695
TG 20:2_34:0	0.864341002	2.075740906	0.125875835	0.010606818	1.384511461	1.297798563	0.691398256	0.010606818	3.378798154	0.010606818	0.010606818	0.010606818	0.010606818	2.375576566	0.010606818	0.010606818	1.039416788	3.719417204	0.216620516	0.010606818	0.010606818	0.409820725	1.138028141	0.790657355	0.742147241	0.320079866	0.452025409	0.393269756	0.319921942	0.010606818	0.101300547	0.554358314	0.261152264	0.010606818	0.769490443	0.010606818	0.010606818	1.281945832	0.519322532	0.010606818	0.377661283	0.010606818	8.327962148	2.075737125	0.687082276	3.172804924	0.148362293	0.010606818	0.010606818
TG 16:0_38:3	0.864341288	12.46061774	0.566002672	3.119033989	4.039817744	2.773212837	3.463685597	2.573643794	16.63085241	2.769316959	0.113200534	8.313337102	7.150253085	7.128511073	7.993643423	13.16542611	2.080419349	48.3841715	1.60023882	49.94983982	4.752882854	10.27791428	6.072107256	16.61908532	5.622171405	2.496107606	2.621048154	2.038712815	3.825504154	1.858340664	1.216530537	5.674160089	2.874742055	0.949286967	2.491610029	3.519116826	8.302874721	16.6991338	2.07728952	11.42902542	1.511800945	14.57165964	24.97079707	7.899709664	2.76497945	34.62592962	3.56617726	3.233158861	4.849956292
TG 16:1_38:2	0.01278792	0.01278792	0.230625094	0.01278792	1.384511461	1.281674574	1.383802152	0.076916448	0.01278792	2.773495127	0.01278792	0.69227228	2.383445025	1.188684491	0.01278792	0.692259532	1.03350225	7.449905645	0.01278792	5.841757183	0.01278792	1.107612537	1.326220256	0.642696789	1.039314683	0.0639396	0.722917548	0.168568265	0.399783761	0.108200352	0.203572893	0.369473495	0.326780166	0.01278792	0.828652225	0.415406374	0.01278792	1.281945832	0.01278792	3.116745631	0.01278792	2.078724037	0.01278792	2.075744219	1.386598287	0.01278792	0.145338502	0.461505684	1.386590911
TG 18:0_36:3	9.368015927	81.1659015	7.491135102	44.25639273	46.3213368	95.80212528	41.57272503	37.47928423	37.5574462	107.9527976	76.71859113	120.8208766	249.726864	122.6488692	66.24255987	118.3236534	213.0458775	193.3227727	206.5153113	83.99031724	273.7734606	311.0360852	140.7452432	204.2687611	65.47550583	18.19496481	26.77308836	46.17464849	33.54580317	23.80294488	16.0681782	77.54246606	13.1353831	34.20810138	13.11249821	274.7630342	140.136446	24.14690893	25.4935742	54.05035231	306.263077	22.54354998	100.700874	27.14343024	52.32055738	21.46764892	44.09118798	38.21888463	124.8567307
TG 18:1_36:2	43.68298088	154.6028511	14.87243214	372.3834462	132.4044255	59.11997046	47.11544527	54.38504748	309.4503709	125.0424151	113.9211215	37.68621511	125.8370134	116.492675	34.44379138	116.5550658	118.9803305	307.9602556	90.78022473	200.9920864	104.6226101	99.12811188	142.1296328	220.3505842	95.39611343	29.85976411	49.82791232	84.48528434	88.39528975	52.92063928	32.17017724	158.8631459	22.13820687	283.6627527	41.82345177	211.0488807	41.15512231	65.14914177	113.786549	112.2827008	81.59149993	62.5102853	395.7239768	101.1935975	65.90904337	58.88720326	35.23404396	148.3649528	69.40779525
TG 18:2_36:1	6.247318521	47.93318151	2.347787466	22.91630762	19.40022677	21.21227772	40.35340925	23.93844148	20.94802565	42.49407966	24.24568903	5.931115755	17.03876219	36.37195562	20.70934131	40.25842563	16.50956171	21.22950752	18.62044267	111.8461382	40.07849039	45.7285733	77.95856202	59.85057406	23.45490789	10.40637895	19.97997062	21.13447313	32.2776932	30.34778749	15.10177701	66.74456914	11.05976344	13.1326706	39.07836892	31.11116814	14.55561601	10.51198787	29.78030551	9.576848569	38.39830737	23.67621243	56.64301271	34.36880219	44.01306107	15.8355564	23.48901231	23.97379599	13.85599051
TG 20:1_34:2	0.98114934	0.06534302	0.488388849	5.39419112	0.06534302	0.06534302	4.495202666	2.150836964	1.962280871	0.06534302	8.839123869	5.392638669	9.955930692	12.766763	2.450625891	10.79783716	0.06534302	4.904885691	0.490327917	2.331446671	1.217171015	18.17021802	8.447899846	2.878802653	2.867581234	4.806991013	2.98592889	2.698807603	6.082716764	7.459850962	0.56045939	23.07740358	4.121201998	7.858015012	0.06534302	4.364110162	0.06534302	2.916953934	6.876762222	8.836139636	0.326715102	0.06534302	0.06534302	6.876784116	0.06534302	0.06534302	2.104447445	2.450694058	1.507996249
TG 20:2_34:1	1.965224517	0.073576309	0.367881543	2.942024773	0.073576309	0.073576309	10.49777628	2.039063494	1.635564031	0.073576309	2.94638328	8.825887185	16.2498325	4.908644135	4.90421559	6.873856313	0.073576309	11.76627746	0.981381065	2.453373129	3.924535536	15.71144377	12.50304844	3.619112653	2.985127606	8.589315864	2.616357318	2.290055132	6.87151052	6.054928274	2.024678996	26.09659032	5.653433712	0.974209625	0.073576309	4.113829286	0.073576309	6.872596961	9.823127632	9.820257723	0.981126456	0.073576309	0.073576309	5.889778693	0.073576309	0.073576309	1.536311534	0.979665711	4.525667028
TG 20:3_34:0	0.981140866	0.014570327	0.014570327	0.981175954	0.014570327	0.014570327	0.014570327	0.29169417	0.014570327	0.014570327	0.981148613	0.014570327	0.014570327	0.014570327	0.014570327	0.981138981	0.014570327	1.965225815	0.014570327	0.979616249	0.014570327	4.910119492	1.688957398	1.401713651	0.226382537	1.177110067	0.436277034	0.691318045	0.981728943	0.392220523	0.140010411	7.856453984	1.96286915	0.981159118	0.014570327	0.014570327	0.014570327	0.014570327	0.014570327	1.962272055	0.014570327	0.014570327	0.014570327	0.981123574	0.014570327	0.014570327	0.014570327	0.489834363	2.513865889
TG 16:0_38:4	6.055581893	18.70029901	1.638289442	6.234875165	9.539582961	4.157709755	10.38904558	4.850684631	37.45690102	1.384668447	0.269327426	6.930903326	9.535561973	5.33562088	5.14889627	12.47103231	3.641097776	59.57563697	1.34663713	25.56135697	4.751098814	15.24551545	11.55878321	26.51431642	6.676678224	3.584002761	5.423228616	2.436994582	5.755488642	2.220945643	1.684090728	12.19126993	2.867199825	3.802915487	4.157654052	1.515470509	4.15145293	6.417410714	5.717273599	13.50478665	6.048209874	7.442749684	12.47301577	12.46686055	4.849832739	33.40982139	6.236345348	5.024085031	8.315398344
TG 16:1_38:3	0.015889486	2.075737125	0.125786851	5.199407652	1.384513599	0.015889486	2.769703263	0.542368536	4.126786497	0.015889486	0.015889486	5.212269334	1.192620445	1.188694748	1.59773148	0.692257	0.519708388	14.88839973	0.266571053	29.1192216	0.015889486	1.663086612	1.707882258	2.425943726	1.831306414	0.511889326	1.084651333	0.618137185	0.239821899	0.197777398	0.507120571	0.184604943	0.196025499	4.749202619	0.015889486	0.830110334	0.015889486	1.281945832	1.431829258	0.015889486	0.015889486	14.56543205	12.48554847	0.015889486	0.692259301	7.710582918	0.445524179	0.856400005	2.771106135
TG 18:0_36:4	13.41300872	56.39295075	4.448261561	12.07117845	22.95534366	81.29074231	30.84570581	31.57516981	13.41107606	100.4215663	58.87805859	32.22624864	128.8815453	52.28472775	55.76233312	146.7905478	97.82726513	140.8713701	82.35249754	139.0156771	225.5584011	268.7372295	93.09341583	172.146371	36.63155343	13.41264393	13.06964774	22.08922947	17.13732052	15.62988318	7.290854615	46.72561655	8.272337008	17.12744516	16.60577275	112.0759073	92.64185661	24.13842837	11.80429931	38.21039166	204.1790136	16.10250477	55.98627985	26.13381995	36.22203487	15.40355985	35.75819822	28.83592109	66.47166472
TG 18:1_36:3	49.2248035	205.6971377	13.97692627	332.7642182	133.7636781	70.1332334	63.44202706	88.61883141	373.7430192	146.0517591	211.7373827	47.61403662	164.7205524	92.68520303	49.52928755	233.1494564	150.2511868	370.175243	97.95188706	306.4337141	161.5081138	131.4953876	163.90597	364.6242989	114.9569033	42.61583071	65.69364064	90.60602037	115.3371072	59.47621153	29.49983848	158.8923411	28.93916447	391.2116891	46.08974781	208.8184398	52.35457577	71.27470854	148.8340453	111.5806754	142.0982441	92.14910536	561.2941331	150.5625206	96.05634844	93.17392172	60.02619604	227.177349	69.68158724
TG 18:2_36:2	40.05467938	145.7277448	12.77214579	85.60814067	90.93602495	122.2225122	203.475417	119.1069682	72.77151236	194.0343548	100.8466601	50.75627965	67.81628552	82.04655228	82.51955914	244.2962178	68.5540697	111.2017477	70.52248701	435.7758276	203.4773233	180.4716929	342.0807408	263.3063465	95.32270837	40.21097014	67.6703088	80.26004472	114.7534202	107.2943654	40.89763761	210.2936065	31.80689615	51.5294312	145.5296476	105.1438488	49.32360867	55.14921445	115.1970826	28.18053536	163.0540719	116.6198613	362.1590732	153.6541784	147.4256292	92.59977691	95.64207287	121.5544293	64.65913225
TG 18:3_36:1	0.20235242	5.070944695	0.445264438	0.040470484	0.337321951	0.841859365	0.040470484	2.094188747	2.531684896	1.01297149	0.943989018	1.518709965	1.216838601	2.530931116	1.182142496	0.040470484	4.076176072	4.054989472	2.36662285	0.040470484	4.057976468	3.093607514	1.565453091	7.159253096	1.896747376	1.18480307	8.110615454	3.695438264	3.49019379	1.012534655	6.369438849	8.683409431	0.616554953	0.496707565	0.505729484	0.040470484	0.040470484	2.533972726	5.391705731	0.337321574	1.620015337	0.040470484	0.040470484	0.040470484	1.013585276	0.040470484	2.363895692	7.385221957	0.040470484
TG 20:1_34:3	3.925997475	0.016254849	0.245006343	1.960855857	0.016254849	0.016254849	1.498408532	0.588448824	0.326720007	0.016254849	1.965225766	0.489836523	2.990664191	2.946378258	0.016254849	0.016254849	0.016254849	1.965225815	0.016254849	0.489834351	0.326722456	2.900848447	3.040348206	1.121611992	0.603532877	0.981115514	0.435951299	0.518009241	1.766759519	0.588919474	0.203684497	1.963779038	0.981717125	2.946443905	0.016254849	0.9811397	0.016254849	0.016254849	2.94635738	1.962282975	0.654160172	0.016254849	0.016254849	3.927505265	0.016254849	0.016254849	0.140184616	0.489831361	1.508009853
TG 20:2_34:2	4.911591006	0.162657434	0.858256277	1.054040943	0.162657434	0.162657434	10.49251793	2.731656841	1.308145702	0.162657434	5.889829445	3.923134758	25.96725153	5.887674448	2.941924187	2.690271608	0.162657434	7.832425928	0.813287168	1.768222719	2.616683539	16.67961526	10.13582365	5.590085038	3.457673262	8.618527992	2.574225645	3.509757279	6.288613333	5.395421192	1.330055493	22.07858688	7.654734933	2.917979811	0.162657434	3.43324456	0.162657434	10.80135868	0.162657434	11.78547382	2.289956588	0.162657434	0.162657434	4.904885647	0.162657434	0.162657434	1.962114694	3.923040988	2.513852993
TG 20:3_34:1	6.607010464	0.234228691	2.330166143	1.462791776	0.234228691	0.234228691	14.95761927	2.742456262	3.271127286	0.234228691	2.946392307	3.433270128	6.994064556	9.820224727	8.334449234	11.78543845	0.234228691	10.80135895	1.963241226	4.90427069	2.288965938	26.5173205	9.05979358	5.046195786	2.942962065	6.587258072	4.050239761	2.756431026	10.40384102	3.362435597	1.751617501	39.59178614	5.808253578	7.857913512	0.234228691	6.373714766	0.234228691	6.873905929	7.854993038	8.839112783	1.96222382	0.234228691	0.234228691	7.840138253	0.234228691	0.234228691	2.523495285	2.941936109	2.512343392
TG 20:4_34:0	3.459963417	10.37368427	0.483796355	2.080413494	2.76902926	9.699880035	2.769699275	1.231847394	24.95878815	1.384668447	0.059213717	0.609756686	4.170381158	4.157743366	17.59448749	3.465454297	3.122941923	7.357063959	1.601045756	8.316312795	1.186891804	6.652349772	3.036042594	6.331210736	3.267171245	0.960035855	1.626697641	1.179807195	1.119012124	0.593927003	0.709731437	3.843205793	1.632674336	1.898645277	0.059213717	1.662859426	8.309159913	3.84968728	0.519323113	8.312334841	1.134122284	8.321584863	16.64322654	4.15148562	3.584079636	10.27047378	0.296068583	2.308884592	2.078860966
TG 22:4_32:0	0.864341288	0.013185096	0.013185096	1.038647176	0.013185096	1.384484822	1.383200211	0.153833997	0.013185096	0.013185096	0.013185096	0.013185096	0.729669887	0.013185096	1.597794221	0.692256184	0.013185096	0.013185096	0.013185096	8.329698716	0.013185096	0.831455761	0.948450266	2.372342512	0.444303344	0.255940748	0.451958052	0.013185096	0.319682913	0.065925482	0.304215224	0.831531885	0.335097125	1.901383408	0.013185096	0.013185096	0.013185096	2.5677449	0.013185096	0.013185096	1.134126604	2.078840457	0.013185096	4.1577078	0.013185096	0.013185096	0.297161967	1.385908941	1.386590911
TG 16:0_38:5	8.651201443	29.0915084	2.89819808	9.356980166	18.01538453	14.87890495	18.88332014	5.351932854	62.42764824	6.931594025	0.091857616	5.544311951	7.747539291	10.69282667	22.38819855	9.534273525	9.316552814	54.08232043	4.803119506	83.2628257	1.780323695	23.5128981	11.956343	24.53391145	8.612074922	2.752045245	4.571709491	2.978090916	4.236704317	2.771453475	2.433614222	11.34116172	2.679103499	21.85357586	0.459288078	3.326999044	12.46682584	7.699859629	7.265381317	11.94332546	6.420741476	37.45887247	74.91314654	10.32757568	9.699940751	53.97434306	5.346818901	6.462521373	12.47043259
TG 16:1_38:4	3.43918844	4.1577078	0.116629213	1.038647176	0.023325843	1.384517313	1.707550567	0.610380232	0.023325843	1.384668447	0.023325843	4.748105868	5.959521694	0.023325843	3.200234208	0.692259532	0.023325843	18.60469532	1.067892936	12.48752472	2.970780477	4.526054416	1.328739919	5.540541684	1.780954029	1.087909992	0.723189152	0.505703658	0.55950649	0.659843473	0.303912063	1.660295998	0.522806054	1.901424695	1.663523534	1.565055894	0.023325843	1.281947604	2.598178935	1.037872461	0.023325843	4.157824026	8.32790142	4.135053425	0.692252779	10.27047887	1.039852114	0.461495094	0.023325843
TG 18:0_36:5	0.669945321	7.188599802	0.468109432	4.023639086	2.011862752	5.800853553	4.011602681	3.393896861	4.011971486	32.21400192	10.61646505	16.10699768	4.020891969	4.023773455	22.11522215	12.05915587	20.13090955	2.461761645	5.15991992	16.11023417	24.16644966	20.41481255	17.81357525	13.94421498	2.269432165	1.56999829	2.738361282	1.117350493	1.523886205	1.960007809	0.771234832	6.171484883	1.256408777	2.013267284	2.622521699	30.56754235	7.691253534	1.339933683	0.894611701	5.55027397	31.16592481	0.804226674	12.08318295	5.025100053	1.005179717	0.670305283	6.990794369	0.66993398	4.023714017
TG 18:1_36:4	37.53099129	72.81432694	7.573929675	166.6956554	71.82320089	41.15309089	43.22745527	64.22595025	162.3354306	104.8045928	125.6974184	20.2882156	64.84108943	51.66005724	32.57805418	168.4919467	77.8457094	152.4696992	40.74992702	219.356197	98.8765309	73.65129496	90.2342708	269.1789792	65.16348079	28.29678158	35.26164041	40.95193787	47.08325629	45.58905739	13.34974263	80.65050508	19.60016936	176.0747428	27.46546306	157.4556402	40.0516211	51.91135845	66.55384788	57.35985253	97.24214396	32.10639277	375.4753179	121.6546637	54.29420876	55.25961944	56.1424628	142.2727587	36.28252215
TG 18:2_36:3	55.9204355	15.80960991	81.4884752	13.40584595	56.93758147	75.55923468	406.2124327	501.5457629	27.32777538	11.35003355	1098.404221	16.83177873	33.64441322	31.03213679	464.5094191	121.2361017	60.75052235	26.15929936	61.27117461	122.8737437	175.369769	124.9278263	324.2904406	341.0463363	127.1989636	143.6678784	232.7151514	173.9278099	592.1026491	95.48871321	30.00774244	3480.485347	102.6247918	27.70430956	441.9331759	59.11275798	24.00497014	37.03226175	62.72736038	369.6799008	96.94591847	32.92979943	71.28322067	92.17424941	50.71341592	19.20169613	601.6344812	166.766895	167.4025696
TG 18:3_36:2	3.44303869	5.070954689	1.782354674	0.356470935	4.953323189	4.050675738	0.356470935	12.68468654	9.112249943	28.27932722	13.83277541	5.569105103	11.35676942	4.808199394	6.751763854	0.356470935	13.91521434	29.40383355	7.506753086	0.356470935	32.44229771	13.67694846	9.340384854	29.16193409	10.04347048	5.492564838	20.78037384	14.28825471	20.15105929	7.16306641	37.1695399	28.30204642	2.949506764	6.938432845	7.087791687	0.356470935	0.356470935	4.562968424	37.75006806	3.71360346	4.7717235	0.356470935	0.356470935	0.356470935	2.837045314	0.356470935	16.92500274	26.26069666	0.356470935
TG 20:2_34:3	0.014001026	0.014001026	0.122504926	0.489833476	0.014001026	0.014001026	10.4978342	0.588446821	0.98114202	0.014001026	0.014001026	0.48984166	3.994465926	0.981150662	0.014001026	2.946405148	0.014001026	1.903219032	0.014001026	1.924902785	0.65442018	3.43841493	1.013789509	1.401696001	0.16463546	1.176518287	0.654089279	0.654089972	1.762468799	1.766755457	0.070005131	4.418060894	0.948091046	0.014001026	0.014001026	0.014001026	0.014001026	0.014001026	5.036612659	0.738009469	0.654411346	0.014001026	0.014001026	1.70823124	0.014001026	0.014001026	0.420567145	0.014001026	0.014001026
TG 20:3_34:2	1.96526424	0.294306074	1.47153037	2.94053222	0.294306074	0.294306074	15.00201772	4.31755134	1.962284885	0.294306074	8.839152479	9.793103617	9.990723878	6.87396007	5.392564587	8.747556929	0.294306074	16.69693813	2.288592903	4.733195089	2.616666399	27.93278672	12.68758279	8.538012775	4.376869826	8.827763728	4.78696773	3.78572058	12.56280432	6.085282572	1.681776547	31.91655507	5.540819023	10.80138751	0.294306074	2.941922931	0.294306074	3.918371683	12.76656921	14.53356851	2.615692836	0.294306074	0.294306074	12.7636079	0.294306074	0.294306074	4.068772491	4.904152736	3.014518898
TG 20:4_34:1	5.406252987	15.74860894	3.873889448	0.442623427	12.78373888	34.45011476	31.451255	11.1765519	53.15511148	0.442623427	0.442623427	11.09985145	7.437948868	12.27464233	17.22654075	0.442623427	49.21527555	24.29412626	18.02810061	28.54576894	6.88348287	284.7582269	15.70020986	69.39697356	14.75314938	8.696059663	12.25246355	8.901049676	16.35625872	5.904736911	8.019551013	20.6879585	5.266247776	0.442623427	3.738111972	0.442623427	2.213117135	6.556157247	0.442623427	14.75045279	34.45626098	11.79367548	24.60442261	4.326335302	0.442623427	14.09453068	3.065625828	8.849260848	0.442623427
TG 20:5_34:0	0.008186772	0.008186772	0.081864749	0.008186772	0.008186772	4.919771842	0.008186772	0.081866304	0.98333018	0.008186772	0.008186772	0.008186772	0.569300203	0.590261271	0.008186772	0.008186772	0.9833677	0.983368119	0.008186772	0.008186772	0.655891832	3.261876964	0.109151531	0.690441465	0.08932396	0.061092562	0.302522138	0.103398016	0.110524248	0.089376313	0.008186772	0.306859913	0.133002746	0.008186772	0.196557233	0.008186772	0.008186772	0.008186772	0.008186772	0.008186772	0.008186772	0.008186772	0.008186772	0.008186772	0.008186772	0.98336705	0.170986982	0.327453706	0.008186772
TG 22:4_32:1	0.638680187	0.008696436	0.008696436	0.008696436	1.586807648	0.008696436	2.733686954	0.008696436	3.833043909	0.008696436	0.008696436	0.926845899	3.833652859	1.218137494	0.957544564	0.008696436	0.008696436	0.008696436	1.81575797	0.008696436	0.008696436	0.765693539	0.492551315	0.638201352	0.810234105	0.265570189	0.220930312	0.079734611	0.147144458	0.112551751	0.128419554	0.718143729	0.043482182	0.008696436	0.008696436	0.008696436	0.008696436	0.478772304	1.904858129	2.875487502	0.008696436	3.833200204	0.478041127	0.008696436	0.958919149	0.008696436	0.048140499	0.318853479	0.008696436
TG 22:5_32:0	0.957539763	0.009594168	0.119800088	0.009594168	0.957508077	0.009594168	0.009594168	0.241744418	3.833046345	0.009594168	0.009594168	0.228731282	0.719399372	0.956058029	0.009594168	0.765511737	0.009594168	1.913644308	0.009594168	0.009594168	0.637644515	0.670053092	0.638199799	2.712227821	0.294574256	0.278634679	0.220937204	0.877804037	0.589015666	0.097746103	0.263338887	1.27398258	0.086966123	0.009594168	0.009594168	0.009594168	0.009594168	0.741005092	1.276408542	2.875495418	0.009594168	0.009594168	0.95531936	0.009594168	1.437729955	0.009594168	0.009594168	0.295405877	0.009594168
TG 16:0_38:6	9.452425253	20.77605265	1.732700156	10.39558673	19.40399109	24.94611125	9.697161197	3.849602963	70.75612356	18.01578663	0.290310568	2.078857482	8.339213059	6.867321237	17.59002214	3.463372981	6.760914626	55.84529259	3.468616391	41.62625327	3.564214241	16.62241375	7.755342374	23.34690015	6.979370735	1.778483245	4.248290596	2.47221197	3.117449685	3.02387301	1.782864044	8.407552129	2.156096086	17.17528769	2.491023287	3.325757166	6.471315461	2.563893024	3.118235235	15.58049505	3.40235384	12.48622694	46.90631808	20.67905631	6.928801063	28.27484496	2.821516405	4.620604133	12.20874891
TG 16:1_38:5	0.864342886	2.075737125	0.125877208	0.025175442	1.384511461	5.542064138	4.51474316	0.769880189	16.64336479	2.769304662	0.025175442	2.77112004	0.595406059	2.969041377	6.395888338	3.465440014	1.560690996	7.449784412	1.400340367	24.97390277	1.589249654	5.82082317	1.518318166	3.955597549	2.821682014	0.128484478	1.265241926	0.337135	0.639607472	0.725974991	0.607699491	0.50625226	0.448112459	1.898606958	0.83055425	0.415409316	6.233402406	1.281947604	3.119077816	3.116728934	0.377665599	4.1577078	16.83240394	6.233375359	2.078856813	2.567645141	1.484973544	0.461505684	3.465441185
TG 18:1_36:5	2.025811584	6.723466107	0.821346317	57.75604499	11.42757272	10.26577223	9.307903897	13.05093146	68.9031987	19.36640824	22.17999821	1.669865129	13.94718482	9.17276999	6.793156013	36.71039711	12.44235954	37.35800966	6.422136048	34.7972228	18.55460193	11.77306946	17.53209757	41.78518855	7.535821415	3.458227968	4.934086023	8.50969423	8.656727888	9.664670758	1.835520272	19.35350642	3.452776253	26.88427843	5.76058479	14.72861493	5.673240492	6.451315659	14.52184844	8.962870982	12.72092638	3.412184294	60.88750614	13.44221457	7.136325635	21.2193059	13.9878338	22.40652667	4.03198548
TG 18:2_36:4	30.86612769	175.6544328	10.0626827	66.58528095	82.85694324	83.83728473	226.127787	141.6546922	77.97195132	180.6433554	107.7674973	25.15092217	77.33179935	57.241472	81.89313994	327.8843524	71.13573879	62.8724745	38.04588247	465.7283207	260.2845924	141.2469263	451.6349535	428.1570864	74.86256645	32.5071535	50.26063527	38.30102232	64.72770844	100.5771899	20.4863521	239.147112	36.60819054	40.64314576	99.7122162	67.93870554	44.87727586	33.96170564	51.02807169	19.59811186	148.3203458	88.03352984	285.2725256	133.5524029	61.27172844	87.82350829	150.4032696	104.3571949	46.76403234
TG 18:3_36:3	0.507936798	13.18087129	4.151151286	0.10158736	9.115785696	2.228304979	0.10158736	20.53828667	7.592022062	28.39024686	10.12901356	3.397602216	18.33668588	8.85863254	6.753480426	0.10158736	24.46042081	36.50386175	11.15378642	0.10158736	62.86454548	20.25871431	16.87264358	62.8898791	19.65541085	7.164718677	27.03919164	14.5884723	22.06730736	11.35047184	27.84384687	46.36907183	4.260066167	7.429120022	4.050377488	0.10158736	0.10158736	11.15497935	39.71887308	6.617216778	9.317266402	0.10158736	0.10158736	0.10158736	6.485806509	0.10158736	19.02854138	36.92639811	0.10158736
TG 20:3_34:3	0.981139052	0.070084961	0.490387599	0.981163433	0.070084961	0.070084961	2.996791956	1.766228884	0.654421172	0.070084961	0.070084961	2.452124639	4.995335766	2.946420909	1.962260742	1.965216262	0.070084961	2.943426102	0.441955137	0.489834351	0.070084961	3.430369572	1.689984751	2.382849021	0.905529592	1.177127927	0.872230773	0.65402874	1.57064809	0.785615392	0.350424804	3.436905242	0.785029793	1.96526466	0.070084961	1.470974063	0.070084961	0.981132941	0.9811397	1.962274534	0.981109115	0.070084961	0.070084961	0.974226642	0.070084961	0.070084961	1.683930645	0.981133711	0.070084961
TG 20:4_34:2	11.79146964	23.62440961	4.258632723	0.47220832	17.70059292	24.60768732	31.45125159	19.48520101	62.31267138	0.47220832	0.47220832	8.84441944	14.30265123	10.62403919	21.65458469	0.47220832	47.24857035	32.48563311	18.35560679	45.24697618	10.12598524	317.8821165	18.24694589	104.813872	16.54141399	12.39434517	9.939897337	7.173113365	15.13694989	7.153256107	8.458393206	15.1532614	4.219841772	0.47220832	2.361041602	0.47220832	3.934917871	4.58938993	0.47220832	9.833647196	50.20180886	13.2357233	54.13436418	9.242546814	0.47220832	15.63721165	5.139669462	10.23509682	0.47220832
TG 20:5_34:1	1.44000726	0.049168489	0.245842445	0.049168489	1.966728917	16.73485445	2.948610301	2.704276022	1.215169003	0.049168489	0.049168489	0.490956297	1.14397345	2.951290389	0.049168489	0.049168489	1.966716455	7.87585044	1.30986459	3.936662555	1.958831191	9.780633485	0.873882733	6.131883751	0.983636003	0.499887349	2.572009381	0.931353472	1.548997628	0.715545692	2.727774144	1.448436081	0.688321964	0.049168489	0.393704738	0.049168489	0.049168489	0.327462746	0.049168489	4.109635293	7.8758191	0.049168489	3.93636946	0.049168489	0.049168489	0.654921526	0.397622449	0.049168489	0.049168489
TG 22:5_32:1	0.008695788	0.008695788	0.176385411	0.008695788	1.917898035	0.008695788	1.915063855	0.147261681	2.875503725	0.008695788	0.008695788	0.008695788	0.008695788	0.008695788	0.008695788	1.531947965	0.637715869	0.008695788	2.42220368	0.008695788	0.008695788	0.861621553	0.63819368	1.276890209	0.435997724	0.278841631	0.352160137	0.558624746	0.515666243	0.008695788	0.326433251	1.116958453	0.04347894	0.239019908	0.008695788	0.008695788	0.008695788	0.958974382	1.276408542	2.875491833	0.318863234	0.008695788	0.956089048	0.008695788	0.008695788	0.008695788	0.159668543	1.277343402	0.008695788
TG 22:6_32:0	0.610333878	0.008307758	0.179609228	0.008307758	6.711188069	0.008307758	1.917955444	0.220986907	1.917965279	0.008307758	0.008307758	0.008307758	2.835370276	1.913654351	0.008307758	0.574406792	0.295198813	2.391687614	0.60463869	0.008307758	0.228732345	0.287204078	0.95754103	1.595756864	0.220765954	0.278843589	0.662810374	0.737044287	0.883750609	0.263427187	0.592883842	2.473543804	0.130448123	0.008307758	0.008307758	0.008307758	0.008307758	0.008307758	1.277360781	8.623532328	0.008307758	0.957635023	0.927346156	0.008307758	1.917955421	0.008307758	0.398807906	0.008307758	0.008307758
TG 16:1_38:6	0.864347492	6.233451268	0.503886545	5.196231143	2.773180613	6.93083604	2.771789341	1.001089225	8.315450483	8.316311255	0.013055227	0.692258262	1.190824569	0.013055227	3.200371204	2.078847399	0.013055227	7.438584416	0.531622238	8.316312795	1.781889336	0.585402739	1.896892097	3.560327499	2.07951764	0.244314135	0.090296603	0.168399439	0.319683918	0.263898665	0.51227484	1.201275056	0.065276133	2.850690737	1.644231191	0.830799206	2.075737178	6.417401817	1.559528868	2.075744019	0.756443334	0.013055227	29.12768707	2.075737125	0.692259301	2.567614607	0.891054696	0.013055227	2.630851541
TG 18:1_36:6	1.204174116	0.010514497	0.052572484	5.256276287	0.668591077	0.855172971	0.92985776	0.87740659	3.632036262	2.420824711	2.016549982	0.715715566	0.671688899	0.149231688	1.910505864	3.13640518	0.40293913	2.017484829	0.221249024	2.520741018	1.612974203	0.549900225	3.172116271	3.680558295	0.72152313	0.239579937	0.32185931	0.698764365	0.368466405	0.890758527	0.483983639	1.727764538	0.196100779	3.889071589	1.439722889	2.234491757	0.010514497	0.010514497	0.4029502	0.010514497	1.5506564	0.010514497	6.077626921	0.671510132	0.620837545	2.420125376	0.780665535	1.693648347	0.366242552
TG 18:2_36:5	1.46950436	14.13637814	1.199699563	10.78468144	9.622365618	27.27297961	36.22702599	27.55330531	9.240747904	43.12111312	13.91917481	7.634973511	10.68502317	6.552490568	25.20607524	83.00756466	13.2751373	13.64707559	9.931077655	136.000229	67.00298985	22.27929887	112.0217519	62.81569392	9.341206303	5.61952341	7.370671357	6.83279208	10.02840315	19.8223314	3.538053358	65.67865651	7.607897746	4.715360601	18.81022562	12.13240078	6.468226557	7.681141073	12.12605153	3.858391488	33.55182633	4.718232417	66.76735769	28.27467844	15.36442603	12.63558546	32.24186268	8.930098194	8.62813846
TG 18:3_36:4	0.810017743	4.057997794	2.178245385	0.162003549	3.714585456	2.430628225	0.162003549	16.20763252	15.63927336	28.39340056	7.090829316	3.877996557	14.6021332	2.783808214	2.851334169	0.162003549	13.97739692	25.34892937	6.421534776	0.162003549	65.90938336	14.45335581	20.17082845	66.21785624	5.516413355	4.581181592	18.50199413	7.535111286	12.11382478	6.347806699	9.557183446	41.43352202	2.676698302	1.509357163	4.050372627	0.162003549	0.162003549	1.014502862	24.26474273	4.052955042	7.089573766	0.162003549	0.162003549	0.162003549	2.634576908	0.162003549	17.67036518	30.53151736	0.162003549
TG 20:4_34:3	1.903959644	4.922714415	0.737525851	0.098189271	2.621654814	1.966710697	3.439552221	2.786128439	9.8310625	0.098189271	0.098189271	0.490946356	1.710445197	1.573019464	6.397793436	0.098189271	13.78176262	10.82556403	2.949115508	13.78105888	1.966714989	35.86090401	1.966416477	15.72368756	2.324555085	2.598704877	1.285890813	0.664138384	3.319043082	1.162963833	2.098239444	2.571735221	0.522051081	0.098189271	0.98337589	0.098189271	0.491314706	0.655909771	0.098189271	1.310828691	5.906096954	0.981926535	8.859051755	1.376825766	0.098189271	2.950070389	0.983182625	0.982376007	0.098189271
TG 20:5_34:2	3.930480187	0.983368841	0.367076537	0.021830831	1.302621264	15.74547204	0.98336705	3.441555928	5.906117107	0.021830831	0.021830831	0.669417976	0.279948447	0.452548594	2.953054244	0.021830831	7.875742609	4.919823895	0.961470098	7.876407414	1.638255927	21.13645477	1.072328581	18.10735265	0.894038456	0.699898707	3.177512256	0.879656497	1.437701267	0.357773489	1.468078916	2.118071193	0.639197413	0.021830831	0.39310434	0.021830831	2.687816883	0.655908881	0.021830831	4.589360329	5.909043674	1.474351129	0.983262541	0.196439051	0.021830831	1.310825641	0.515548703	1.310824505	0.021830831
TG 22:5_32:2	0.318861323	0.010612745	0.059809692	0.010612745	0.010612745	0.010612745	0.691638858	0.010612745	0.957544884	0.010612745	0.010612745	0.010612745	0.95768317	0.478046838	0.897554831	0.010612745	0.010612745	0.010612745	0.890358996	0.010612745	0.010612745	0.383132196	0.319339202	2.075005429	0.294797607	0.010612745	0.147143952	0.398907519	0.44158769	0.112721386	0.06581018	0.478759723	0.010612745	0.23903342	0.010612745	0.010612745	0.010612745	0.010612745	0.010612745	0.956839079	0.637221903	0.010612745	0.010612745	0.010612745	0.010612745	0.010612745	0.010612745	0.638683045	0.010612745
TG 22:6_32:1	0.638679022	0.006238453	0.119800304	0.006238453	5.753676756	0.006238453	8.626038421	0.326777454	5.751001431	0.006238453	0.006238453	0.006238453	0.957695706	2.872624941	0.957544564	0.006238453	0.318865984	0.476954068	0.733149622	0.006238453	0.006238453	0.574213931	1.755638615	1.387468125	1.031347552	0.627765871	1.104681881	0.71833129	0.368082284	0.056275576	0.329443665	1.515770187	0.031192266	0.006238453	0.006238453	0.006238453	0.006238453	0.478905662	0.006238453	3.833023568	0.638676732	0.006238453	2.872603986	0.006238453	2.396682297	0.006238453	0.239383382	0.006238453	0.006238453
TG 18:2_36:6	0.367099446	0.012611977	0.063059883	1.346840054	0.012611977	1.009107101	4.042502215	1.902364805	2.886765942	1.346162067	0.897143891	0.448717848	0.866380736	0.504743773	0.50494048	6.748060216	0.472693439	1.454326584	1.346740226	3.885968793	0.012611977	1.716088423	6.544921717	5.55848987	0.606388498	0.593032148	0.254614019	0.39760821	0.539754062	0.917056303	0.351414065	5.635195363	0.770030455	1.346811495	1.346094311	0.80802422	1.212869584	1.209179455	2.020501134	0.183575866	2.525235741	0.012611977	7.789599876	2.019718733	1.618461531	0.012611977	3.449970336	0.750107723	1.153515136
TG 18:3_36:5	0.026985554	4.97789876	0.668273909	0.026985554	0.674640867	0.026985554	0.026985554	2.363415848	2.024436693	11.15272048	0.67565734	0.026985554	6.08422199	1.012227897	1.181626559	0.026985554	4.602993484	4.058014616	1.69029921	0.026985554	1.543108922	2.724243362	6.077550556	10.63172205	1.549570432	0.789793344	2.027988733	1.114489324	1.913821274	1.158872146	3.630578736	8.025696772	0.690294769	0.587304399	1.518705757	0.026985554	0.026985554	1.831167392	2.631587519	1.012985651	0.607656829	0.026985554	0.026985554	0.026985554	0.026985554	0.026985554	3.196136406	4.92353096	0.026985554
TG 20:4_34:4	0.012905165	0.983367715	0.081865642	0.012905165	0.327460121	0.98336705	0.487481305	0.573553474	0.012905165	0.012905165	0.012905165	0.962568639	0.572420153	0.012905165	2.461343643	0.012905165	1.969687204	0.012905165	0.654932239	0.983608632	0.012905165	9.780638574	0.437269035	2.953086929	0.625797346	0.299878897	0.37832551	0.064525824	0.110524447	0.174630033	0.012905165	0.151372146	0.012905165	0.012905165	0.012905165	0.012905165	0.012905165	0.978372428	0.012905165	0.012905165	0.98336705	0.491001465	3.931489329	0.012905165	0.012905165	0.270909205	0.012905165	0.65432969	0.012905165
TG 20:5_34:3	0.015114864	0.015114864	0.015114864	0.015114864	0.327461219	1.969687204	0.015114864	0.491686924	2.953060841	0.015114864	0.015114864	0.940035896	0.015114864	0.196556998	0.015114864	0.015114864	2.953054279	0.983368119	0.015114864	0.983608632	0.327458277	8.147318246	0.436939907	3.444371819	0.598700951	0.099855785	0.07557432	0.361711758	0.110524248	0.015114864	0.73434852	0.226942608	0.098395505	0.015114864	0.123422854	0.015114864	0.015114864	0.306961272	0.015114864	0.327459045	0.015114864	0.454502211	0.015114864	0.015114864	0.015114864	0.327461219	0.231296741	0.327445162	0.015114864
TG 22:6_32:2	0.318860733	0.008318316	0.116825363	0.008318316	1.915017579	0.008318316	5.750926653	0.896714958	2.875503624	0.008318316	0.008318316	0.008318316	0.957702977	2.869757888	0.883804038	0.191277361	0.638667875	0.957532325	0.008318316	0.008318316	0.228732103	0.287205052	0.31933529	2.393376689	0.515560976	0.14362332	0.220937268	0.008318316	0.073573653	0.008318316	0.526873376	0.877810156	0.043483201	0.008318316	0.008318316	0.008318316	0.239203198	0.008318316	0.63865261	2.820210463	0.638665444	1.918037911	0.478041127	0.008318316	0.957531055	0.008318316	0.319096096	0.008318316	0.008318316
TG 16:0_39:1	4.324303654	4.053674982	0.068625732	2.080386865	4.157698107	1.384484822	4.15763987	2.694444712	16.64336479	5.542832091	0.068625732	0.068625732	4.173254707	9.504009977	9.596317814	4.849351612	1.559129982	14.88829981	3.201267266	0.068625732	3.564171711	2.494618021	2.227045752	11.47522001	1.63313831	0.447946115	3.796543684	1.067539519	1.279210697	0.395949838	1.115489804	2.402282838	0.911549279	1.901383408	0.068625732	0.415406374	1.717351743	3.845830829	2.078864211	10.38809148	2.64590158	8.322420338	0.068625732	6.233471557	8.315352173	0.068625732	1.633742621	2.308883504	3.46332867
TG 18:1_37:0	0.810565543	2.690197929	0.158617198	1.343028299	0.007392795	1.466060731	0.930788108	0.462879736	6.264501853	0.80613955	1.342029227	0.007392795	1.344392989	1.221172845	0.849236324	1.344364373	0.805885231	4.038054441	0.220393446	0.007392795	1.61284435	0.61058241	0.121673717	1.613145298	0.721520409	0.091226303	0.952150292	0.232967716	0.393535022	0.140695024	0.161288313	0.520272629	0.353128491	1.343011584	0.576406557	1.115570819	0.007392795	0.007392795	0.007392795	0.353956961	1.551606073	0.007392795	2.027524644	0.671507252	0.930790922	0.007392795	0.195162834	0.628643854	0.73358759
TG 18:1_37:1	0.007829944	0.007829944	0.048545599	1.310233533	0.545683197	0.733570559	0.007829944	0.042034374	0.007829944	1.538200726	0.671511127	0.007829944	0.938690389	0.611795073	0.211574201	0.436741336	0.402946231	2.020535973	0.664388141	0.007829944	0.007829944	0.550264841	0.14470294	0.483993257	0.240508198	0.039891439	0.224005442	0.181336081	0.196693705	0.007829944	0.007829944	0.331481699	0.03914972	0.007829944	0.287754676	1.115578719	0.007829944	0.007829944	0.246535808	0.640173632	0.007829944	0.007829944	1.900667887	2.014020659	0.287168172	0.007829944	0.007829944	1.330855937	0.733593325
TG 18:2_37:0	0.367099446	0.008850167	0.063098843	1.983808842	0.008850167	10.10309264	0.008850167	1.030127133	0.577005347	2.58639463	0.897139609	0.008850167	0.866378656	1.00949203	2.513949652	0.674201364	1.010879659	1.011514641	0.268901101	3.885930468	1.615036653	0.808584675	0.776921711	1.010642533	0.736016236	0.299698163	1.27308141	0.795217112	0.375959904	1.120646782	0.615035933	1.347238574	0.2565121	0.336450275	1.346140956	1.860381502	0.403886964	0.807775527	0.504748661	0.008850167	1.011000279	0.008850167	2.021199182	2.59021588	0.808002753	0.494638205	0.414251813	0.008850167	2.308750421
TG 18:1_37:2	0.404675151	0.010601878	0.010601878	0.010601878	0.671500041	1.466075754	0.309954168	0.068568362	0.010601878	0.010601878	2.005428135	0.010601878	2.015817131	0.305235298	0.848719244	1.333180285	0.805175134	3.029281494	0.204207292	2.012883819	0.401188035	1.52794436	0.375084787	0.926052353	0.721522207	0.010601878	0.168047227	0.37048449	0.206286482	0.092714177	0.362994431	1.49223464	0.274616708	1.340568243	0.576407993	0.010601878	0.010601878	2.01534271	0.805896724	2.239713008	0.010601878	1.861718225	2.027571466	0.010601878	0.930779694	0.010601878	0.260161484	0.010601878	0.73358759
TG 18:2_37:1	0.008850167	3.74548223	0.008850167	0.008850167	0.008850167	1.009107101	0.008850167	0.079186347	0.008850167	0.008850167	0.626133955	0.008850167	0.288504085	0.979113716	0.504565642	1.624392686	1.079832189	0.008850167	0.49962176	0.008850167	0.008850167	1.077844822	1.189899637	0.658590679	0.100964064	0.096441312	0.078491852	0.120627449	0.657999669	0.008850167	0.087786808	0.612612768	0.008850167	0.008850167	0.008850167	0.806186563	0.758341474	0.008850167	0.504744069	0.008850167	0.504733347	0.008850167	1.894738192	2.966547788	0.808017526	0.008850167	0.690164989	0.681218331	0.008850167
TG 18:1_37:3	0.810564065	2.686148463	0.020025575	2.6700277	0.020025575	0.020025575	0.605643293	0.37868567	2.08608153	1.614690082	0.020025575	0.238449616	1.008545063	0.30545182	0.020025575	1.343028176	0.020025575	2.017494662	0.663747317	0.503820881	1.210035081	0.794502014	1.396696394	3.226803287	1.282379072	0.100127873	0.716581838	0.326042517	0.343403012	0.468936709	0.156695411	0.715426251	0.235419218	0.020025575	0.576380564	1.114861451	0.020025575	0.020025575	0.402950478	1.793383765	0.930768009	0.020025575	0.020025575	0.410831344	0.309953369	0.807112579	0.240701402	0.020025575	0.36624387
TG 18:2_37:2	0.018263948	0.018263948	0.018263948	2.695667124	0.018263948	0.757993222	2.692289221	0.63419664	2.309760908	2.696242684	0.897147863	1.347503536	1.154884826	1.010040077	0.018263948	1.348396503	0.624715073	0.018263948	0.378052442	4.870396751	1.542269384	2.021458766	2.380699197	3.031895969	0.765392364	0.474356405	0.166403431	0.331208832	0.469877081	0.305686342	0.351420718	1.058382839	0.09920923	0.412276049	1.322347855	0.018263948	0.401039533	0.805979857	1.01101311	0.55127453	0.49239627	1.346886892	3.289961841	1.00987216	0.018263948	1.516335376	0.966460664	0.018263948	0.018263948
TG 18:1_37:4	0.012794045	3.596786122	0.145784061	0.012794045	0.012794045	1.099839408	0.479554426	0.294618612	10.38596273	3.226964234	1.343016109	0.477614427	0.012794045	0.012794045	0.849541402	1.792040821	0.012794045	2.01750419	0.012794045	0.012794045	0.012794045	0.611326699	0.844152101	2.9039752	0.320596788	0.123399496	0.503968421	0.093075169	0.098272558	0.187547345	0.322574489	0.390111972	0.235302202	1.342982456	0.287771899	1.115578719	0.80662038	0.402903213	0.012794045	0.447674579	0.012794045	0.309976085	0.012794045	0.012794045	0.309953369	0.012794045	0.012794045	0.012794045	0.012794045
TG 18:2_37:3	0.01324032	2.018243755	0.01324032	0.86907348	2.425013164	0.01324032	2.696364076	0.554775111	1.155746831	2.696350201	1.347061922	0.01324032	0.01324032	0.01324032	0.467796001	0.674201364	0.673973869	0.01324032	0.01324032	1.817254507	4.042509688	1.212475176	6.843061155	3.873769652	1.212680947	0.23713001	0.339657195	0.066201602	0.56408253	0.509272703	0.615033105	3.920063977	0.192510146	0.01324032	2.696363161	0.808018498	0.01324032	0.01324032	2.525206608	0.367703021	1.501942078	0.01324032	0.01324032	1.643784568	1.618460606	0.504924436	0.552203394	1.469504999	0.01324032
TG 20:4_35:1	0.490946368	2.953085099	0.081865493	0.011273948	0.327460121	0.98336705	0.490928441	0.011273948	2.953063055	0.011273948	0.011273948	0.489059712	0.285780976	0.983957793	0.491682347	0.011273948	0.981110142	0.011273948	0.327461219	1.970171043	0.327399784	9.774464435	0.011273948	1.969739735	0.715121258	0.236634792	0.151372789	0.206950269	0.110526469	0.089376524	0.524248831	0.226944007	0.158643197	0.011273948	0.011273948	0.011273948	0.011273948	0.011273948	0.011273948	0.011273948	0.011273948	0.011273948	0.601647205	0.011273948	0.011273948	0.983334071	0.056369742	0.011273948	0.011273948
TG 18:1_38:0	0.005732887	1.343093926	0.14578354	0.005732887	1.34501001	0.366243971	0.309954168	0.033233622	0.005732887	0.805524507	0.005732887	0.005732887	0.335848047	0.005732887	0.005732887	0.005732887	0.402946497	1.006439119	0.005732887	0.005732887	0.005732887	0.005732887	0.281386797	0.483495662	0.231608626	0.079898441	0.005732887	0.093215555	0.05207608	0.028664433	0.005732887	0.005732887	0.117709151	1.091478548	0.287771899	1.115578719	0.005732887	0.395716494	0.005732887	0.005732887	0.309949451	0.005732887	0.005732887	0.671508605	0.005732887	1.612996359	0.130127223	0.005732887	1.466078782
TG 18:2_38:8	0.008787239	6.060781172	0.008787239	0.008787239	0.008787239	0.008787239	0.008787239	0.079184008	0.468907476	0.008787239	0.008787239	0.008787239	0.288500308	0.008787239	0.008787239	0.008787239	0.008787239	0.008787239	0.49962176	1.293909125	0.008787239	1.050029423	0.008787239	1.179414473	0.404160905	0.008787239	0.008787239	0.198804116	0.349147234	0.194912599	0.175580668	0.97972577	0.064104376	0.008787239	0.008787239	0.008787239	0.008787239	0.008787239	0.467653568	0.008787239	0.008787239	0.008787239	8.091057387	1.007556707	0.008787239	0.008787239	0.137945854	0.008787239	1.153512647
TG 16:0_40:2	0.015972044	3.897407919	0.015972044	1.038481729	0.015972044	0.015972044	0.691917553	0.015972044	0.015972044	0.015972044	0.015972044	0.692258719	0.015972044	0.015972044	0.015972044	0.692257	0.015972044	0.015972044	0.015972044	4.1577078	0.015972044	0.554636982	0.379715896	0.015972044	0.445487973	0.150509153	0.090297485	0.337138184	0.079860222	0.197975528	0.304216741	0.181146227	0.195831864	0.015972044	0.015972044	0.015972044	2.075737178	0.015972044	0.015972044	0.015972044	0.298667056	0.015972044	4.157738224	2.075703008	1.386453098	0.015972044	0.015972044	0.015972044	0.692268176
TG 20:0_36:2	0.9811397	0.014063513	0.122504926	0.014063513	0.014063513	0.014063513	3.001267461	0.070317566	0.316421074	0.014063513	0.98113966	0.488738825	2.99659399	0.014063513	0.489827784	0.014063513	0.014063513	0.014063513	0.327368909	0.014063513	0.014063513	1.963744497	1.013788351	0.014063513	0.106242112	0.39197748	0.435604947	0.654252569	1.17842434	0.392182938	0.21022467	3.196847784	0.71952965	0.014063513	0.014063513	0.307573442	0.014063513	0.981139751	0.981130774	1.820713877	0.014063513	0.014063513	0.014063513	0.981123574	0.014063513	0.014063513	0.280791629	0.489834363	0.014063513
TG 20:1_36:1	0.016336018	0.016336018	0.367882847	0.489846199	0.016336018	0.016336018	0.732017894	0.490418858	1.307859682	0.016336018	1.629487336	0.979673795	1.995635928	0.016336018	0.016336018	2.94636554	0.016336018	0.981131912	0.016336018	0.9811397	0.326723353	3.512842244	0.672506355	1.810081226	0.67914556	0.586189145	0.871573618	0.518261557	1.177249858	1.83303546	0.097984592	6.382015136	1.238120776	0.016336018	0.016336018	0.495681382	0.016336018	5.893104069	0.016336018	0.016336018	0.654411346	0.016336018	0.016336018	0.016336018	0.016336018	0.016336018	0.280380547	0.299660447	2.513854979
TG 16:0_40:3	0.010606746	0.010606746	0.090298196	1.038617794	0.010606746	0.010606746	1.384971052	0.230972552	0.010606746	0.010606746	0.010606746	0.692258719	1.78803107	0.593445131	0.010606746	0.010606746	0.855734214	3.719278044	0.192553974	0.010606746	0.010606746	0.276902289	0.758869985	0.395331745	0.592978295	0.447958256	0.090297487	0.168567071	0.079862532	0.092574634	0.094959566	0.277178503	0.376518313	0.926439343	0.010606746	0.25413385	0.010606746	0.010606746	0.010606746	0.010606746	0.75646533	0.010606746	4.1577078	2.075787649	0.010606746	0.010606746	0.297160448	0.010606746	0.691842155
TG 18:0_38:3	0.008077655	0.008077655	0.008077655	0.008077655	1.862422186	2.399563305	0.008077655	0.677449762	0.008077655	0.008077655	2.679792334	4.023770749	4.0237285	1.26140015	2.008857641	6.032570587	0.008077655	4.357538148	5.730919597	0.008077655	12.08339903	0.008077655	4.597787313	1.013980608	0.64529033	1.275560352	1.244265712	0.782658144	0.368669125	0.920820459	0.063744945	1.212234386	0.773038065	0.008077655	1.706241207	0.008077655	4.0237285	0.008077655	2.234513659	3.016299632	4.93401233	3.219395959	12.08318066	1.004403602	0.008077655	0.008077655	0.789938082	1.339902793	4.023746798
TG 18:1_38:2	0.037431944	1.343080823	0.243020996	20.16131332	1.342996478	0.73247923	0.930777999	0.841433689	12.52889289	1.614690082	1.345038838	1.192962812	2.017079168	2.13907121	1.485742919	0.895345896	0.8113975	4.038039279	1.328823717	5.577747024	1.61416497	1.283520318	2.144580371	4.392954599	2.084246551	0.717528368	1.405272312	1.143414929	1.721249931	1.861191906	0.553848794	1.756579589	1.294691944	2.685993609	0.575542996	2.234491757	0.538017509	2.608853644	3.2271861	4.482100376	0.620829698	3.979126763	8.116232964	1.343017367	0.187159719	3.012258806	0.585503882	2.241033394	1.46607702
TG 18:2_38:1	0.017557577	0.017557577	0.017557577	0.017557577	1.617486624	4.009369245	1.34616323	0.475587855	0.017557577	2.692315848	0.017557577	0.017557577	0.257318532	1.515737782	0.017557577	1.350420827	1.010879462	0.017557577	0.017557577	3.885370647	1.186093964	1.06216143	1.488050415	1.435190825	0.700129896	0.321415656	0.25436177	0.46381028	0.62869219	0.452020079	0.087787885	1.470356423	0.256807713	0.017557577	1.313240108	0.356610788	1.212869463	0.017557577	0.504744655	1.10250847	0.504748024	0.67343922	0.017557577	0.017557577	0.017557577	1.009721793	0.12770278	0.017557577	1.731998473
TG 20:0_36:3	1.797570843	0.021856219	0.122505149	0.489833476	0.021856219	0.021856219	2.996819796	0.392396889	0.021856219	0.021856219	2.945576954	0.605279468	3.818652132	0.021856219	0.021856219	2.946355431	0.021856219	0.021856219	0.163439046	0.956776486	0.326722456	2.944888397	3.041348701	0.700642866	0.30084021	0.981124811	0.328347281	0.326608438	0.588917947	0.492260137	0.140220445	1.357499292	0.981721662	0.957525437	0.021856219	0.021856219	0.021856219	0.981141107	1.91719721	0.021856219	0.646483869	0.021856219	0.021856219	0.021856219	0.021856219	0.021856219	0.140185326	0.021856219	0.502168577
TG 20:1_36:2	1.96228834	0.09796687	1.349022967	7.355006503	0.09796687	0.09796687	0.09796687	3.237768715	2.522170618	0.09796687	7.287155936	0.09796687	6.991102697	5.889849672	1.960788391	6.873865657	0.09796687	6.873826521	1.13307978	4.412724688	2.943424959	15.22239911	10.13787535	4.314818806	3.173889736	4.903619138	2.775487111	3.321206065	7.079533774	5.078070547	1.051137176	35.38856019	3.467007779	1.925590509	0.09796687	0.489834351	0.09796687	2.946367015	10.80423996	17.86903333	1.962245342	0.09796687	0.09796687	1.956632836	0.09796687	0.09796687	2.525916169	4.412872325	3.014534096
TG 20:2_36:1	0.017824274	0.017824274	0.151378599	0.981163433	0.017824274	0.017824274	0.017824274	0.490426432	0.017824274	0.017824274	0.98113966	1.470990415	1.998724746	0.017824274	0.017824274	0.017824274	0.017824274	2.946342078	0.163441402	1.470974063	0.325457714	3.323278504	1.689978236	0.256576874	0.599196815	0.784526332	0.763324102	0.163645351	1.177211758	3.337435934	0.280233977	0.932731548	0.926576527	0.017824274	0.017824274	0.981115559	0.017824274	2.946365694	1.96218583	0.017824274	0.017824274	0.017824274	0.017824274	0.017824274	0.017824274	0.017824274	0.140189172	0.489831361	0.017824274
TG 16:0_40:4	0.015471559	6.23340683	0.125876979	0.635427956	1.384513599	2.773152502	0.015471559	0.015471559	8.327901209	4.158131297	0.015471559	1.384517581	0.591218801	1.188683775	3.200371204	0.015471559	0.015471559	3.719307566	0.266571053	3.378053139	0.015471559	1.108439908	0.569289199	3.561482593	0.742172258	0.768032391	0.452027076	0.224700541	0.159960445	0.725973051	0.304205846	1.663043762	1.045411033	0.015471559	0.015471559	0.415377196	4.157706304	1.282373009	0.51932251	1.099949684	0.756465662	0.015471559	7.840167165	0.015471559	0.692259715	12.85358842	0.296722742	0.461505684	1.386597288
TG 18:0_38:4	0.978046899	24.15464272	0.819274393	1.339871928	6.041629321	2.900393208	5.363558335	0.948748823	2.679802911	0.035266137	4.023730434	0.035266137	20.14302252	8.041529528	6.02650387	0.035266137	4.023693739	4.023764745	2.155482376	0.035266137	3.544214771	17.19126886	1.559087595	7.055000352	3.565768477	0.883354724	1.867151635	1.006018079	0.921809526	0.035266137	0.800832922	3.030342498	2.188901372	0.035266137	0.035266137	10.17908807	4.023726951	2.683776335	2.235851191	0.035266137	7.857108466	0.804316929	0.035266137	0.035266137	0.896530106	2.012919153	0.537992129	0.66993398	3.530882959
TG 18:1_38:3	2.024587894	9.409627825	0.48604313	18.82239735	2.690026178	0.366246679	1.448698271	0.559399868	2.08607078	6.077976615	8.737696944	3.368548193	6.683004688	0.91727885	1.009939277	4.033004686	2.822975624	5.049804151	0.66440829	4.454996669	2.78208721	3.663484406	2.381331576	9.679837188	5.057342501	2.577057219	2.67126363	1.836073213	2.624739205	2.485394183	1.124400726	4.163198097	2.708829569	2.506623118	2.592534902	15.63134847	0.765587616	7.257037665	3.227209899	5.825115378	1.550729086	4.654048938	8.116327266	7.394628705	2.481456987	6.440725173	1.300968643	1.790677364	2.565901674
TG 18:2_38:2	0.367099446	8.079021302	0.379008923	4.561007489	1.976058082	4.039441835	0.015384459	0.639623719	0.577005347	6.660277403	1.34706257	3.59378592	2.586543876	1.009481268	2.021261609	1.214076965	0.674244702	2.528010386	0.808499738	18.12593539	1.615036653	2.830037018	3.640739448	4.377146916	2.627478794	0.889657982	1.697276431	1.572346723	1.585739365	3.566131998	1.207051649	5.130752323	2.178779175	0.672890265	4.042398069	1.618433482	0.808979052	2.02185508	0.504748661	0.183575866	5.5582454	2.022377702	8.091005984	1.005482837	0.808017526	3.031099893	1.65704733	1.83769758	1.731997092
TG 20:1_36:3	3.927507038	0.28025672	1.961918868	5.883944835	0.28025672	0.28025672	14.99757258	3.802207077	1.634583841	0.28025672	6.87393752	6.375233475	16.97585236	6.868952937	2.450616175	32.4069776	0.28025672	10.80130583	2.944853416	11.76765404	3.922850776	30.44480792	16.55808721	8.410236398	3.017909367	5.492981515	2.893121244	5.806336235	11.18885928	8.637640956	1.401283602	42.23018007	5.88914921	13.75053342	0.28025672	5.883893578	0.28025672	9.820242829	7.804323607	15.71583014	2.311098541	0.28025672	0.28025672	16.6939703	0.28025672	0.28025672	4.06914798	6.373637203	4.525545045
TG 20:2_36:2	0.02450103	0.02450103	0.122505149	1.960868326	0.02450103	0.02450103	5.998103488	1.053883544	0.885673019	0.02450103	0.979971402	2.452126084	11.50313254	4.908696344	0.489834351	1.965225815	0.02450103	4.911564997	0.490319911	0.979788881	1.307862929	13.12764439	4.392748005	3.068076192	2.52120852	7.019736327	3.052315223	2.289805924	3.534398561	3.783269757	0.37307382	12.63568564	6.281373205	1.965183143	0.02450103	0.02450103	0.02450103	5.892733359	10.80145404	4.39688431	0.653432581	0.02450103	0.02450103	3.311869542	0.02450103	0.02450103	1.964312672	2.452104748	2.010182535
TG 20:3_36:1	0.032688789	0.032688789	0.032688789	2.452128583	0.032688789	0.032688789	3.001322338	0.686769728	0.032688789	0.032688789	0.981150402	0.489841666	0.032688789	0.032688789	0.980912876	3.927490387	0.032688789	0.032688789	0.163443947	1.96252007	0.326719512	5.891257628	2.36616852	0.841109149	0.218239307	1.765650252	0.435951088	0.654091706	1.245325201	2.15956374	0.490464024	5.402122481	2.542707044	0.032688789	0.032688789	0.981146624	0.032688789	0.032688789	2.946328569	0.032688789	0.032688789	0.032688789	0.032688789	0.981123574	0.032688789	0.032688789	0.280799339	0.032688789	1.004335186
TG 20:4_36:0	0.490942128	0.01637509	0.245841704	0.01637509	0.01637509	0.983354323	0.01637509	0.163978457	1.969691581	0.01637509	0.01637509	0.01637509	0.839073323	0.786810996	0.491678124	0.01637509	0.983401429	0.983357836	0.654923017	0.01637509	0.983367861	4.467105422	0.764730497	0.685804809	0.800036478	0.499594327	0.453896443	0.46575385	0.663717733	0.472639202	0.104816467	0.969593905	0.095797364	0.01637509	0.590248522	0.01637509	0.49131228	0.01637509	0.01637509	0.983360606	0.98336705	0.98337977	0.959301766	0.786338656	0.01637509	0.01637509	0.115741218	0.655890756	0.01637509
TG 22:4_34:0	0.011962048	0.011962048	0.059810238	0.011962048	0.011962048	0.011962048	0.011962048	0.121839371	0.011962048	0.011962048	0.011962048	0.011962048	0.011962048	0.011962048	1.917891852	0.011962048	1.276400753	0.011962048	2.420379232	0.011962048	0.011962048	0.095640137	0.478765416	0.159429578	0.294796304	0.418364099	0.011962048	0.011962048	0.589226668	0.112720147	0.197628172	0.877576115	0.347993458	0.011962048	0.011962048	0.011962048	0.011962048	0.47876832	1.276405887	1.754434888	0.011962048	0.792240073	0.478045937	0.011962048	0.011962048	0.011962048	0.079711988	0.318118478	0.011962048
TG 16:0_40:5	1.731279339	7.967119414	0.755638717	4.157654709	1.384518244	9.699804747	4.155639402	1.154929089	4.157729225	0.018873151	0.018873151	5.54430959	2.383449108	0.289936618	3.200386705	4.157715009	0.018873151	3.719278044	1.167239729	16.66005438	1.777253267	4.989275357	2.276865211	5.144012734	3.118831506	0.70409007	1.265238503	0.472900705	0.956791704	0.791885743	0.912320954	2.586861441	1.435371246	3.061091845	0.81359734	0.415392855	2.075737178	3.849688565	1.554970274	3.283648969	0.018873151	6.243346582	29.12897857	10.38478137	2.771099853	5.817475497	0.742266345	1.847376588	2.078839408
TG 18:0_38:5	1.33989078	8.047498061	0.702338251	4.019623433	4.0237285	5.809675592	1.339903242	2.304156794	1.339899707	8.05935525	2.679791883	12.08327499	8.0475916	4.017736134	7.710412795	10.67883577	24.16646643	4.023764745	20.07553953	8.057576069	12.08336117	29.01519962	9.766173689	13.47283149	6.809273196	1.661122975	2.987063707	2.235033851	2.304669499	1.547382633	1.601121729	4.187483112	1.449524545	6.994987681	2.622529449	10.19433778	4.0237285	8.047358049	3.129109871	12.06217687	19.63679039	2.415105519	31.15350844	5.851266606	3.017742058	2.760171775	2.688323672	3.351715464	20.14284016
TG 18:1_38:4	2.430480348	24.19965363	0.295621273	17.47528555	4.033046022	0.059124255	1.241668741	2.650786923	22.96566471	4.033075144	7.39265664	2.864255835	9.747415599	2.751818454	0.848905342	7.61850631	5.243120741	10.09656896	4.871393287	8.572294668	4.840145144	5.745236289	6.940324175	11.10186188	6.573513751	2.635391203	3.024664086	2.561755529	3.197112089	2.907657821	1.895641027	7.568105113	2.785946175	8.066242043	0.864179081	11.16575969	1.882652816	10.95654208	6.029893026	7.168150658	3.696533822	8.377379328	40.59386905	8.739580412	4.65390608	8.067440211	2.602150359	4.033096833	3.666835412
TG 18:2_38:3	0.449878756	12.1215652	0.25279752	6.460785625	2.421953337	4.839819824	10.77730489	3.011879597	1.732753869	5.388564232	4.042525196	3.593788704	5.198279068	7.57873628	3.032658924	4.049240758	1.347478542	2.528014597	1.347756153	25.90704511	8.082429484	4.312583857	7.893977643	11.79055576	4.547616876	1.838537102	2.80078012	3.843481075	6.204976788	4.890345603	0.615045708	5.022197097	3.015821197	0.672893145	4.038421111	4.042524475	1.617965254	6.150276456	5.051997529	2.205103357	3.536187277	9.436317508	11.51120087	7.075105961	5.660957955	6.06678095	1.913878005	3.306652407	0.576758909
TG 20:1_36:4	4.911591006	0.084048215	1.961918697	7.844808143	0.084048215	0.084048215	12.00069853	3.728216401	2.938961485	0.084048215	8.839178986	1.47098566	2.900577928	0.875155579	3.923067552	10.80134507	0.084048215	0.084048215	0.715031285	3.902982756	2.615668784	21.60570123	6.557797079	7.430324862	2.323430088	4.904378005	2.330719092	2.126160808	2.68284324	6.08589266	0.420241076	24.86501476	3.462891659	1.925107694	0.084048215	2.34757884	0.084048215	3.930453822	9.781398329	5.889794209	3.270081591	0.084048215	0.084048215	1.965225815	0.084048215	0.084048215	4.18019492	2.933127901	1.769591615
TG 20:2_36:3	0.981140866	0.098063486	0.735764675	1.960842944	0.098063486	0.098063486	10.49781074	2.354972398	0.981142903	0.098063486	6.508315844	3.431799879	13.98525108	5.892834284	1.470974063	1.962274341	0.098063486	8.839046647	0.490317431	4.378247069	1.783717283	14.09788425	9.461645111	4.626094115	2.942963011	7.972727796	1.962272061	2.371500605	3.064894487	8.244254242	1.611637565	18.17013315	9.814256872	7.85795161	0.098063486	3.433232344	0.098063486	6.870830265	7.857875897	4.908650885	0.098063486	0.098063486	0.098063486	5.255209131	0.098063486	0.098063486	2.666090346	3.431702861	1.50733047
[truncated: 78 more rows]
[truncated: 16 more columns]
