# Supplementary material for: Follicular fluid and plasma lipidome profiling and associations towards embryonic development outcomes during ART treatment
Source: Front Endocrinol (Lausanne). 2024 Dec 26;15:1464171. doi: 10.3389/fendo.2024.1464171 (PMC11712041; doi:10.3389/fendo.2024.1464171)
Supplement: Supplementary file 2 [file DataSheet2.csv]

	S1	S2	S5	S6	S7	S12	S18	S22	S25	S26	S31	S32	S34	S35	S36	S39	S45	S46	S48	S49	S50	S53	S54	S55	S57	S65	S75	S82	S83	S90	S94	S95	S97	S8	S13	S14	S15	S16	S19	S20	S21	S23	S24	S30	S33	S37	S38	S40	S41
LPC 14:0	1.0481069	0.695851	1.6459634	0.5946136	1.0238963	0.9841578	1.9149227	2.113244	1.176222	1.8806931	0.2798654	0.9162447	0.4003955	0.6326927	2.2839654	0.9189392	2.4082116	1.0368221	2.5562421	1.0393428	0.5937743	1.7221663	0.5298042	5.3426068	4.9692141	0.5410145	5.0369999	0.5877026	0.5933666	0.5405176	1.5174391	1.9946664	1.0761769	0.6695979	0.6096234	0.5696531	0.5495162	0.9663597	0.3727825	2.253011	0.542982	0.7589998	2.2022524	1.5960968	0.1871822	1.2446805	0.9721273	0.8876713	6.510074
LPC 16:0	70.21886	59.82969	63.72587	45.54292	63.34062	56.45586	68.03634	124.79224	52.89211	132.01821	55.91567	50.49201	65.6768	63.49917	105.854	87.84201	141.18197	91.53669	165.28129	101.64002	76.46056	103.36559	66.23183	446.66886	306.30343	54.1982	421.6417	73.05539	93.09303	84.7729	78.53088	111.12694	101.9757	81.45814	55.55372	49.41146	48.81977	90.58578	45.36607	121.70193	68.06262	94.40658	114.65146	41.75251	50.2076	110.52912	95.75875	107.99179	93.69549
LPC 16:1	1.3423672	1.0931775	1.378565	1.0112229	1.1187609	0.9908967	1.8786011	2.5095776	1.0462217	3.0519906	0.7080143	1.2752158	0.9813396	1.2079722	2.1864207	1.4898448	3.1073098	1.8666867	2.4708474	1.3079401	1.6905416	1.7842399	1.2556659	6.4607571	5.575346	0.7725016	8.7638428	1.1514611	1.6488863	1.2838511	1.9873098	1.9875372	1.2357536	1.8660646	1.1150243	1.0133395	1.1109123	1.8355113	0.6665855	2.0404302	0.9994277	1.1925488	4.2554525	0.5940274	0.3628463	1.4798741	1.4560148	1.8971574	3.6129092
LPC 18:0	22.44912	21.6873	22.1378	16.5387	16.69017	17.59594	19.42197	35.4135	14.01111	47.85566	16.76526	12.36054	18.78497	15.48384	38.16341	24.03238	40.48482	23.44332	49.19743	30.4075	21.88131	30.09563	13.68914	130.20969	75.76632	14.26195	117.08323	20.81424	26.22899	31.03476	23.87495	35.59802	34.9743	21.06079	21.25003	14.60084	15.21459	30.28645	15.09069	36.67143	23.30619	23.77721	31.52582	12.18172	12.93778	28.74161	28.13712	28.69302	30.91765
LPC 18:1	10.140252	10.910792	8.84105	9.089535	7.593162	7.337415	9.640966	14.202812	5.319696	21.975324	7.43406	6.020867	10.556413	10.624189	13.358649	10.702378	19.261922	11.272931	24.730448	16.115713	13.841099	15.109669	9.712094	47.158491	33.82964	6.375762	47.644917	9.514329	14.149079	12.520197	17.523983	13.227866	12.53914	11.778854	9.4472	7.160106	8.817882	19.624073	7.128912	17.428835	10.511337	10.206299	13.92099	4.802725	6.462451	12.299723	10.276026	13.288124	35.9786
LPC 18:2	18.833814	22.145006	14.205168	10.790849	9.171373	11.789411	16.19902	23.878134	6.494733	35.326367	15.137641	8.577275	22.177974	17.968123	21.864619	20.896	34.523641	14.180096	40.726291	17.284217	19.380034	23.354633	14.885883	90.503362	57.830789	9.928859	73.501106	15.276903	20.787794	23.125412	43.854787	17.798619	27.757459	18.87497	13.718767	11.387198	18.330951	37.75992	10.329703	20.970005	12.303367	13.76883	16.078732	8.74738	9.712927	24.2708	20.46171	20.670904	32.476629
LPC 18:3	0.12429151	0.15841897	0.21150294	0.22702051	0.11615495	0.11643736	0.26276768	0.45547675	0.12268606	0.49680301	0.13594075	0.0773219	0.13345476	0.21932255	0.35413564	0.22054173	0.44210449	0.09486544	0.41888778	0.26018031	0.18232814	0.23948548	0.12844431	0.53772855	0.28818334	0.10110051	0.59458219	0.12573995	0.23236186	0.33234033	0.48804992	0.24026618	0.24016978	0.21281264	0.13109193	0.09183243	0.18538768	0.18356013	0.0985379	0.22434106	0.27141723	0.08466553	0.33494984	0.14436091	0.04062331	0.47392528	0.21386543	0.28453507	0.40688796
LPC 20:0	0.12190996	0.0854102	0.09203573	0.15093573	0.07605186	0.07747253	0.10232127	0.12430357	0.04802925	0.2132465	0.09695102	0.04501899	0.04550184	0.04425023	0.10560757	0.12251399	0.12301815	0.08580309	0.16901775	0.12128684	0.0677202	0.10171131	0.05633617	0.50800821	0.2932862	0.08234915	0.40735478	0.09446964	0.12911952	0.14595465	0.10935129	0.10084653	0.11775733	0.07176725	0.1111478	0.0766556	0.10114738	0.007780904	0.08183445	0.1078997	0.11906649	0.06810575	0.08123869	0.03890452	0.05321397	0.0851683	0.11683094	0.07192379	0.14123817
LPC 20:1	0.17325244	0.14807841	0.1355636	0.69312867	0.10629945	0.2265951	0.10781444	0.23408023	0.07238338	0.43890269	0.10216902	0.0819832	0.11598779	0.08957469	0.15287152	0.14743579	0.20832205	0.25977019	0.28371681	0.27131134	0.13108292	0.19240993	0.11726986	0.55447461	0.54345459	0.11383448	0.63216816	0.17664974	0.22435563	0.26618583	0.16968506	0.16861639	0.19842302	0.14297279	0.20448141	0.12253777	0.13838456	0.20486053	0.10343263	0.19714921	0.18830008	0.16917271	0.17339334	0.06954961	0.11866809	0.15625976	0.20751911	0.22375928	0.32786698
LPC 20:2	0.22078291	0.19839059	0.15562372	0.19037673	0.11618503	0.10892664	0.19508134	0.36382557	0.14022612	0.51357486	0.10757612	0.16276186	0.14539076	0.15375155	0.27126376	0.28487164	0.34753775	0.17902386	0.2568719	0.3118336	0.21471241	0.25088344	0.1331859	0.68108475	0.59490771	0.1463991	0.77048995	0.20036979	0.22613188	0.27101336	0.24774878	0.23001769	0.27588223	0.13540764	0.18006339	0.14363424	0.15051559	0.26987268	0.09433549	0.20707878	0.24015278	0.21130471	0.32272631	0.10710454	0.08946859	0.20380996	0.25403219	0.29866743	0.42460413
LPC 20:3	0.5006394	0.653609	0.5711079	0.4291538	0.3911313	0.2654971	1.0460497	0.7521788	0.5438531	1.3355875	0.2554708	0.6817182	0.3393269	0.5265441	1.0763813	0.7151491	1.247644	0.6249636	1.152497	0.6362571	0.4878207	0.6167385	0.3804568	2.069656	2.0883739	0.2536113	3.1738889	0.4508456	0.5780518	0.5272014	1.0010399	1.0177135	1.186799	0.6306783	0.4456538	0.546006	0.4266365	0.5207799	0.2591416	0.5954554	0.4547196	0.4000814	0.9716277	0.3209926	0.1990272	0.4547938	0.4698476	0.7177098	1.5958874
LPC 20:4	0.9723912	1.2477001	0.8288131	0.6049535	1.0296532	0.8509842	1.4140469	2.0630506	0.7951056	2.7169422	0.5752611	0.4790271	1.0449256	1.1999153	1.9562899	1.3622056	1.8107513	1.1014224	3.3375111	1.2350976	1.0925057	1.370395	0.9141814	4.7454438	4.1178253	0.6349415	6.1498543	1.2806539	1.2022208	1.3838163	1.7519621	1.4496862	2.3039789	1.5357904	0.9720039	0.8191655	0.9746474	1.6461133	0.7472805	1.961163	0.9889593	1.2461013	1.3181362	0.4892025	0.7842121	1.3200612	0.8207616	1.2907002	2.9324623
LPC 20:5	0.051652582	0.021145065	0.015783024	0.015852776	0.02255283	0.096364984	0.032687882	0.041655257	0.022793987	0.093859636	0.002654232	0.004085443	0.013400834	0.034643325	0.013737049	0.009498528	0.036189603	0.021256792	0.01981924	0.007568971	0.027723672	0.008101644	0.004109895	0.039594108	0.015849141	0.007976522	0.305613144	0.028209563	0.01876554	0.013239205	0.068324948	0.011748078	0.019244499	0.029344631	0.113840698	0.010518511	0.011746195	0.084052699	0.012536863	0.030721116	0.007104194	0.006508533	0.008472527	0.003162799	0.018974121	0.014460237	0.013913206	0.028254425	0.194277137
LPC 22:4	0.033501804	0.03015448	0.025562776	0.009087967	0.021456151	0.016437848	0.05131023	0.038199297	0.012929954	0.067875075	0.011357359	0.008689419	0.009806934	0.022731343	0.061887502	0.020246176	0.032639937	0.01153055	0.062289673	0.024542376	0.018161645	0.046857363	0.02461275	0.032626664	0.043256698	0.020388075	0.096718994	0.027012806	0.018740908	0.025874759	0.043581093	0.034647507	0.02660195	0.028660175	0.018841506	0.025045913	0.015278632	0.043891813	0.013840305	0.015181245	0.02068527	0.032923638	0.045169093	0.012951515	0.012877269	0.014978753	0.01499355	0.029619273	0.059353516
LPC 22:5	0.07693708	0.045512176	0.026946228	0.019278382	0.034572836	0.043150953	0.057432013	0.057884956	0.028672544	0.12680036	0.006120663	0.013244144	0.021534587	0.024587904	0.039934752	0.050627763	0.081537495	0.020172902	0.06853851	0.052795362	0.056116772	0.020403596	0.037817504	0.119112692	0.124364325	0.014871669	0.258213492	0.042578878	0.048701821	0.042870108	0.091484311	0.059702471	0.079914544	0.071268846	0.044236553	0.025517637	0.047274089	0.000834084	0.018548733	0.022565415	0.032347378	0.048250234	0.047822561	0.004170422	0.022322339	0.026726775	0.01122702	0.044529802	0.181002879
LPC 22:6	0.085377371	0.060511746	0.034948669	0.021175704	0.053313306	0.050197986	0.065791195	0.088854493	0.040534964	0.142714724	0.019259399	0.010421458	0.038276226	0.059457469	0.024748113	0.036486693	0.070547665	0.042024615	0.062458197	0.045806692	0.087003435	0.017447706	0.019223315	0.192948998	0.202401736	0.03165387	0.365852617	0.050644713	0.056642248	0.05830544	0.120369724	0.061982979	0.112220371	0.062115132	0.078062569	0.031065068	0.042732966	0.089192743	0.031582027	0.089666691	0.014271036	0.040960927	0.050082487	0.007200595	0.0491479	0.05473744	0.01337702	0.044747801	0.247934074
LPE 14:0	3.387228	0.536472	4.074483	7.339601	0.536472	0.536472	0.536472	4.956543	14.170747	11.676862	8.206409	11.833355	17.74775	2.68236	3.445854	0.536472	7.736626	0.536472	25.443909	8.130824	2.826558	0.536472	21.468364	6.086713	3.403106	8.014269	13.792876	3.308629	22.86701	11.330605	12.762967	5.830065	11.32883	0.536472	3.000849	0.536472	0.536472	0.536472	0.536472	5.526686	0.536472	0.536472	24.169463	7.079934	4.625191	7.490752	3.556488	21.241696	36.454722
LPE 16:0	1558.6839	1144.3031	1240.1662	882.0504	91.84854	91.84854	91.84854	4673.7883	2922.9838	6053.3055	855.7519	997.7112	1623.3955	767.6696	868.4793	91.84854	2163.68	91.84854	3773.5672	3072.0447	1095.2519	91.84854	2728.4603	1465.7896	505.8373	1263.3412	4053.7427	878.3564	3925.4874	3029.642	2039.0116	2083.6132	2895.6368	91.84854	537.975	1040.0598	91.84854	91.84854	91.84854	1226.1947	91.84854	91.84854	6679.7771	743.8125	829.8109	976.4619	1389.2207	2884.8432	7657.73
LPE 16:1	15.659186	28.492355	55.71356	29.096972	1.206681	1.206681	1.206681	119.393348	105.295612	147.66745	18.599567	14.941846	35.91461	26.683754	13.683541	1.206681	93.335366	1.206681	75.651815	57.905736	37.533232	1.206681	88.165824	12.990293	19.668271	10.469161	109.672331	10.863652	60.237678	20.33943	30.656707	87.821897	50.718235	1.206681	6.330946	17.332055	1.206681	1.206681	1.206681	7.583315	1.206681	1.206681	600.261771	63.786818	18.267733	9.767211	7.301019	46.751188	373.941709
LPE 18:0	1323.2749	1292.1853	1079.744	975.8622	104.2604	104.2604	104.2604	5326.1222	3008.9481	7721.5803	1027.897	1278.6961	1609.2508	891.3036	1084.5322	104.2604	2203.4086	104.2604	5329.038	3668.9877	1478.6574	104.2604	2314.6663	1886.3824	521.3022	1126.8234	5410.6334	967.196	4429.4361	4891.5851	2327.5144	3003.4984	4254.658	104.2604	683.3749	1200.2864	104.2604	104.2604	104.2604	1368.1949	104.2604	104.2604	6280.658	761.7197	789.4549	1325.5646	1872.8686	3672.1538	4883.0538
LPE 18:1	688.4598	840.2221	901.7174	635.2808	44.55222	44.55222	44.55222	2456.2501	1298.618	3896.1806	584.7852	613.3816	969.1647	718.387	460.017	44.55222	1533.5502	44.55222	2764.2141	1999.1626	1090.5489	44.55222	1580.4054	843.3077	222.7611	607.4953	2410.564	435.2925	2825.4946	2457.6481	2536.7332	1277.8282	2058.445	44.55222	321.905	703.3354	44.55222	44.55222	44.55222	1060.4187	44.55222	44.55222	4299.3031	569.181	343.5407	901.1516	936.4168	2597.8233	6421.8736
LPE 18:2	2630.7296	2450.5867	2384.8979	1368.5921	127.2083	127.2083	127.2083	6372.1567	1680.4533	9002.2846	1415.6695	1346.1531	2874.3612	934.0203	1025.4422	127.2083	3741.2096	127.2083	4569.4375	3118.1486	1451.4676	127.2083	3313.0946	1942.7305	636.0413	1561.4827	4323.073	797.3289	3724.0607	5066.2834	5233.7983	2464.7853	5872.0159	127.2083	875.7138	1482.4042	127.2083	127.2083	127.2083	1141.2103	127.2083	127.2083	9089.9977	1566.1275	821.9457	2420.1211	2181.3504	4890.9122	12518.3419
LPE 18:3	40.791341	29.064968	46.116959	18.756772	0.8845396	0.8845396	0.8845396	126.017311	113.252188	174.192247	15.222499	10.165809	15.225419	21.348341	16.034853	0.8845396	72.574272	0.8845396	57.002757	72.483411	21.366178	0.8845396	19.686599	5.848105	10.479598	19.059115	54.981962	7.880865	57.585328	103.697785	122.100247	45.655177	13.003257	0.8845396	17.108736	18.758778	0.8845396	0.8845396	0.8845396	18.293035	0.8845396	0.8845396	64.512275	5.677533	10.937673	92.622578	48.288441	56.293187	186.956133
LPE 20:0	9.810309	7.227875	2.697029	5.708113	0.3689066	0.3689066	0.3689066	11.282345	13.839969	25.194554	4.382355	4.97162	9.067569	5.520351	7.371928	0.3689066	6.914903	0.3689066	32.862832	13.605271	4.311898	0.3689066	11.204065	11.252594	2.564724	6.686344	14.949431	2.020451	24.653069	9.83632	12.825239	15.331923	14.173504	0.3689066	2.544399	6.963359	0.3689066	0.3689066	0.3689066	6.363708	0.3689066	0.3689066	15.125078	7.886887	8.651985	7.217387	14.332526	5.618703	13.06692
LPE 20:1	8.414278	9.235283	10.957366	66.210151	0.795032	0.795032	0.795032	12.308922	20.759015	113.151116	11.670062	7.976159	15.023878	10.146882	7.26811	0.795032	24.736399	0.795032	17.010741	34.047624	7.764405	0.795032	13.327917	12.55002	3.97516	18.520303	24.414508	7.10133	88.266621	73.761104	28.03828	18.620259	53.8013	0.795032	11.894612	10.369702	0.795032	0.795032	0.795032	8.095067	0.795032	0.795032	53.381876	11.515306	11.705925	17.812563	25.077987	24.346684	36.259202
LPE 20:2	21.548884	15.02286	17.232014	8.573055	1.064833	1.064833	1.064833	45.160073	11.32015	111.735904	17.142234	17.123341	14.326329	6.733	5.324166	1.064833	19.185705	1.064833	14.830365	23.669366	7.883735	1.064833	19.883565	14.318451	7.690741	21.992193	33.206415	10.622148	53.208136	36.56697	15.728399	25.477638	34.290784	1.064833	9.337724	19.840364	1.064833	1.064833	1.064833	6.939029	1.064833	1.064833	50.99646	10.501206	12.432538	5.852809	28.189977	59.114334	15.084122
LPE 20:3	42.219558	82.619719	119.803001	69.675322	1.012512	1.012512	1.012512	255.913625	61.941664	452.265289	18.542074	89.044236	37.252191	38.459229	34.71505	1.012512	158.52247	1.012512	192.380236	155.07824	54.012411	1.012512	131.93482	65.680896	5.062562	59.963178	183.877456	30.050541	211.879357	152.466081	146.136945	110.816891	195.277213	1.012512	17.140665	76.688186	1.012512	1.012512	1.012512	13.163661	1.012512	1.012512	480.091251	23.716892	35.654871	60.880443	43.91849	197.375044	196.851782
LPE 20:4	297.68854	387.41316	353.80111	153.8189	19.56484	19.56484	19.56484	1662.2544	494.0942	2122.41452	209.65716	165.527	394.01317	158.06365	225.36884	19.56484	558.16917	19.56484	1305.56051	798.33052	339.64841	19.56484	651.38252	218.95937	97.82418	278.22207	1118.41024	210.59646	864.92852	914.40042	566.43777	426.75011	1174.51102	19.56484	159.69685	205.44778	19.56484	19.56484	19.56484	194.75255	19.56484	19.56484	1383.50452	181.63449	371.08026	323.40924	290.15451	927.39355	2689.23316
LPE 20:5	8.454156	4.06433	0.3960844	0.3960844	0.3960844	0.3960844	0.3960844	27.192818	9.303322	40.885018	12.336977	6.679656	10.579067	5.4916	3.00016	0.3960844	5.043566	0.3960844	12.024275	8.558187	5.231569	0.3960844	15.609832	4.516589	2.955898	7.684193	12.125191	3.770899	12.001194	20.175039	10.76243	3.820327	17.961744	0.3960844	13.718946	3.688325	0.3960844	0.3960844	0.3960844	13.072911	0.3960844	0.3960844	17.437002	3.395678	2.69291	15.57151	12.384206	9.773525	91.689857
LPE 22:4	15.477004	7.975256	14.845243	15.762989	0.4302256	0.4302256	0.4302256	81.244988	25.965715	69.750322	3.045824	8.093553	9.395734	2.151128	22.059892	0.4302256	36.808294	0.4302256	38.823699	29.779962	12.729461	0.4302256	22.467494	7.918704	6.985954	24.593964	37.744768	5.043077	36.926464	19.059137	20.140029	20.164716	19.430256	0.4302256	6.446867	16.12377	0.4302256	0.4302256	0.4302256	11.837436	0.4302256	0.4302256	77.733137	9.107043	10.190693	8.395403	12.66323	36.13192	22.047504
LPE 22:5	37.870175	13.29019	16.46208	27.958305	1.145698	1.145698	1.145698	102.861827	15.813883	201.228562	7.718757	10.838064	21.521643	7.110714	24.998476	1.145698	35.915959	1.145698	67.29976	41.2605	15.518178	1.145698	19.884343	8.115878	11.525727	26.88948	29.880823	5.835579	44.984524	40.242158	50.2302	61.212055	33.907835	1.145698	9.74833	6.379748	1.145698	1.145698	1.145698	44.251658	1.145698	1.145698	169.985832	5.72849	34.919538	20.606456	23.062649	14.212912	74.505313
LPE 22:6	72.468355	14.767727	39.542768	20.620499	1.074813	1.074813	1.074813	210.112153	110.65743	402.460037	6.652301	44.394373	41.724578	27.89172	20.599093	1.074813	106.905626	1.074813	129.7601	66.588634	52.491185	1.074813	142.286249	61.55062	21.38354	42.013891	240.593047	38.200423	119.07485	63.890144	72.137735	86.647066	204.786187	1.074813	40.190767	31.189952	1.074813	1.074813	1.074813	47.204156	1.074813	1.074813	233.178658	23.270284	54.646984	93.569859	67.642715	125.074313	765.58021
PC 14:0_14:0	0.068357771	0.044540414	0.225879576	0.03919286	0.149464718	0.042873659	0.275315106	0.011390294	0.069947933	0.023671872	0.009709546	0.055660676	0.00029968	0.002132778	0.073781136	0.021901487	0.040129958	0.041197309	0.073857505	0.007772313	0.022160914	0.068371541	0.00029968	0.192378278	0.488182445	0.017376964	0.163440354	0.039276434	0.0014984	0.025295407	0.270108502	0.253937465	0.04823824	0.039805418	0.022772149	0.033604215	0.02253313	0.00029968	0.017363715	0.096931848	0.004674564	0.010662236	0.063132102	0.048438723	0.00626614	0.012167828	0.04344146	0.020328518	0.587053536
PC 14:0_18:1	3.04230186	1.65242577	3.34701773	2.82642209	4.64216517	2.6826038	4.62460068	0.72754868	0.75895157	0.8195781	0.08735059	0.79342057	0.37872811	0.66182434	1.06053546	0.44399047	1.36367595	0.69390812	0.88098482	0.71500873	0.46563073	0.89070949	0.37891277	23.39551497	4.8565309	0.43746462	11.33257419	1.61675503	1.69351401	1.14589472	3.06861813	4.74487923	1.69673002	1.71495956	2.22377006	2.40404074	1.61332623	2.20040541	1.06814052	1.04112381	0.37504093	0.44983936	1.50217984	0.62047682	0.06602276	0.5738373	0.45593457	0.71565093	7.11865826
PC 14:0_18:2	6.0933811	2.7373184	7.0276072	3.5952359	6.6134174	4.8281934	7.7510193	1.9695369	1.6241356	1.7383824	0.3570825	1.3446521	0.6729414	0.9636441	1.8061223	1.2717169	2.8706547	1.3894817	1.9278158	1.2657298	0.8296063	2.4431528	0.4259998	21.7547126	13.2325774	0.9386219	20.4550903	2.8780714	2.7462153	2.5870339	5.7577634	6.4522028	4.147986	3.6793383	3.80801	3.1492694	4.0419829	2.6430178	1.8511097	1.2767269	0.6721107	1.0617215	2.0197231	1.203895	0.2102923	1.3075527	1.8271962	1.2694373	7.5800454
PC 14:0_18:3	0.069587343	0.008086641	0.14408439	0.131142714	0.127900855	0.107452242	0.244299512	0.043886597	0.045209319	0.039237207	0.010406823	0.006963125	0.010127718	0.005200527	0.051199107	0.027254569	0.063973539	0.009141303	0.078873894	0.009267058	0.001040105	0.091016653	0.006183488	0.495992584	0.209669248	0.009026449	0.038330516	0.013944484	0.060034896	0.112907373	0.121359584	0.159357104	0.022799235	0.051527706	0.042655159	0.033270459	0.033156994	0.339493736	0.014733744	0.019041595	0.00909922	0.01323618	0.027100942	0.021503211	0.006054732	0.017587977	0.018604453	0.021361852	0.121277472
PC 14:0_20:1	0.001261539	0.026773389	0.019044095	0.05892673	0.021083992	0.045723462	0.026375587	0.008866926	0.001261539	0.019734566	0.001261539	0.001261539	0.03536907	0.001261539	0.043018091	0.05898259	0.059522246	0.023278279	0.025881066	0.064559401	0.012562199	0.021683448	0.024513514	0.195857968	0.301148089	0.007320673	0.047726542	0.036172791	0.023260124	0.001261539	0.03082936	0.019818285	0.008522432	0.016334858	0.001261539	0.001261539	0.001261539	0.468001633	0.012674485	0.037096196	0.001261539	0.020670754	0.001261539	0.012106217	0.006307696	0.01365766	0.001261539	0.007153357	0.013431074
PC 14:0_20:2	0.174359217	0.026292624	0.153772938	0.261364628	0.152832853	0.035675992	0.138290539	0.017560481	0.036199982	0.051947791	0.02715603	0.023593013	0.031961114	0.009002087	0.049788073	0.009225558	0.040481652	0.012539859	0.049835033	0.064554333	0.085999238	0.011145583	0.038739797	0.414772231	0.764119115	0.027072898	0.179915446	0.057479438	0.045881889	0.047399199	0.023258545	0.180198835	0.078905404	0.032880742	0.036185521	0.050446084	0.035176536	0.303513219	0.0277211	0.020387093	0.01114153	0.041868554	0.044370537	0.009285633	0.016085623	0.071602725	0.014894195	0.067365806	0.136663009
PC 14:0_20:3	1.47193	0.3756818	0.623929	3.1611789	0.7927959	0.9106117	1.4104519	3.8864239	0.8356605	1.137458	1.1419235	1.1643932	1.0420242	1.0251101	1.9590737	1.930945	4.9228268	2.0599245	5.6200287	2.5371925	1.652533	1.3724357	1.4258832	33.8901143	19.3272605	0.9683472	15.5851084	3.7602258	4.0831603	2.3613446	2.4292279	3.6590252	2.1247779	1.3252917	1.2592314	1.219491	0.9096048	0.3649933	0.6604732	0.9742848	0.8099138	4.2234036	3.2442367	0.8780707	1.3562177	3.7273973	2.1821428	2.1634157	16.2356872
PC 14:0_20:4	1.7275974	0.658335	1.5569676	0.9895044	1.6404074	2.1784573	3.4172242	0.6317078	0.6296093	0.5195524	0.1081336	0.4664571	0.1633915	0.6449902	0.6421422	0.2173448	0.7204102	0.4676805	1.3531241	0.2038837	0.3089401	0.9122875	0.2079996	4.2290512	6.0783969	0.3601877	4.3383275	2.2251891	1.936699	0.8808315	1.8704479	2.0309213	1.3523036	0.6839226	1.0262839	1.0864845	1.1213156	1.6537355	1.0987719	0.464218	0.1701027	0.5413316	0.6186691	0.2174184	0.121611	0.4802295	0.368101	0.3316531	2.8543242
PC 14:0_20:5	0.128421786	0.043123631	0.043573179	0.042900155	0.214538789	0.507752576	0.24085895	0.006691832	0.061056119	0.06121087	0.025145301	0.075056195	0.001338366	0.017355159	0.068728454	0.030934878	0.076197985	0.067728616	0.086608151	0.03957772	0.017483529	0.074861162	0.008590855	0.001338366	0.105230932	0.032413243	0.587040949	0.402568615	0.026707162	0.024819275	0.154901224	0.028125461	0.030372003	0.045497795	0.126425491	0.023772607	0.026619977	0.442806472	0.118804246	0.043837063	0.001338366	0.029958669	0.027653065	0.013390804	0.0283652	0.031478512	0.001338366	0.0410425	0.248985069
PC 14:0_22:4	0.086011655	0.09626136	0.123883364	0.063366285	0.152713604	0.069372195	0.140613056	0.003629025	0.000725805	0.035098334	0.027241823	0.000725805	0.043169338	0.063935569	0.089947581	0.000725805	0.057065345	0.000725805	0.083532628	0.075411523	0.083090745	0.018157902	0.013804688	0.000725805	0.500642385	0.013092435	0.000725805	0.114755635	0.219645338	0.000725805	0.050474646	0.130088982	0.254993376	0.076907325	0.045275504	0.173649456	0.079104525	0.000725805	0.071274741	0.013046497	0.000725805	0.000725805	0.022652714	0.060863669	0.010825807	0.038857467	0.000725805	0.000725805	0.06995206
PC 14:0_22:5	0.32922799	0.14068796	0.08811986	0.13240276	0.20669546	0.11645461	0.44726976	0.05845401	0.05890581	0.01602771	0.04154984	0.04690598	0.06456926	0.07597133	0.08091039	0.09157883	0.08936305	0.07030006	0.09238546	0.0508734	0.09265967	0.03583625	0.03803885	0.003205542	0.003205542	0.03330163	4.44870452	0.23859277	0.13536504	0.15285103	0.27009053	0.48362778	0.30846139	0.15503421	0.04885952	0.06578836	0.19628867	0.8064404	0.10838165	0.06627476	0.08303759	0.10063203	0.16348599	0.03579566	0.13904755	0.07529713	0.07633032	0.09550745	0.33178185
PC 14:0_22:6	0.60013127	0.414992	0.28388901	0.20764894	0.78123687	0.58726511	1.38073497	0.2559952	0.34099946	0.3504328	0.05455237	0.09476641	0.0263757	0.002637974	0.3285081	0.1209753	0.22883266	0.2830888	0.002637974	0.04761652	0.33040441	0.59171527	0.0745628	4.20763046	6.44974755	0.20848178	3.74344838	0.34436352	0.503733	0.2388839	0.38636167	0.10765391	0.62774834	0.27325812	0.50364018	0.28264117	0.49180351	0.002637974	0.17636352	0.43024595	0.01318987	0.12723243	0.07824432	0.06351792	0.03304071	0.16912588	0.32208903	0.10956326	1.66847318
PC 16:0_14:0	1.60230639	0.9083416	2.19289118	1.13650592	2.4346267	1.36119757	5.1771377	0.20546192	0.69782592	0.248876	0.05130281	0.31841352	0.14748674	0.19190681	0.47575741	0.17874932	0.72910874	0.43066858	0.60133923	0.28861121	0.29843878	0.55691145	0.21894026	3.68520175	5.74429236	0.15662325	5.3775199	1.00718751	0.98239537	0.4510645	2.42316345	2.43879604	0.98953136	0.73100472	0.65324371	0.91855801	0.65911818	1.07170662	0.67983217	1.01494878	0.09906575	0.2127137	0.58712617	0.56245349	0.08563361	0.22027484	0.23593711	0.1717819	1.49516217
PC 16:0_16:0	17.696211	11.763635	13.738393	14.326835	18.333416	12.528845	21.311387	3.972236	3.400309	3.759038	1.996901	2.581553	3.952717	3.128641	3.943746	3.659024	6.046971	5.043311	5.74605	5.566581	5.059775	5.500968	4.137099	47.517909	47.423674	3.150223	82.003185	18.520659	17.984039	15.438849	20.239305	20.948778	17.968781	17.032655	11.853701	14.713383	12.639352	53.664048	10.811981	5.398975	2.091127	4.45154	5.234455	2.154469	2.421984	3.951554	3.856377	3.709458	3.688896
PC 16:0_16:1	5.9642703	3.1990677	6.7246168	5.2806468	9.8391985	5.1413887	15.3722626	0.7978575	2.2214908	1.1146525	0.379505	1.8556153	1.0372275	1.2013935	1.4273503	0.7928097	2.6298804	1.943538	1.4876644	1.7790596	1.925767	1.2773914	1.3031877	13.7712351	16.4120658	0.7213657	38.8858015	4.2950727	3.995444	1.9216289	7.2463714	9.5341748	3.507623	7.3436765	2.9759346	5.4732344	3.9314546	9.9184631	3.1276689	1.4094481	0.2964169	1.3644308	5.9541596	0.9269342	0.5101481	0.530403	0.7180221	1.0311251	3.4097794
PC 16:0_18:0	7.2693716	4.8606227	4.7917299	6.6941685	7.519244	4.8687974	5.7343187	1.4454216	1.3923963	1.7777655	0.6937473	0.9142023	1.2514376	1.3973928	1.3358322	1.0752129	2.7868835	1.7461165	1.711955	1.3813107	1.6000024	1.7912848	1.2700006	45.7319207	13.8751977	1.2097541	29.9068173	6.46406	6.8876452	5.0448178	5.5046341	8.9228737	6.1682177	5.717944	6.242168	6.3309024	4.4913175	5.8365793	3.7011111	1.766	0.9452351	1.7840372	1.8463138	0.5782591	0.8127712	0.965203	1.2662264	1.8836909	3.0212467
PC 16:0_18:1	215.12021	134.45771	131.14918	212.66275	256.66138	142.93953	196.46208	46.91067	38.16557	49.11149	15.386	29.77707	31.65529	35.60759	34.24479	29.57204	76.89097	50.79763	62.32695	46.62094	42.54419	47.36949	34.9221	1540.42074	429.80903	33.28341	826.18903	168.5925	181.01824	112.34001	161.91768	266.57751	140.85407	186.83946	176.56632	186.67611	118.98317	144.35942	119.43727	46.75318	20.77343	49.09471	60.61517	15.04134	24.16785	31.4204	36.57526	47.39814	90.05397
PC 16:0_18:2	663.02497	423.42491	456.86398	453.51238	653.50732	419.35167	445.89406	202.48897	92.78205	157.67945	73.57063	96.64307	125.23994	107.06702	100.87379	153.87441	241.89849	167.08786	168.2957	139.97634	120.79909	201.61353	84.55047	2695.90578	1288.85997	110.19779	2486.6043	480.48898	579.66916	560.81599	430.47911	611.39508	493.44459	616.32158	396.14534	449.63117	480.81936	752.84254	352.61482	120.56216	76.2975	200.33036	152.79849	52.17148	74.38876	179.64427	190.00602	157.34357	219.32349
PC 16:0_18:3	5.2166154	2.8585566	6.8977834	9.861644	8.5652664	5.2578379	9.661718	1.9259611	2.4582234	1.6531375	0.5894952	1.1726082	0.6900491	1.2715478	2.1920324	0.9079959	2.7740546	1.0671881	1.3239792	1.3817048	1.4566148	1.9676468	0.7613334	24.2851024	10.0760073	1.1121791	18.0371082	2.9725703	5.278871	7.3215478	4.1430483	8.2439209	4.2296964	5.6299498	3.0081312	3.7896328	4.5435732	7.9885486	3.5659673	1.4778384	0.6972863	1.1789727	2.649767	0.8857292	0.2533836	1.8600864	1.3565245	1.2265744	2.5396589
PC 16:0_20:1	1.40806356	0.73987234	0.45176734	6.90438027	1.08870369	2.84446378	0.55891684	0.25277218	0.22892384	0.34549712	0.10252866	0.34874368	0.20335501	0.16760046	0.16531231	0.211146	0.15746813	0.17858027	0.22912147	0.39602908	0.35318876	0.28350765	0.22406259	4.63783915	1.86234417	0.26409955	4.15849451	1.3781126	0.96012406	0.82034905	0.75185799	1.41816641	0.96435971	0.69092405	1.531657	1.40811104	1.11450977	2.07134324	0.8183426	0.36249624	0.17565797	0.32425034	0.17397324	0.05928518	0.09880308	0.19947316	0.27018542	0.10308316	0.1134634
PC 16:0_20:2	13.2978203	5.7518397	6.2951322	20.9608727	10.5688235	8.5725372	7.6573786	2.0554507	1.8355028	2.5517403	0.7074521	3.1089072	1.1681986	1.9647013	2.2587801	2.4417854	3.66747	1.6533317	3.2587026	2.2974126	1.7253735	2.5703944	1.2322691	33.6379664	20.9598353	1.6983917	36.5895486	8.5284302	9.234496	4.7120877	4.1713409	12.9892476	7.4649434	7.0944174	8.3659921	9.8488141	7.9403217	11.7367238	4.4982219	1.8088192	1.5749183	2.3778281	3.689545	0.7299869	0.7710995	1.6771125	2.0639306	1.574268	2.2778712
PC 16:0_20:3	66.649134	37.030052	51.876025	104.059523	74.927958	44.77723	72.573531	16.408533	16.895366	16.760967	3.748716	22.620952	5.331535	10.84428	19.373017	14.823156	29.342899	14.264747	22.733377	18.516351	12.779923	17.009704	8.56526	284.187233	144.552104	9.098837	274.147331	48.045166	57.499944	30.241858	35.891817	114.539372	56.448951	69.941162	56.332668	78.878012	50.866723	40.721714	32.054632	11.110297	7.631999	16.181296	30.715186	4.577132	5.245965	10.640104	13.429554	14.669072	23.862709
PC 16:0_20:4	208.89207	137.08273	131.03679	165.81111	341.84704	209.79598	253.81769	76.38297	61.96893	56.95967	26.86937	27.15262	34.90939	43.86928	52.5394	45.00334	69.35534	52.29384	127.89779	52.95075	41.75863	88.68158	50.22733	856.01655	780.32141	35.56783	958.73809	264.7557	256.27053	164.69095	128.00285	227.90924	223.27606	233.87084	170.60361	200.16405	182.43619	500.51453	147.15042	53.91313	24.62342	69.85616	65.34001	16.22552	36.07124	53.72734	45.81083	46.61504	107.71617
PC 16:0_20:5	19.4385735	5.2721619	6.4465408	11.9112771	20.9279423	54.6348756	22.1522022	5.2248201	5.4139735	4.8893902	1.2494098	3.1349169	1.2130289	4.1311672	3.5923276	1.1961733	3.9647605	2.4912936	5.8925945	1.9755025	4.4938733	2.6667973	0.9637898	0.09253992	8.2167629	1.3531341	97.1228883	14.8238189	11.1644331	11.4989499	10.374694	8.5577337	12.1677023	11.1154943	38.1030947	4.902899	5.9340247	14.0434474	7.6499837	7.1812412	1.8182759	1.7793177	1.5493676	0.4626996	2.9427136	1.8994244	2.5347242	3.3179999	13.2991409
PC 16:0_22:4	8.0788197	4.7866928	4.8271002	7.8586944	9.4222294	5.5408135	8.8072784	1.1558291	1.4153809	1.416907	0.4935485	0.8624072	0.8051605	2.1973029	4.5116136	1.5250057	2.5198028	0.8517759	2.6790797	2.1027835	1.5167528	2.0122392	1.7190669	0.0987097	16.7644695	1.1277746	8.0400632	4.426887	12.2747172	2.4838245	3.4090532	12.7339914	5.4860011	4.9666065	3.3970484	12.9051857	3.7283599	0.0987097	5.5593824	1.7344279	1.1407831	1.8591537	3.7080625	0.5278528	0.6631616	1.4559005	0.69749	1.2585029	2.5829603
PC 16:0_22:5	75.645226	17.120935	15.14459	12.792514	24.779506	16.513154	32.687914	6.921727	4.590832	7.430834	1.712178	2.77446	4.826139	4.406013	7.799574	5.427123	8.61505	6.723973	12.684007	8.006745	5.78746	3.753406	6.903579	0.3424356	0.3424356	6.648522	532.638904	49.470385	29.462661	18.563493	19.455737	50.61305	23.162873	31.025441	13.605197	15.994596	16.947784	32.123006	15.064175	7.150984	4.71861	6.765686	12.776351	1.960825	5.031947	4.746764	3.607679	5.795148	12.83576
PC 16:0_22:6	131.974309	66.674402	66.120561	73.202782	155.300268	110.021064	117.960901	37.424951	20.879938	44.650683	12.743788	12.984866	19.11027	17.497423	24.690723	12.202847	38.334226	30.586698	30.517704	21.752441	44.933196	29.600375	15.331243	380.512627	429.277997	29.638442	720.37109	92.345937	115.813091	91.229426	56.160805	122.322037	113.019913	103.693941	114.634228	91.186693	105.506913	195.715769	86.810975	37.719382	11.74039	25.717917	17.074829	5.036945	26.695053	32.144396	27.13505	14.608813	100.30113
PC 16:1_18:1	4.4296567	3.1684624	3.1600398	6.5266959	5.8199669	3.2572605	5.7338284	1.3254215	1.1015129	1.4098733	0.3300094	1.2118787	0.8661885	0.9236575	0.9194542	0.7147657	2.3874524	1.5129021	1.4689063	1.641128	1.3195694	1.4781108	0.8289144	39.3309636	12.0870551	0.6918657	24.3370981	4.1341429	5.9615754	3.1123934	4.3566623	5.9523781	2.705202	5.286084	5.0422226	4.3997603	3.644295	3.5685486	2.4617743	1.0801085	0.6630423	0.9369626	2.8704506	0.4037038	0.5941149	0.710992	1.1025539	1.5919298	4.8428303
PC 16:1_18:2	2.6454607	1.5603467	1.7583208	2.1964671	2.9042109	1.7352902	1.963521	1.0308731	0.3677676	1.0087536	0.3027081	0.5544144	0.5269108	0.4411574	0.5762865	0.6925677	1.2701253	1.0916785	0.494472	0.7273287	0.8099795	1.0464513	0.2964783	9.960105	5.1804494	0.4414407	13.8085824	1.8622837	2.8466995	2.3258171	2.5158833	2.5767906	1.6485065	3.1795308	2.3156318	1.8097884	2.454544	1.9527186	0.8639856	0.3543359	0.3549641	0.9630302	1.2134073	0.1902311	0.2437638	0.7721428	0.992599	0.8497739	1.8620208
PC 18:0_14:0	0.157338903	0.117146495	0.364790443	0.195095637	0.225916191	0.115413581	0.451534564	0.036626378	0.07423511	0.024993518	0.005151237	0.094353015	0.029858414	0.009506447	0.105766292	0.006839429	0.124704133	0.080059515	0.048393759	0.101758431	0.028710706	0.06293976	0.026637267	0.001030247	0.29953047	0.057193718	0.642227408	0.075748364	0.116716609	0.043294502	0.125489182	0.265108612	0.158563099	0.051245531	0.157499143	0.104929791	0.09270749	0.163894273	0.1144178	0.149037625	0.009604257	0.001030247	0.093248793	0.057821172	0.012610518	0.020024459	0.011755757	0.021326724	0.323633
PC 18:0_16:1	0.31211524	0.29514026	0.64590104	0.44014897	0.56593255	0.33856588	1.20723551	0.04351331	0.18415815	0.08242382	0.02098073	0.04889488	0.11367258	0.07044164	0.19319571	0.06182765	0.21007403	0.1921098	0.07899474	0.12199805	0.14912335	0.13415625	0.03972976	0.88302774	0.83633538	0.05537127	2.24117009	0.18134634	0.41901631	0.17988725	0.62607361	0.8303768	0.32068386	0.49546799	0.14590261	0.43847587	0.27606226	1.85006624	0.1791942	0.17727646	0.05919147	0.04587016	0.4771393	0.12412413	0.01567072	0.03938046	0.01908268	0.0734508	0.14599134
PC 18:0_18:0	1.2046694	0.5418051	1.0442512	1.3883257	1.2287698	0.8329519	1.075518	0.4067993	0.2969302	0.6370049	0.2241797	0.17373	0.1661278	0.2810341	0.3353463	0.134801	0.6859082	0.4486665	0.1416033	0.5653386	0.3590948	0.2979339	0.1929332	9.7428562	1.6432528	0.3580045	8.5076798	1.7038103	1.6456646	1.7744515	2.6110312	2.3026043	1.4951571	0.7221955	1.1094562	1.1319057	0.5744033	1.1491848	0.5792991	0.7644542	0.1995163	0.40662	0.4561596	0.2040558	0.1812347	0.2853532	0.4509584	0.3810046	1.2744385
PC 18:0_18:1	30.153798	20.657651	21.713234	35.099654	28.081261	21.131017	25.020945	5.319714	4.074982	6.528182	2.030577	3.098982	4.421014	3.707743	4.70661	3.75548	10.773316	5.093223	6.939811	5.163526	4.864282	6.991459	3.315405	219.546972	41.491979	4.560877	114.905557	24.531553	23.127339	22.306233	24.641192	38.982884	20.221633	20.534818	28.247555	24.766381	17.527325	22.737407	14.495121	7.935903	3.35492	5.313074	7.262754	2.080661	2.302907	4.057702	4.830813	5.210721	5.974717
PC 18:0_18:2	241.36419	153.6823	176.66074	195.06201	178.09481	145.01141	138.58443	56.42767	28.18483	48.54538	23.34943	24.63526	39.96237	26.9177	39.06459	42.01406	82.18759	42.89894	46.20611	43.83869	39.52527	64.38977	23.76707	892.50914	371.18854	32.04898	788.03515	158.37795	183.90137	241.09902	154.5898	224.27715	179.56391	176.63906	153.57941	144.50233	155.66411	263.23304	110.78688	39.31158	29.71469	53.74487	44.69863	19.40125	17.65983	45.93925	61.4797	43.87171	30.6802
PC 18:0_18:3	1.14548656	0.50828728	1.95961584	3.54982005	1.54978615	0.83361219	2.13020002	0.27446526	0.48911127	0.27698619	0.10013513	0.15930624	0.13498355	0.23260167	0.5996328	0.05747552	0.75907206	0.14876493	0.36899582	0.14935044	0.27543861	0.27131881	0.08555805	4.95963284	1.56579078	0.14883603	3.70696397	0.7761948	1.24279483	2.29787013	1.11229424	2.02619158	0.86000549	1.17355734	0.87724505	0.81921822	0.88632687	1.40111617	0.79511727	0.37955623	0.19877943	0.19124895	0.75770922	0.27502	0.01664839	0.24565111	0.31352595	0.29588749	0.27102239
PC 18:0_20:0	0.44902313	0.11583182	0.27873227	0.20182408	0.24977168	0.10498497	0.51431721	0.24829758	0.17891409	0.33931081	0.09089366	0.04061031	0.07852632	0.0899887	0.09512017	0.0392372	0.28134505	0.14042084	0.19833627	0.12218698	0.14089984	0.14046823	0.06815321	4.87776495	1.12914723	0.13332582	2.58408584	0.8968504	0.61591416	0.36331462	0.90006872	0.81559006	0.70647566	0.18871406	0.29960601	0.21878257	0.09725019	0.21926598	0.20327911	0.32361414	0.02963815	0.2045572	0.11758307	0.02595165	0.15146453	0.08308744	0.18392411	0.10385074	0.56275568
PC 18:0_20:1	0.379472456	0.165470843	0.286974177	2.044765109	0.244385398	0.593468539	0.164760613	0.10353336	0.031651606	0.04459594	0.014353511	0.00106957	0.00106957	0.020280697	0.031146334	0.028105689	0.122372059	0.077585395	0.05280022	0.028489392	0.05329643	0.111998825	0.041119371	0.232196295	0.522279394	0.087229576	1.277033627	0.332045182	0.18426645	0.327408261	0.241349076	0.665446984	0.378238049	0.157712528	0.533997074	0.272965806	0.188693873	0.587316738	0.249240469	0.054424287	0.045844112	0.036816402	0.065797227	0.005347849	0.064604117	0.052107818	0.024711111	0.063684762	0.022056339
PC 18:0_20:2	4.4436589	1.7293229	3.1696278	9.402636	3.0984527	2.6313138	3.0761286	0.4662527	0.5568554	0.6506128	0.1268132	0.6829337	0.140795	0.3120505	0.6760008	0.3859538	1.1016217	0.328438	0.5272245	0.7908552	0.5603447	0.6761529	0.2398186	10.5029436	3.6569858	0.4054657	11.6342902	2.1635358	2.3715106	1.313986	1.5108274	4.5394034	2.312185	2.174789	3.0038728	3.7147652	2.2367688	2.2049468	1.8327156	0.5111	0.495414	0.3682049	1.079548	0.2025024	0.1536565	0.342898	0.5683604	0.4777185	0.3328031
PC 18:0_20:3	33.313914	17.093189	25.769829	60.897894	27.761416	20.694067	31.513711	5.693152	5.631259	6.952342	1.4202	6.449234	1.734344	3.064635	7.633617	4.957285	9.940266	3.969385	6.699926	5.158782	3.723256	4.642477	2.522154	90.802371	47.77342	2.654553	111.256116	18.695456	21.368014	15.822926	17.308119	55.867315	27.011987	27.622995	29.131765	34.972684	21.041316	10.326526	14.554789	3.835367	2.935055	4.78446	9.412954	1.783612	1.641302	2.722951	4.736636	4.571365	3.942378
PC 18:0_20:4	113.628199	80.760763	68.99777	105.949574	146.485072	112.025775	120.970095	34.25572	23.206547	28.251655	11.004578	8.949547	14.230448	14.585901	28.83905	19.712475	26.151682	17.937756	47.735091	23.624302	21.037003	37.89599	17.204141	341.470489	309.935687	15.361738	483.313019	130.445242	123.588307	104.249238	61.407472	122.022839	125.284563	106.046052	98.495098	102.41659	91.303951	232.701366	81.388731	23.774351	13.918956	26.310455	27.358231	6.817849	13.997799	18.669505	17.929623	17.873634	22.321365
PC 18:0_20:5	8.0320599	2.6715069	3.5004276	7.4378046	8.7786935	27.007149	11.3637062	1.9498221	2.3028939	2.0018704	0.6474614	1.2946482	0.5603897	1.1640729	2.4015509	0.5005336	1.5213253	1.2035614	1.7171525	1.6163314	1.920928	0.9038761	0.3101559	0.0425573	3.8444453	0.5414009	43.3099639	7.4604661	5.2175096	8.8700485	4.6004564	5.2445183	5.0084973	5.1442693	20.8672187	2.4608975	2.7145336	7.0952722	4.2037892	3.8379604	0.6498245	0.630105	0.6849036	0.2127865	1.2302155	0.3987274	0.8707569	0.641631	3.4830535
PC 18:0_22:4	4.0114254	2.478851	2.6684067	3.7112468	4.3666762	2.0990904	3.4691124	0.3954659	0.353925	0.5279734	0.3029865	0.3245863	0.2362641	0.3277436	0.9682726	0.353228	0.901386	0.3388113	0.4257635	0.957802	0.6548393	0.2677746	0.2776542	0.0247619	5.6827484	0.3720636	4.7413582	3.0515147	4.4160667	1.5790528	1.3021393	6.1887106	2.3373748	2.2489862	2.2003593	6.3649866	1.5332368	0.0247619	2.0239185	0.3442735	0.4153723	0.8557525	1.1517718	0.2594657	0.1238095	0.2419598	0.2252662	0.6731238	0.3660336
PC 18:0_22:5	26.2086117	7.807164	7.3620186	6.4312883	8.8823373	5.573723	12.0296619	1.8606066	1.2623845	2.0794391	0.3491865	0.3836668	1.3866023	0.8243066	1.9849625	0.9200795	2.1833251	1.6729391	2.4337489	1.8417842	1.2395383	1.1327228	1.5568727	0.0698373	0.0698373	1.365404	176.2104224	16.5859283	6.7760471	6.4491491	7.6339987	24.5093969	9.0790339	11.1319205	5.683847	6.7470088	5.8206053	8.1619333	4.6713823	2.2357938	1.5631453	1.9505213	5.054536	0.6754175	0.9015019	0.7973588	1.3874636	1.5258445	2.0655003
PC 18:0_22:6	45.605219	28.999841	29.329565	35.739524	50.306552	38.696159	42.849226	9.10478	5.584252	17.345672	3.564475	3.387423	3.956062	4.017189	7.818706	3.112479	8.662865	6.86126	5.971579	4.926606	10.470553	9.886439	3.346147	114.204645	147.970119	8.464068	248.335408	26.166363	30.69445	38.886471	20.800087	56.781089	41.450218	36.523418	39.972215	32.179384	34.11461	57.695215	25.305167	10.057658	2.855803	6.01745	5.36948	2.617638	3.586615	6.534661	7.833342	4.081639	14.145456
PC 18:1_18:1	18.780611	11.05501	10.848948	32.04457	15.665114	12.066643	11.254425	4.166159	2.249362	4.351459	2.290082	2.068444	3.619757	3.205113	2.198728	3.210514	5.422603	4.946825	5.397981	4.506683	3.600931	6.672131	2.895776	125.829413	27.683149	3.209816	71.05509	18.380575	23.871379	15.447065	19.287123	19.050109	10.027893	14.889258	20.018176	16.025708	13.690783	17.088318	11.056404	4.615024	2.761955	4.648601	4.720111	1.042575	2.231036	3.068602	3.389885	4.734347	10.491888
PC 18:1_18:2	59.959021	31.596619	37.913266	56.674428	43.259191	29.980119	30.483049	14.272499	6.479807	15.08244	7.131083	7.11352	11.05631	8.874056	8.057299	11.615723	18.396908	13.709084	14.323023	13.97897	10.474016	20.666474	6.854261	204.558839	80.803506	9.580829	171.410686	40.707874	59.754455	64.740977	46.941061	43.510278	33.396089	42.97753	39.343082	32.941765	44.904856	72.906288	27.159212	8.84616	8.81459	14.463543	12.888591	3.829283	4.796884	15.161795	16.491287	11.250241	22.528871
PC 18:1_18:3	0.23037631	0.18953811	0.36429494	1.8457064	0.2793241	0.32278857	0.58606594	0.22010632	0.1633443	0.18862202	0.0776237	0.0564649	0.05517328	0.12429815	0.16994233	0.07370268	0.35357949	0.13282023	0.18821774	0.10185717	0.13534593	0.2727118	0.07707565	1.73178088	1.12583856	0.09528573	1.58010115	0.27909672	0.77184028	0.91155921	0.59656773	0.5315441	0.43946672	0.51806605	0.3119079	0.23430651	0.43504536	1.89810964	0.27407279	0.10401219	0.11992182	0.13912625	0.18458414	0.0502603	0.06785697	0.23250102	0.08985376	0.02944275	0.24544715
PC 18:1_20:1	0.316941908	0.099106692	0.052527162	3.36662423	0.085325437	0.58778868	0.092144705	0.034308549	0.040293753	0.03672205	0.012868839	0.066957504	0.009057748	0.031976297	0.027063981	0.041409351	0.036204654	0.071224708	0.075999431	0.073718497	0.013714605	0.041657601	0.020573367	0.800178476	0.270998568	0.051826526	0.635326037	0.141652307	0.284467162	0.137523663	0.069790165	0.217667667	0.121343017	0.212953464	0.178392908	0.09891296	0.221310767	0.001543135	0.236334923	0.084710565	0.055550665	0.056956554	0.043836987	0.017296677	0.007715677	0.052841673	0.001543135	0.028000403	0.159814657
PC 18:1_20:2	1.0272878	0.06263779	0.72565165	3.59093132	0.71188736	0.76979164	0.66525298	0.17178481	0.10833743	0.13369366	0.04918126	0.1802312	0.07609861	0.08977527	0.02556968	0.18880759	0.3806547	0.08568041	0.08771737	0.33642136	0.38893083	0.23073207	0.12549154	4.06585171	1.38504867	0.18476487	2.21334976	0.8602682	1.12040907	0.67967174	0.33995861	1.00543342	0.61117822	0.72325243	0.73777753	0.87911656	0.80299947	0.40084137	0.45968802	0.25179379	0.16380707	0.19034517	0.43830236	0.02758204	0.06054552	0.14023422	0.22552297	0.12168055	0.26373426
PC 18:1_20:3	5.0235936	2.0903262	4.5865905	15.61638	4.8059515	2.8485146	5.4668154	1.3701017	0.9172591	1.2325627	0.3304113	1.1183035	0.3680425	0.7163056	1.3870621	1.0212822	1.8020149	0.7990265	1.4512789	1.4025325	1.0085551	1.5507204	0.5276907	20.2832874	10.0588716	0.5961352	17.9117248	3.0239169	5.2315663	3.2571809	2.6790304	8.3216973	3.9043027	4.5178124	6.0287451	6.1822641	4.5254894	2.4968838	2.9706145	0.5130912	0.6721803	0.8151081	2.1412892	0.2720535	0.3116647	0.6041117	1.1329186	0.6228504	1.9824233
PC 18:1_20:4	18.5715896	11.5349397	10.721571	21.5353396	24.5227932	15.1845051	19.0854319	5.5672607	4.0107086	5.2080176	2.0303336	1.8391264	2.5587104	3.0154355	3.7265203	2.9662129	4.7127892	4.3031192	9.4188222	6.4464692	3.519516	7.325549	3.4457278	51.9166639	47.082756	2.931091	71.8284244	19.8482281	28.5560313	18.9379654	11.9527473	17.4171594	16.1445225	16.4813511	17.0001452	15.7362591	16.7645715	46.1580233	14.5889131	3.7306335	2.8596893	4.4684596	6.1872278	0.9658428	2.4176039	2.8627216	3.8093017	3.5936822	8.602142
PC 18:1_20:5	1.8883726	0.47594306	0.46231689	1.81397318	1.21183858	3.76269422	1.88634332	0.57005289	0.16151735	0.49241288	0.18805686	0.19169139	0.09274344	0.26946788	0.37844888	0.08768116	0.24746634	0.36252398	0.82863464	0.34296026	0.59953714	0.29253684	0.04732707	0.00226977	0.22969808	0.07674136	6.96721214	1.40372557	1.37662338	1.53374179	0.68117123	0.78944697	0.71500389	1.35881508	4.42077875	0.35244894	0.38850999	1.1176976	0.89212554	0.51711165	0.18740292	0.21191816	0.113314	0.01134885	0.1507989	0.17000473	0.03546975	0.06736695	0.93715007
PC 18:1_22:4	0.56565006	0.34145099	0.20265912	1.10910285	0.639567	0.37773522	0.68137793	0.03013698	0.09884855	0.12218213	0.04069081	0.11533235	0.18935933	0.18221025	0.02823477	0.1345907	0.11996012	0.05276564	0.05593153	0.05302478	0.25290758	0.09807477	0.11962735	0.00546882	1.80327008	0.11485188	0.77903285	0.68642044	0.52893263	0.29746049	0.15759063	0.60978042	0.33488672	0.27370187	0.10447084	0.59612686	0.33069011	0.00546882	0.4935939	0.16961903	0.04315859	0.12217472	0.30877897	0.04545715	0.03309407	0.0273441	0.04807865	0.00546882	0.29424364
PC 18:1_22:5	3.75193462	0.4512996	0.49304021	0.99951006	1.33265834	0.31250754	0.41193562	0.40265231	0.18477092	0.39367027	0.07803148	0.10883947	0.17076926	0.11093764	0.3233957	0.08796809	0.32202688	0.63816806	0.32554006	0.49906191	0.19298778	0.07500431	0.43556021	0.003019584	0.003019584	0.33788894	25.72188296	2.59103644	1.77855557	1.01020655	0.79268474	2.0834647	0.83786614	1.30658553	0.7769848	0.24749098	0.69807665	4.45027647	0.67090008	0.24269775	0.24213589	0.21219098	0.55829062	0.01509792	0.02615884	0.2205045	0.25163559	0.11616542	0.51692554
PC 18:1_22:6	7.2617483	1.7133049	4.3040312	7.9073022	5.9018172	4.8561705	5.7678112	2.0601348	1.0989043	2.3488694	0.5732339	0.8607499	0.8859762	0.5919512	0.5533075	0.4941359	1.5131379	1.2859279	1.235534	1.9254029	1.5601818	1.2047339	0.5660063	14.9096622	19.7682027	1.6467076	35.6121669	4.6189888	10.0611386	7.1754113	2.99295	6.0594992	5.1713964	4.049588	5.4170983	3.1497276	5.4145089	15.0505772	4.4252856	1.0967815	1.2248554	0.7108994	1.307244	0.1998231	0.536901	1.5718268	1.220959	0.8130201	3.8736593
PC 18:2_16:1	7.5218763	3.6901602	4.1799511	5.8697814	6.0732727	4.2735716	6.4898969	2.3102947	0.9379146	2.135599	0.6554998	1.3908254	1.1109912	1.089028	1.4077601	1.4642026	2.7617995	1.9226863	1.8080417	1.7546199	1.8140897	2.5474137	0.9968593	25.6576624	19.627808	1.04276	32.9367517	4.721889	6.2144288	4.6131113	9.434073	6.4924978	4.3444686	6.0964148	4.816244	4.987025	5.7077277	14.3198274	3.200913	1.0631979	0.8258015	1.3939807	3.0965297	0.5562844	0.4018276	1.6380247	2.1364972	1.6709423	4.4728932
PC 18:2_18:2	25.737656	16.967826	22.235789	23.330238	15.492728	11.920956	17.728269	10.42244	2.974563	9.595782	4.687204	3.13628	7.281185	4.536953	5.360062	7.790216	13.41686	4.876553	7.893847	6.423245	4.975754	11.972494	3.438457	118.598788	35.298595	5.826303	83.234748	16.917863	27.455308	39.19244	29.804188	20.549557	20.727854	18.323271	15.721621	18.385234	25.801407	45.644424	10.369724	3.698402	6.076912	8.54951	6.852962	2.411855	2.273742	14.634701	13.445367	7.068822	15.516173
PC 18:2_18:3	0.12589355	0.14164451	0.30874144	0.4541628	0.22731134	0.12688522	0.5456312	0.20574552	0.03591841	0.24035374	0.08059188	0.04488092	0.03769151	0.11082182	0.15433609	0.12901108	0.08379844	0.05645014	0.10968842	0.15581486	0.04878037	0.19172009	0.03883042	1.7144767	0.63935465	0.12883821	1.04920008	0.34556145	0.29366376	1.41733174	0.56108774	0.2020889	0.38243007	0.12399317	0.21567855	0.14483966	0.32413876	0.60558454	0.16283176	0.04337438	0.14494274	0.07248823	0.09663317	0.03575169	0.01713393	0.57948598	0.09561586	0.06947038	0.17273237
PC 18:2_20:1	1.0117156	0.40398312	0.21712541	8.40924793	0.20394096	1.11672742	0.25520675	0.24014008	0.08078057	0.20113428	0.07225164	0.07983904	0.12898974	0.10580528	0.11997259	0.08296269	0.26860034	0.23766858	0.05143752	0.09494109	0.17050325	0.23150786	0.09333185	4.9204648	1.07304646	0.104714	2.05895464	0.90415006	0.98285723	0.48227292	0.39917807	0.50501293	0.46203818	0.61733099	1.03810663	0.57242161	1.2056135	1.33983746	0.22331063	0.06571926	0.16067512	0.20648665	0.20506024	0.04118468	0.06596157	0.07868834	0.14305149	0.19462247	0.24002766
PC 18:2_20:2	1.38157308	0.49484559	0.73085644	1.96982654	0.36889719	0.6401835	0.67148697	0.28602355	0.15632809	0.23078645	0.09190292	0.15893559	0.19602724	0.05266707	0.17606103	0.26041862	0.12594802	0.18467622	0.21192364	0.32940299	0.17748244	0.15117937	0.09549288	5.94371634	1.50949035	0.20799386	3.21852922	0.71023296	0.98005727	0.59890841	0.55727489	0.66231942	0.70546067	0.5252308	0.75249083	0.68615992	0.92633409	0.49171331	0.4320601	0.09895606	0.28408817	0.14574373	0.28607615	0.05451247	0.06946777	0.09188873	0.27785553	0.17173943	0.33151443
PC 18:2_20:3	1.50750688	0.75550068	0.88939264	3.04605886	0.82816565	0.57046068	1.88489368	0.36514651	0.2111084	0.44133739	0.11917159	0.37473772	0.07781732	0.24623544	0.38133571	0.33651208	0.74817958	0.22760228	0.52031145	0.44231905	0.24716006	0.38086471	0.16318643	7.74182007	1.49818095	0.22059186	4.08386938	0.66370933	1.71454701	0.8696898	1.05933321	2.20251978	1.27991302	1.29045477	1.08492574	1.92194774	1.48249024	0.39493165	0.56623773	0.15872237	0.31905826	0.2123881	0.76782272	0.10072953	0.08281624	0.31026137	0.38476944	0.31131924	0.78863071
PC 18:2_20:4	7.5402663	4.7960006	4.860041	6.3410573	5.0475103	3.693235	6.8677589	2.3171318	1.1907532	1.9975621	0.9944028	0.7303237	1.0782087	1.3361371	1.7655427	1.2028962	3.153891	1.1131432	2.8001832	1.261091	1.3055739	2.8204854	1.1034281	23.770249	17.8176849	0.863704	23.4060164	4.6243081	8.5806125	6.4152565	6.004885	5.5928748	6.0837176	5.8491247	4.6229318	5.3897743	5.6028717	22.2856276	4.0727495	1.0962139	0.934962	1.3901259	2.6128127	0.4144258	0.74838	1.5839657	1.8635872	1.4979121	3.7605448
PC 18:2_20:5	0.886154608	0.062699553	0.206888083	0.148932681	0.267124066	0.742551674	0.552154586	0.147398004	0.044713131	0.243205776	0.068413516	0.02606083	0.036326564	0.083580395	0.033786329	0.052423502	0.041842949	0.06441615	0.059877969	0.102110955	0.018709056	0.106547198	0.01393869	0.001643868	0.001643868	0.029217469	0.958102539	0.332166121	0.311738248	0.417373372	0.463026757	0.156659292	0.138086543	0.126292025	1.319553602	0.118783187	0.086904645	0.412824556	0.220456531	0.150679882	0.04835853	0.125054925	0.048508698	0.008219342	0.012092165	0.073309329	0.001643868	0.027022182	0.231346992
PC 18:2_22:4	0.055498633	0.127422159	0.078987393	0.193280635	0.059110476	0.093989885	0.093735651	0.014419441	0.010779101	0.04400779	0.001583511	0.001583511	0.001583511	0.023817853	0.021713237	0.001583511	0.052529695	0.001583511	0.031830049	0.053323488	0.001583511	0.154500854	0.001583511	0.001583511	0.001583511	0.055704962	0.51776808	0.001583511	0.580692637	0.091534817	0.082881074	0.170036059	0.097567693	0.032026946	0.081491544	0.201674804	0.058678691	0.001583511	0.085228282	0.001583511	0.041832112	0.034961765	0.154556076	0.007917553	0.024791306	0.132647391	0.001583511	0.001583511	0.141925334
PC 18:2_22:5	0.765055508	0.165511052	0.041711267	0.041457219	0.0739556	0.035011637	0.168643486	0.078204704	0.020803478	0.029575362	0.009154263	0.050030304	0.127311661	0.045116691	0.134241689	0.029937546	0.130694494	0.02014839	0.076853344	0.076550992	0.033110444	0.087500757	0.021820098	0.001830853	0.001830853	0.072276362	4.137555398	0.546700709	0.168953193	0.181005884	0.18186692	0.159696206	0.299285833	0.136572145	0.062298973	0.186189084	0.170555825	1.252133232	0.090441904	0.024649114	0.189933011	0.070485624	0.154765719	0.059637022	0.063805765	0.155277014	0.038062169	0.030204632	0.114835951
PC 18:2_22:6	0.64445879	0.41624242	0.4250495	0.95831759	0.50670777	0.60650472	0.75122351	0.21722961	0.30217134	0.36710106	0.006751128	0.04537464	0.20913821	0.12190893	0.14708414	0.07016473	0.30887751	0.08386974	0.11803037	0.13859431	0.30746514	0.13315497	0.27838305	4.14014312	0.94945545	0.1264095	1.54343994	0.47839195	0.72154511	1.09735382	0.91959702	0.53987211	0.5639881	0.36174883	0.64735751	0.19895529	0.83414399	7.9569115	0.22806953	0.14882511	0.23768952	0.30917811	0.03375564	0.006751128	0.1118811	0.48317609	0.25705865	0.15059249	0.74367677
PC 20:0_18:1	0.036909214	0.06380948	0.060348029	0.60329698	0.051749166	0.098545006	0.07317315	0.060662168	0.045089699	0.040527686	0.01313527	0.023278164	0.034903962	0.023502817	0.041666647	0.062044069	0.032240392	0.112108928	0.057491748	0.048840024	0.060811636	0.033910061	0.010506824	1.488067773	0.308191819	0.063049878	0.493832403	0.196197172	0.256160477	0.103244099	0.119292751	0.250811099	0.161255783	0.024163289	0.117748636	0.088998259	0.062245686	0.437627776	0.05468173	0.07503246	0.012135293	0.01230798	0.026682009	0.021358241	0.041113488	0.016998299	0.012711588	0.046019145	0.078957958
PC 20:0_20:1	0.000558258	0.000558258	0.017473898	0.033499882	0.000558258	0.019522328	0.000558258	0.002879782	0.000558258	0.005464182	0.002791291	0.000558258	0.000558258	0.035044371	0.029392112	0.000558258	0.012680459	0.000558258	0.02705304	0.015846673	0.000558258	0.000558258	0.007631517	0.000558258	0.000558258	0.005237794	0.044951081	0.000558258	0.011900254	0.030064002	0.009820725	0.000558258	0.006651787	0.021925703	0.020016317	0.000558258	0.008004153	0.000558258	0.000558258	0.005742077	0.004049037	0.000558258	0.000558258	0.005201484	0.000558258	0.011735189	0.000558258	0.000558258	0.020616783
PC 20:0_20:2	0.019371103	0.001025541	0.001025541	0.033728166	0.025179831	0.001025541	0.017361687	0.020217981	0.005379892	0.009302606	0.005127706	0.028488816	0.001025541	0.001025541	0.001025541	0.009106934	0.039721507	0.001025541	0.022188169	0.021161517	0.001025541	0.011033994	0.008951376	0.150397242	0.001025541	0.008824489	0.087545765	0.036374412	0.012933647	0.001025541	0.001025541	0.047393578	0.001025541	0.001025541	0.001025541	0.012761279	0.017846708	0.40595388	0.011942426	0.001025541	0.001025541	0.008042082	0.005526534	0.001025541	0.009137294	0.010713093	0.012272928	0.009996057	0.011259763
PC 20:0_20:3	0.2194983	0.12281436	0.23683734	0.36038587	0.18097691	0.23332076	0.17305269	0.04417717	0.04765805	0.02397396	0.03677395	0.15264769	0.07013406	0.16205997	0.29870066	0.08918411	0.14611166	0.10157701	0.11585282	0.09310386	0.18569325	0.11327956	0.16657296	4.07157737	4.54337624	0.09513671	0.89218347	0.36866726	0.16791319	0.63133382	0.17884571	0.22792052	0.45701112	0.33430954	0.19194723	0.3858026	0.5288461	0.330096	0.20084431	0.1072345	0.05612666	0.22820382	0.20304894	0.12624724	0.03878492	0.04802634	0.180862	0.19052424	0.15820478
PC 20:0_20:4	1.73139916	0.71602467	0.52210792	1.17761962	1.23323482	1.26015599	0.5175674	0.41336819	0.07320458	0.24093383	0.06082199	0.0506112	0.11790977	0.11224333	0.10805349	0.04636293	0.06021525	0.1507817	0.38850302	0.04958833	0.04419425	0.13710818	0.20839552	1.80485914	2.16041478	0.17036337	2.1908832	1.72004967	1.73896162	1.03664725	0.59425355	0.89881977	0.84825394	0.23611278	0.77113971	0.61350278	1.25502324	1.79478667	0.78275342	0.20272329	0.05006062	0.10053673	0.21700416	0.02347957	0.10766328	0.17945705	0.17378131	0.11847774	0.27459189
PC 20:0_20:5	0.126594231	0.037910465	0.080075918	0.123547247	0.094205278	0.3752572	0.193240632	0.026962135	0.001458803	0.027322266	0.001458803	0.021319905	0.001458803	0.001458803	0.024003078	0.074212041	0.011902428	0.037725621	0.001458803	0.001458803	0.001458803	0.019438516	0.001458803	0.001458803	0.385798266	0.001458803	0.581153524	0.129133846	0.162104183	0.152979116	0.048898795	0.046007956	0.019595092	0.001458803	0.205809041	0.025123397	0.0583351	0.001458803	0.073545557	0.036599721	0.008592499	0.001458803	0.001458803	0.00907518	0.028983235	0.001458803	0.001458803	0.001458803	0.075664817
PC 20:0_22:5	0.07700505	0.002023372	0.05573362	0.05018659	0.02968772	0.03293393	0.07534994	0.02264994	0.002023372	0.03112121	0.01386557	0.002023372	0.06721183	0.04297906	0.01366916	0.01813107	0.002023372	0.002023372	0.002023372	0.06290715	0.01567151	0.03469502	0.03000283	0.002023372	0.002023372	0.01011686	4.68544077	0.51575005	0.08025856	0.16551952	0.01669141	0.04989629	0.06285273	0.002023372	0.05143171	0.002023372	0.02738371	0.002023372	0.03056886	0.01852561	0.01898879	0.07915828	0.02508193	0.04673783	0.05580989	0.002023372	0.02591066	0.05042831	0.01322547
PC 20:0_22:6	0.14433165	0.20529254	0.06698369	0.2376796	0.21331334	0.48619921	0.10437355	0.17160543	0.15820154	0.18800658	0.16290711	0.20287009	0.007404132	0.007404132	0.12605649	0.185539	0.12613912	0.06471875	0.12874133	0.23896314	0.13739314	0.16822342	0.03702066	1.99418979	0.007404132	0.06522617	5.19160654	0.67429969	1.10378816	0.49849072	0.12811997	1.03476412	0.29980385	0.07049059	0.35967241	0.1025543	0.17236942	1.5666078	0.15649377	0.17591329	0.08281017	0.15726194	0.19552792	0.04928885	0.19033963	0.16520222	0.007404132	0.19712212	0.31057673
PE 14:0_14:0	0.0001598	0.0001598	0.0001598	0.0001598	0.0001598	0.001615638	0.02209616	0.001859247	0.004588669	0.0001598	0.006112092	0.000799	0.0001598	0.002537949	0.004139362	0.003753215	0.003159805	0.009306423	0.007193561	0.003401418	0.0001598	0.003655949	0.00361989	0.003933569	0.009477846	0.0001598	0.001567064	0.001088625	0.002359283	0.002106111	0.001725983	0.0001598	0.0001598	0.001384529	0.002695094	0.0001598	0.0001598	0.0001598	0.002093572	0.002632233	0.004390364	0.005541152	0.002155236	0.003386239	0.003286099	0.003242443	0.005067296	0.003563692	0.084576106
PE 14:0_16:1	0.00017946	0.00017946	0.00017946	0.00017946	0.00017946	0.00017946	0.006599873	0.001856261	0.002709286	0.001437745	0.002791567	0.002801394	0.00017946	0.001966941	0.001780636	0.00017946	0.004446868	0.003363899	0.005915944	0.00017946	0.00017946	0.005542233	0.004674091	0.004262819	0.003438822	0.002043642	0.001242901	0.00261151	0.004335632	0.00017946	0.000987995	0.001944256	0.002171263	0.00352318	0.003594888	0.00017946	0.00017946	0.18404838	0.00017946	0.0008973	0.00017946	0.00017946	0.004759197	0.003085854	0.005806931	0.002590212	0.00359759	0.007501784	0.070189631
PE 14:0_18:1	0.008986081	0.000372126	0.005789996	0.012836821	0.022638545	0.005880185	0.008985022	0.007052741	0.016037569	0.009216302	0.009006167	0.011021613	0.004607668	0.006547371	0.003559734	0.006113137	0.011045376	0.010311637	0.007555091	0.011079213	0.018146671	0.013001337	0.000372126	0.017014538	0.003439651	0.008036838	0.004442996	0.017081957	0.009090554	0.007972797	0.004950305	0.019305046	0.003611991	0.000372126	0.000372126	0.003601525	0.017761293	0.127370603	0.000372126	0.017757552	0.004530129	0.003103567	0.003198002	0.007794969	0.006441614	0.00888864	0.01340371	0.009073986	0.276228137
PE 14:0_18:2	0.005585269	0.01142683	0.024516571	0.007400146	0.010328945	0.007301946	0.021740466	0.016842223	0.035781949	0.010426389	0.011675188	0.006512729	0.010418597	0.011876144	0.004102715	0.030371453	0.020023002	0.022660554	0.028097187	0.030071169	0.023676983	0.040291507	0.014493554	0.026890866	0.006454667	0.007256501	0.012666418	0.01686881	0.012454692	0.007249609	0.026812949	0.05695616	0.019117206	0.009230245	0.002659109	0.009627269	0.021494708	0.000531822	0.015443139	0.011093656	0.01806618	0.012618672	0.033689184	0.009008861	0.010659033	0.015919882	0.022845336	0.017378469	0.129100242
PE 14:0_18:3	8.89E-05	0.003752202	0.017333284	8.89E-05	0.008172792	0.007514622	0.019839662	0.000684597	0.004287744	0.001590456	0.002965145	0.008014613	0.004647595	0.002772401	8.89E-05	0.004224796	8.89E-05	8.89E-05	8.89E-05	8.89E-05	0.002291129	8.89E-05	0.003292265	0.007772055	8.89E-05	0.001722471	0.000444682	8.89E-05	0.006656518	0.003911901	0.003780541	8.89E-05	0.002372923	8.89E-05	0.004043347	8.89E-05	8.89E-05	8.89E-05	0.005389954	0.000760954	0.00338297	0.005140217	0.00303356	0.00157274	0.004026403	8.89E-05	0.007234064	0.006414988	0.00443866
PE 14:0_20:3	0.004579358	0.00262847	0.000160997	0.002575154	0.002473666	0.000160997	0.014470383	0.000804987	0.005403338	0.004213745	0.000160997	0.000160997	0.000160997	0.000912883	0.008590769	0.004955568	0.004380067	0.006227215	0.000160997	0.000160997	0.000160997	0.018639842	0.003641411	0.012933045	0.002359255	0.000856781	0.002857057	0.000948033	0.009608722	0.011292821	0.004960805	0.0019768	0.004393564	0.000160997	0.003755991	0.007272807	0.010494855	0.000160997	0.006446189	0.007212837	0.003667663	0.005347306	0.0018481	0.004931822	0.001685215	0.007850502	0.000160997	0.005335075	0.029146133
PE 14:0_20:4	0.037626406	0.006284441	0.006371452	0.012970425	0.04107989	0.066467271	0.020400145	0.005796677	0.017146678	0.01747186	0.007016543	0.011288014	0.028083333	0.065746302	0.011326395	0.010367836	0.028291529	0.02626696	0.043227839	0.006910365	0.032698397	0.038790665	0.012687516	0.018650872	0.014839788	0.031996177	0.017239423	0.05251734	0.043151678	0.019430217	0.049064307	0.019950443	0.033298317	0.000624552	0.008001923	0.005633104	0.016691117	0.000624552	0.019502572	0.020241388	0.005495987	0.014468667	0.003122761	0.007570153	0.012131741	0.015979574	0.005360355	0.013977817	0.06558698
PE 14:0_20:5	0.014680216	0.000349963	0.040317447	0.000349963	0.008611213	0.000349963	0.000349963	0.002905844	0.005177002	0.001749814	0.015157282	0.011372752	0.000349963	0.01440106	0.00947397	0.011591169	0.000349963	0.017024899	0.048255233	0.000349963	0.000349963	0.009604177	0.004299406	0.015192326	0.000349963	0.007268484	0.000349963	0.006278765	0.000349963	0.009540104	0.004503613	0.000349963	0.000349963	0.000349963	0.000349963	0.000349963	0.018976273	0.000349963	0.006809089	0.003210421	0.004566465	0.002459604	0.005853947	0.000349963	0.018344401	0.006311627	0.000349963	0.000349963	0.012467134
PE 14:0_22:4	0.000522211	0.019165095	0.000522211	0.006112522	0.021754585	0.024718695	0.000522211	0.000522211	0.004015299	0.000522211	0.005752197	0.002867518	0.010043323	0.000522211	0.000522211	0.004527323	0.005078528	0.00643707	0.015600503	0.000522211	0.009997333	0.015485307	0.000522211	0.000522211	0.013611508	0.000522211	0.005492922	0.008323201	0.005695677	0.003400101	0.000522211	0.000522211	0.003672623	0.000522211	0.000522211	0.000522211	0.012645247	0.000522211	0.010717756	0.004355359	0.003771632	0.000522211	0.000522211	0.000522211	0.000522211	0.000522211	0.000522211	0.005097346	0.000522211
PE 14:0_22:5	0.006703926	0.024129526	0.008959623	0.007040105	0.013782307	0.006105805	0.000492748	0.003289309	0.004455288	0.002901635	0.006455619	0.000492748	0.011166692	0.008696474	0.015817473	0.000492748	0.007952469	0.006458945	0.006923166	0.006569297	0.007116543	0.022978483	0.000492748	0.008473901	0.005144459	0.005572776	0.002990217	0.007117769	0.011006517	0.000492748	0.010055992	0.003559144	0.002463738	0.000492748	0.000492748	0.00929501	0.015414002	0.000492748	0.000492748	0.000492748	0.007122172	0.000492748	0.00740457	0.004238743	0.000492748	0.000492748	0.000492748	0.008460356	0.04112943
PE 14:0_22:6	0.035239178	0.017026979	0.000808548	0.000808548	0.000808548	0.031006495	0.000808548	0.0130563	0.009921419	0.029995742	0.017322087	0.007050334	0.008595177	0.005695317	0.028802813	0.000808548	0.000808548	0.000808548	0.000808548	0.000808548	0.028890007	0.062963172	0.000808548	0.028046962	0.009656505	0.019093022	0.000808548	0.021638144	0.042400685	0.010777622	0.023452626	0.032042227	0.025577424	0.000808548	0.028705228	0.000808548	0.000808548	0.000808548	0.014844901	0.02954018	0.000808548	0.022893804	0.000808548	0.00404274	0.007955157	0.000808548	0.022949539	0.015653667	0.157160802
PE 16:0_14:0	0.008850129	0.005036226	9.18E-05	0.01721523	0.007104985	0.005970831	0.003700106	0.000458884	0.004786524	0.003468692	0.006614666	0.003526611	0.005336361	0.005396044	0.003693162	0.005267286	0.005989719	0.008752427	0.013551797	0.00564196	0.005053775	0.010729708	0.007169608	0.017463476	0.007721298	0.007363739	0.000993916	0.004295215	0.003634519	0.005088313	0.004524364	0.009838875	0.006897657	0.005229296	0.006804924	0.008840939	0.006916944	0.784951811	0.013171721	0.005051067	0.00339758	0.007862503	0.006400849	0.008723256	0.007285205	0.007891512	0.007275698	0.00664894	0.201144393
PE 16:0_16:0	0.027955449	0.015079583	0.021703185	0.032279936	0.030451054	0.007601805	0.022744312	0.009337047	0.056434417	0.029104177	0.021476204	0.035534238	0.032554357	0.035552919	0.054260721	0.015160426	0.065881027	0.041908058	0.042124067	0.018536354	0.029776235	0.04143321	0.024174726	0.0431464	0.028171869	0.022097289	0.030249413	0.032404568	0.022735707	0.025305092	0.060621761	0.081877034	0.047866567	0.040324254	0.010475296	0.003288516	0.018023848	0.000657703	0.024432232	0.065827497	0.014744968	0.027556225	0.028836007	0.05168584	0.038258717	0.014882769	0.03376172	0.038868092	0.574996644
PE 16:0_16:1	0.006829029	0.021073139	0.044986504	0.03152431	0.105729725	0.022774914	0.067990045	0.029355784	0.111290382	0.021462803	0.012661217	0.07349527	0.010409991	0.034219523	0.063550092	0.02368051	0.091114328	0.084296679	0.013265442	0.069179609	0.049533323	0.047164286	0.06326767	0.054970754	0.039861076	0.016317734	0.055455819	0.057839877	0.070689993	0.01441879	0.017400474	0.155004694	0.00443765	0.038286093	0.002703964	0.041711336	0.0434109	0.110202056	0.032642305	0.046273035	0.014641661	0.041296082	0.202382133	0.031956356	0.006460849	0.002741093	0.025890494	0.034884422	0.278172081
PE 16:0_18:1	0.8327413	0.5624695	0.7944553	1.9905646	2.4227017	0.4857539	0.7810035	1.0544486	1.6682643	0.8359303	0.6077737	1.0739482	0.6501622	1.0022995	0.9823615	1.0293142	1.5817266	1.4228381	0.8538118	2.6099605	2.1632896	1.8421545	1.0054519	2.0399793	0.6517556	0.4833196	1.314519	2.7196097	2.4113113	0.9595292	0.8596945	3.2926816	0.5346375	0.9597149	0.2696705	1.0307552	0.6121657	0.7888695	0.7223452	1.0803516	0.4600322	0.7943404	1.5050742	0.5899901	1.0088749	1.2762876	1.1719638	1.1622978	2.5150071
PE 16:0_18:2	3.0081898	1.1023288	2.0145668	3.6428208	6.1741113	2.0802774	1.785846	3.6737063	3.2687807	2.1241202	1.7339301	2.9454938	2.1654678	1.541964	2.1776629	3.5289591	5.0743917	3.720404	2.5166396	5.9861211	3.2330539	5.7639567	3.1793245	7.3593817	1.8876432	1.8080158	3.2585467	7.0862454	7.1152634	3.2402304	3.1702552	9.3856033	2.3483944	3.7429937	0.7996859	2.6965771	1.6392909	3.206916	1.9360545	1.7381294	1.2010081	2.830065	4.8683559	1.3302907	1.167344	3.2835998	3.9576377	4.0024272	6.4332066
PE 16:0_18:3	0.055376649	0.038666252	0.084206343	0.231407377	0.314502221	0.085821678	0.067006295	0.093315563	0.11211089	0.085242064	0.030920478	0.108424584	0.066088785	0.054738767	0.096490261	0.058445904	0.088545497	0.069260877	0.117798825	0.127129909	0.059261544	0.221790426	0.052081602	0.08674266	0.043770798	0.047305375	0.059235171	0.26518764	0.278285105	0.080159141	0.067103487	0.211503101	0.037585083	0.056054894	0.004493268	0.050305071	0.082627216	0.199392376	0.055436715	0.051772927	0.03331445	0.03742304	0.127942887	0.030928548	0.023967784	0.090345957	0.157177324	0.078752525	0.099598711
PE 16:0_20:1	0.016964065	0.011149601	0.008073003	0.189914443	0.070410737	0.042636821	0.000628285	0.014220592	0.027438887	0.01524629	0.011170676	0.017279786	0.017744056	0.017553877	0.019060133	0.018619995	0.049484981	0.016474083	0.007278133	0.066054266	0.02437531	0.059820587	0.013606118	0.03384931	0.015181364	0.016921296	0.036470864	0.050922023	0.067732879	0.042247006	0.013720418	0.053973255	0.027329541	0.010959576	0.005664455	0.069168824	0.028896463	0.000628285	0.020370173	0.019323503	0.011294869	0.003141425	0.023860679	0.011775356	0.012220575	0.017741141	0.056689558	0.028944152	0.009621948
PE 16:0_20:2	0.06226235	0.03353353	0.03546494	0.10900391	0.24243749	0.05410545	0.11964962	0.06661277	0.03709278	0.0927799	0.05314809	0.06074524	0.01784899	0.03799352	0.06244052	0.13499234	0.11799837	0.04544499	0.04978016	0.32462087	0.11074681	0.17624492	0.07130569	0.20598263	0.06488798	0.05529451	0.07142342	0.20733491	0.2519669	0.11610653	0.04810691	0.12391391	0.05273375	0.01732957	0.05634725	0.07689483	0.06801592	0.003205344	0.02424707	0.03717641	0.07377018	0.02576628	0.06915476	0.03828648	0.01602672	0.0629955	0.19280414	0.08657702	0.03028532
PE 16:0_20:3	0.29645766	0.15024614	0.27817706	0.50532797	0.5169201	0.13796743	0.33324897	0.28078695	0.38645868	0.22767124	0.09848688	0.3853566	0.06974358	0.15852322	0.31269114	0.27130741	0.41449146	0.25890893	0.18454441	0.76526703	0.18644232	0.74967463	0.22932491	0.70610352	0.14960884	0.13272535	0.37947486	0.59681239	0.66890924	0.26574614	0.24042182	0.79733775	0.2237849	0.26294507	0.1296705	0.31824552	0.24175506	0.01237203	0.08425844	0.15466392	0.1208137	0.16716114	0.3860653	0.12799912	0.12895553	0.3269958	0.38291704	0.44143341	0.36230085
PE 16:0_20:4	2.3088397	1.0368746	1.6202081	3.3631402	4.9635146	2.1856296	2.1326204	2.5024757	3.4663137	2.1312177	1.579991	2.0100951	1.4496175	1.7029196	2.5603434	2.8055354	2.463233	3.2908768	3.1886754	6.4303061	2.5841445	3.2921871	3.7911836	4.3666143	1.5415955	1.4826335	3.4727188	6.7837284	5.4036747	2.6526506	2.6301382	5.1482197	2.1598548	1.9848129	0.9338461	1.6435622	2.0759798	0.8431019	1.9943232	1.804363	1.000878	2.6633622	2.6211751	0.7066077	1.4563931	1.6285005	2.5106371	2.0517102	5.4362825
PE 16:0_20:5	0.081687219	0.00063235	0.068883648	0.087508202	0.137651822	0.207943528	0.026095408	0.046494876	0.104816009	0.084018895	0.006942889	0.030962309	0.035196435	0.093899185	0.058981669	0.016376921	0.102885865	0.073591716	0.087979227	0.042933379	0.077400621	0.102945717	0.074507653	0.034304586	0.010377058	0.019458419	0.102825835	0.163751312	0.081812067	0.071754849	0.07293074	0.128668248	0.044950694	0.03484374	0.052399926	0.02715404	0.016876378	0.133794581	0.022076295	0.052379575	0.025284828	0.03169462	0.033713634	0.015328443	0.045243675	0.027124357	0.078148006	0.057195924	0.427658767
PE 16:0_22:4	0.184661885	0.191953468	0.213351597	0.239018703	0.85743184	0.114773622	0.278722733	0.153155993	0.21942525	0.090913806	0.12033264	0.135945844	0.085325576	0.059762248	0.387872248	0.158006249	0.190855266	0.137247751	0.316463239	0.440330061	0.104856057	0.525594728	0.11242341	0.146276047	0.127278993	0.083798651	0.148282837	0.287177865	0.251110364	0.117381852	0.181079659	0.493701385	0.122183894	0.199253768	0.008165784	0.250543961	0.069208206	0.001633157	0.087675668	0.127674443	0.148058402	0.182935358	0.29245363	0.116866403	0.133104448	0.327810365	0.175078654	0.217395944	0.174672368
PE 16:0_22:5	0.9443937	0.4106566	0.2351101	0.5660036	2.3384038	0.4536633	0.6530909	0.3782009	0.559808	0.3003092	0.2000054	0.3312556	0.329238	0.2250633	0.706292	0.3961034	0.4889473	0.4274692	0.7292368	1.3861639	0.8378421	1.2532215	0.3749947	0.8034628	0.3141026	0.2929393	0.8451692	1.3592644	0.9813781	0.414897	0.4977584	1.1440656	0.337212	0.8856511	0.1596483	0.6372727	0.399423	0.02575604	0.5028274	0.3537253	0.2059287	0.3998548	0.5808655	0.1287802	0.2425377	0.3050107	0.4246271	0.3162477	1.3077355
PE 16:0_22:6	5.5113021	0.6473194	1.8442504	3.1541775	9.4362139	4.4941478	1.9407507	3.4577035	4.8998362	3.2780049	1.7587253	3.0535187	2.0951601	2.2886645	5.9571286	2.6360521	2.4934947	5.7244575	3.0583528	6.0247328	3.8691881	5.75856	4.2779657	5.7031883	1.3663971	2.105927	8.4388357	8.2361706	8.7997825	3.0094348	2.531432	8.3575192	2.4289739	4.3537733	1.7877459	4.4966223	3.5843556	0.5428658	2.3265289	3.1371888	1.1530079	2.851753	2.1483081	0.5191674	1.78063	2.3196324	3.7697078	2.5131953	13.4419749
PE 18:0_14:0	0.004292808	0.000111492	0.005510588	0.000111492	0.010398511	0.002491618	0.01833457	0.001145352	0.002099117	0.002847723	0.004768457	0.003307477	0.004665128	0.003783191	0.002174189	0.00283799	0.006125981	0.008232564	0.000111492	0.004846537	0.001956272	0.007763928	0.001337319	0.009264869	0.007247396	0.003789928	0.001452383	0.00429737	0.002092969	0.002725302	0.006257999	0.005841342	0.003279361	0.007108876	0.003026458	0.000111492	0.003972855	0.173045935	0.000111492	0.004828217	0.003048488	0.000111492	0.003798016	0.001910801	0.002753672	0.000111492	0.012498754	0.000111492	0.036703729
PE 18:0_16:0	0.011878185	0.013785686	0.02302901	0.058781951	0.076484965	0.012407099	0.034698706	0.030760121	0.044028075	0.019461154	0.008741598	0.035028837	0.008381299	0.042524173	0.029225976	0.030116339	0.034647266	0.047887212	0.036683792	0.054129864	0.070306518	0.049302322	0.029070074	0.053702212	0.025881241	0.015900204	0.040312113	0.065653824	0.08758404	0.040352087	0.029278282	0.091783116	0.006439249	0.030996366	0.011918882	0.020178138	0.008365778	0.00128785	0.043392752	0.04524652	0.018150254	0.020553667	0.05450873	0.028561099	0.035204968	0.04003793	0.03149052	0.021234065	0.232348712
PE 18:0_16:1	0.02724246	0.004786478	0.015103977	0.005238592	0.017806285	0.013905911	0.029623985	0.008594201	0.022535157	0.007972712	0.002339418	0.009131771	0.020717374	0.020235113	0.008943433	0.005164855	0.023420522	0.012963023	0.006986399	0.017301399	0.022279445	0.007676839	0.006158255	0.016181102	0.007878183	0.009874197	0.020034588	0.018257872	0.026882228	0.004531562	0.004076937	0.02595197	0.008948173	0.012915117	0.003833916	0.009964711	0.005494489	0.133291464	0.003803323	0.034810742	0.00265497	0.010661853	0.035755538	0.01822366	0.010123965	0.002894581	0.005621432	0.003238208	0.030734889
PE 18:0_18:0	0.6268519	0.4696503	0.3761966	0.2976856	0.7058053	0.6328962	0.4041514	0.4757587	0.4411092	0.6437415	0.315927	0.2136229	0.4059992	0.6110618	0.3824606	0.3130045	0.7636106	0.5908102	0.8187388	0.2875836	0.638034	0.8504409	0.3060307	0.9194932	0.4921465	0.3760057	0.6139384	1.396617	0.8381336	0.7683824	1.1562775	1.1713561	1.1746357	0.2656676	0.4168846	0.3929992	0.3936959	0.250186	0.2934089	0.8068954	0.3635674	0.4613495	0.3340334	0.1964616	0.4440669	0.4105535	0.6014872	0.4852418	6.1137056
PE 18:0_18:1	0.6139514	0.5235644	0.4896966	1.1932054	1.5408728	0.4551962	0.5312135	1.3046299	1.9083149	2.6345987	1.1094468	1.9587673	2.1949547	2.1674005	1.8792121	1.4738581	3.3885515	2.8147783	2.2726952	2.2294531	2.8489146	2.6819886	2.1605441	2.9793635	2.2727344	1.6296411	2.450215	4.2764067	3.696391	3.3317871	4.2846495	7.57527	4.0465387	0.6653362	0.3522782	0.7417402	0.4876031	0.6079229	0.2872982	2.9233018	1.1801055	2.4978645	3.1088917	1.0327374	1.6138028	1.6002742	1.5592781	1.9789357	21.0938434
PE 18:0_18:2	6.51648	2.279896	3.714817	7.35946	8.970329	4.776872	3.166001	6.856871	5.908108	10.671273	6.732544	6.816871	9.772877	5.945952	6.770656	8.918762	13.344765	9.095519	12.282181	8.067582	8.19619	11.679566	7.160868	13.973811	8.694135	8.155465	8.642137	14.509237	18.263168	17.200029	19.097539	25.291431	19.474783	6.053414	2.535804	5.258911	2.962017	5.24781	2.982911	7.913479	5.494058	10.778739	8.202757	4.287854	5.592631	11.491444	9.109793	11.79953	52.809654
PE 18:0_18:3	0.09500169	0.02641403	0.11634987	0.28905336	0.22180416	0.09910771	0.07594173	0.04411283	0.13784161	0.11801732	0.03556739	0.07862647	0.1143747	0.04969228	0.11842706	0.03836118	0.12147645	0.0300703	0.17333982	0.05134431	0.04732393	0.11800487	0.04298087	0.04046289	0.0474185	0.0584663	0.06919321	0.1350555	0.15576888	0.1804315	0.20642969	0.19014483	0.13749016	0.042132	0.02248827	0.05878165	0.05827502	0.13377074	0.02967005	0.06090561	0.03940336	0.05598926	0.10331093	0.06723608	0.01507405	0.05567114	0.07591134	0.10229589	0.29966996
PE 18:0_20:1	0.040540945	0.009775173	0.022976542	0.160265487	0.036887124	0.035380549	0.023196695	0.009682667	0.025316956	0.021755124	0.009198409	0.017382094	0.012182824	0.015116656	0.018378179	0.012071861	0.015463397	0.02992231	0.01300804	0.035732418	0.019488815	0.030595577	0.008348774	0.098239404	0.030432702	0.020527666	0.044004097	0.075933666	0.085343227	0.062036059	0.052466502	0.077387375	0.028426203	0.02713487	0.003952548	0.048466492	0.000676213	0.000676213	0.004852233	0.009517847	0.015938096	0.009202289	0.005537974	0.000676213	0.003381065	0.016196818	0.008838725	0.008723423	0.055535189
PE 18:0_20:2	0.050267974	0.022771673	0.028170339	0.113984275	0.066832579	0.032627478	0.02977971	0.063555735	0.082445465	0.176808669	0.050391516	0.082282202	0.062417092	0.078895931	0.109093167	0.120160429	0.190351872	0.095831155	0.082250287	0.17806122	0.103883839	0.191438434	0.083877599	0.158789161	0.136694861	0.127283472	0.132028167	0.211733076	0.205054694	0.219590979	0.205370724	0.22198586	0.279740219	0.007677345	0.005119995	0.126234322	0.090472658	0.001023999	0.043289193	0.071481438	0.076383372	0.096504393	0.130919965	0.04639897	0.039487549	0.118782508	0.141448505	0.087530989	0.320130964
PE 18:0_20:3	0.7729091	0.413354	0.5083207	1.3250579	1.4392809	0.518395	0.8323503	0.4288777	0.7109778	1.1023567	0.2481453	0.8723753	0.2588051	0.4408207	0.7111691	0.9491952	1.1742817	0.577082	0.5880629	1.3700902	0.500204	1.6495076	0.4222468	1.7611437	0.6298075	0.4705953	1.1672048	1.398242	1.2007001	1.2958245	1.8102038	1.838958	2.2818248	0.7319351	0.2861545	1.1043352	0.5551163	0.04962906	0.3111454	0.4935867	0.4260041	0.4901566	1.1077332	0.3192383	0.2799893	0.5421887	0.9867898	1.0752533	3.0122446
PE 18:0_20:4	5.50444	3.139543	3.743209	9.092859	13.074577	6.067859	4.823343	5.749149	5.48264	4.626388	2.724917	3.851082	2.681731	2.768656	5.946892	6.696214	4.807716	6.800872	6.673884	13.681765	6.748078	7.80058	5.427073	11.802592	3.871297	3.654283	9.437289	16.917741	12.271387	9.311688	6.067331	13.407032	6.838227	6.325978	3.171723	5.526912	5.136296	1.978936	4.686148	4.477552	2.436762	5.386767	4.748579	1.087271	2.705934	3.023171	5.423554	5.029213	2.808291
PE 18:0_20:5	0.20712972	0.03471893	0.25630369	0.23667362	0.18642326	0.3022188	0.03841578	0.17576718	0.15023051	0.19282581	0.12879159	0.10341741	0.05176661	0.12598318	0.1868678	0.05751803	0.16958963	0.12378591	0.15933206	0.13051862	0.11040596	0.19436062	0.06393118	0.20111393	0.01375098	0.0712525	0.36232116	0.46010908	0.15263339	0.25047692	0.21177366	0.34892312	0.12324156	0.14476717	0.4517423	0.07570677	0.06010261	0.17913046	0.10604581	0.18573929	0.07848859	0.0767836	0.06056537	0.0304689	0.22020253	0.0404176	0.1691952	0.06915257	0.20771957
PE 18:0_22:4	0.16743142	0.24820974	0.17065183	0.17096896	0.71741956	0.10022001	0.13580357	0.09670233	0.17559349	0.08350356	0.07274446	0.12480919	0.11241213	0.05713121	0.3468583	0.12465467	0.12016784	0.095136	0.18429443	0.32638882	0.18305586	0.29782406	0.09152403	0.14229712	0.07980541	0.06278843	0.17157656	0.27255196	0.18813441	0.19055749	0.10242951	0.38792558	0.12475852	0.24604357	0.03687934	0.18336553	0.13659311	0.005639838	0.0943946	0.09025012	0.06234291	0.08155685	0.18389607	0.0758108	0.06554616	0.09072557	0.11670566	0.13188847	0.03980891
PE 18:0_22:5	0.37233156	0.28634585	0.29659679	0.41053462	1.79754872	0.39338275	0.50438255	0.29759611	0.38017351	0.19632778	0.1411949	0.19146567	0.25130986	0.14070695	0.60752013	0.30234898	0.32742346	0.26284843	0.28269	0.83143705	0.42914781	0.55704656	0.17938485	0.71589427	0.28945975	0.19845969	0.75601124	0.77912398	0.63057898	0.47699888	0.4710046	1.07055035	0.42399986	0.61933514	0.18504448	0.4239111	0.36919943	0.01381342	0.29238328	0.40140273	0.23163779	0.24568278	0.43710689	0.08201263	0.06906709	0.16700426	0.27082193	0.26649425	0.32446043
PE 18:0_22:6	3.2737253	0.865529	1.4173363	2.0936585	7.4102891	4.0702263	0.9507177	2.1339751	2.9244741	2.0598343	0.6945783	1.726586	0.9284224	0.9528474	4.1188183	1.2166286	1.2180409	2.6034247	1.2058651	2.4727731	2.2187751	2.6138772	1.349776	4.6163732	0.7837813	1.1772803	6.0333203	4.3343514	3.6244125	1.8289816	1.7548708	7.2597367	1.8157286	3.0907621	1.8091804	3.3718837	2.02491	0.2358102	1.3446401	1.9080616	0.5534765	1.1832633	1.1970062	0.3472603	0.7669895	1.0353701	1.6528296	1.3772915	2.9695491
PE 18:1_16:1	0.08187091	0.05838403	0.06022092	0.09757852	0.13525872	0.06498418	0.05241873	0.02893299	0.12256376	0.07898911	0.04014975	0.02743304	0.04031704	0.162141	0.09114022	0.03578777	0.09359674	0.09018985	0.10107038	0.08187023	0.09774017	0.28811668	0.07496219	0.1324599	0.06857938	0.07022749	0.08551264	0.21076611	0.14400019	0.10708489	0.27321519	0.17686373	0.10585985	0.03562188	0.07344657	0.06820352	0.06062906	0.19464444	0.05054863	0.13329407	0.04019744	0.09855911	0.08603654	0.0342992	0.03840453	0.03959617	0.09503514	0.05558896	0.48317569
PE 18:1_18:1	0.4500715	0.3509001	0.3478239	1.3302763	1.0605932	0.3087977	0.3208139	0.6996394	0.521879	0.5103805	0.416763	0.4954051	0.4897485	0.9162216	0.5071246	0.8119019	0.9228168	0.7390328	0.512844	1.4290466	0.6031722	1.478853	0.695273	1.2827928	0.364965	0.3921264	0.8177614	1.9237072	1.8196932	1.0398959	1.1927173	1.6368949	0.4050724	0.4452365	0.2266348	0.6150842	0.4008102	0.6678274	0.2144211	1.2177498	0.4368937	0.3973454	0.7069976	0.242869	0.4651352	0.7719712	0.8898438	0.8678545	2.4793809
PE 18:1_18:2	1.206	0.4488962	0.8368039	2.1575709	1.6811825	0.771229	0.6200668	1.6984393	0.7720488	1.0851751	1.0061104	1.3479821	1.2019412	1.0306324	1.063304	1.7968946	2.1001299	1.332991	1.3389733	3.3417432	1.1488397	3.0595977	1.2009658	3.0179689	0.8127055	0.8217784	1.3462978	3.0525162	4.0039514	2.2117418	2.6204575	3.0894006	1.3425461	1.1333551	0.4802099	0.9393654	0.9225289	4.4994965	0.5365794	0.8093962	0.9288859	0.8854936	1.9988048	0.44984	0.3836334	2.0018253	2.0732589	1.9380245	4.4089231
PE 18:1_18:3	0.025062889	0.010770786	0.035868925	0.119061793	0.032064052	0.038059114	0.008388239	0.030865022	0.020704191	0.034724126	0.033624513	0.030881849	0.023975777	0.030842801	0.024914786	0.020275856	0.031751412	0.015631209	0.036554865	0.082138584	0.008015099	0.08914698	0.028361676	0.037166884	0.012315423	0.018721845	0.030889052	0.097302982	0.144550715	0.084474092	0.063433591	0.048286268	0.01218542	0.017730137	0.016127257	0.054455894	0.033930917	0.000412497	0.015291502	0.023448451	0.026163641	0.011508706	0.055835123	0.017766376	0.002062485	0.07493869	0.080141373	0.052039196	0.05892459
PE 18:1_20:1	0.006232845	0.009828862	0.006525581	0.15082893	0.020929902	0.026010551	0.010570156	0.011186383	0.006399301	0.01055789	0.005612691	0.017274058	0.009893177	0.008622387	0.005692805	0.02736144	0.021247809	0.010212973	0.003004798	0.000293654	0.009068476	0.023377596	0.009831938	0.033517068	0.004985778	0.014996556	0.025543281	0.058180407	0.048993177	0.036282302	0.00993126	0.036030826	0.01215243	0.015800557	0.007957846	0.007302487	0.009566817	0.000293654	0.006686671	0.012212967	0.016354624	0.002949469	0.017984899	0.001468269	0.011028669	0.007833194	0.028780092	0.008370223	0.000293654
PE 18:1_20:2	0.019441176	0.007467772	0.008518638	0.087116826	0.022472279	0.008892295	0.03296748	0.018921202	0.024684409	0.028185659	0.005622727	0.003904234	0.020782346	0.002914267	0.014764688	0.022437314	0.03609885	0.000582853	0.005749647	0.064179622	0.008142064	0.149622486	0.006629997	0.092860401	0.000582853	0.020965024	0.030307874	0.04277088	0.095871018	0.068422435	0.015829828	0.029183728	0.015143123	0.011990431	0.014374595	0.021556145	0.033202494	0.000582853	0.006616997	0.017539981	0.017860626	0.004315143	0.025595245	0.004718476	0.009566787	0.032388197	0.075225654	0.040988045	0.029478783
PE 18:1_20:3	0.12202856	0.05911665	0.08937693	0.4386438	0.17506214	0.13245559	0.10987005	0.11700361	0.112316	0.10646829	0.03034791	0.14835206	0.03721729	0.05874265	0.11004473	0.11948357	0.29822958	0.10465124	0.08101179	0.35027135	0.09526077	0.45201811	0.05863787	0.23559726	0.05242598	0.08336764	0.18547486	0.2153175	0.32822599	0.17929558	0.26418287	0.24730392	0.14414095	0.05870409	0.04846464	0.08272193	0.08640401	0.00260684	0.0130342	0.06960478	0.05918956	0.04947729	0.1902694	0.03068903	0.05146502	0.07680798	0.18400844	0.19557968	0.15101741
PE 18:1_20:4	0.962097	0.3802381	0.5101185	2.0705336	1.5733736	1.0669625	0.5734267	0.9977013	0.8126143	0.9695227	0.6292644	0.741953	0.5370075	0.7694985	1.2065102	1.1841046	0.9906799	1.1972001	1.3493305	3.0112958	0.9141623	1.7097854	1.2095011	1.7555574	0.6465676	0.7295574	1.2933134	2.9052107	3.1143303	1.6441992	1.7434808	1.8158191	1.0917015	0.7355571	0.4131775	0.6227126	1.0892362	0.4529233	0.8155841	0.7656011	0.5828935	0.7979848	0.9122501	0.2137787	0.4974832	0.745253	1.0647053	0.8389079	2.04302
PE 18:1_20:5	0.077945499	0.025326357	0.035751714	0.023611922	0.035966473	0.114098047	0.027585832	0.029720985	0.031837683	0.047296926	0.028481671	0.015851872	0.010405142	0.025373219	0.010477306	0.003287219	0.01687361	0.045804518	0.03617904	0.005947036	0.046212298	0.04670302	0.020951347	0.045362812	0.006760111	0.021062389	0.03940564	0.088770058	0.033493727	0.059829083	0.106951496	0.058661579	0.037194179	0.014358515	0.024524502	0.000440505	0.08279996	0.153397509	0.047107622	0.035439218	0.002731234	0.014160387	0.008251467	0.02248367	0.022214432	0.007094678	0.076398001	0.019765343	0.247034412
PE 18:1_22:4	0.051381441	0.04734954	0.011027952	0.011745511	0.056299957	0.010769642	0.052336334	0.023954537	0.049992781	0.030063571	0.018897883	0.04017864	0.027276988	0.016015981	0.040345504	0.024853948	0.015823513	0.024285536	0.034959064	0.048391337	0.014998909	0.07263174	0.015846018	0.032337278	0.020371707	0.008192741	0.030233968	0.054928018	0.073626354	0.018041802	0.030065386	0.030617502	0.007448392	0.056841107	0.013967083	0.030332762	0.025165486	0.001062879	0.001062879	0.026924561	0.024446591	0.012348113	0.045536734	0.038310687	0.038191277	0.065218389	0.018183204	0.01135346	0.005314397
PE 18:1_22:5	0.10064262	0.003142	0.06472968	0.07181782	0.25292662	0.01571	0.11157701	0.07252955	0.042214	0.04822221	0.05710706	0.06112494	0.06049189	0.0378201	0.08530898	0.06724679	0.0516849	0.07340759	0.06282309	0.14871779	0.05528622	0.15055734	0.03067783	0.10390935	0.04293965	0.04242399	0.05837107	0.1661704	0.13285131	0.10516869	0.09407697	0.13233201	0.0399054	0.05362431	0.02054532	0.03875311	0.04188104	0.003142	0.08498939	0.06468668	0.07152256	0.03087253	0.09059927	0.04439146	0.02456219	0.06623948	0.1218287	0.01845225	0.17775811
PE 18:1_22:6	0.69541721	0.15265443	0.18992552	0.69171209	0.92787463	0.5904479	0.14789549	0.45873372	0.39966678	0.43092849	0.29275981	0.44231507	0.21137193	0.28991845	0.39460969	0.41167063	0.32019362	0.51487437	0.34985956	0.88306452	0.33477896	0.81339978	0.50841457	0.56116501	0.1399761	0.2639433	0.95023416	1.02559563	1.19347533	0.47782506	0.52621527	0.83098977	0.36019906	0.59929164	0.18657884	0.30966274	0.37994643	0.17551849	0.16409176	0.36151215	0.21942867	0.2473548	0.25828883	0.05028536	0.23647466	0.21532216	0.35412552	0.22680334	1.30832893
PE 18:2_16:1	0.4043227	0.3780451	0.1911774	0.3021494	0.3324932	0.2629843	0.2236312	0.1501322	0.2853352	0.2693618	0.1268647	0.1473446	0.304899	0.6571503	0.3162015	0.1387954	0.5964347	0.3607939	0.2463876	0.1893752	0.2695584	1.1698594	0.1628041	0.6142344	0.2568881	0.2398084	0.2108257	0.7355537	0.4290751	0.2766867	1.3225545	0.5131986	0.6401297	0.1155407	0.1205423	0.1694592	0.3029365	0.4448482	0.1595169	0.3117268	0.1939036	0.2493076	0.1650056	0.1269764	0.1387325	0.1397618	0.2736787	0.2217155	1.1295132
PE 18:2_18:2	0.16514103	0.09002214	0.07604333	0.21183978	0.13875962	0.10196346	0.08415481	0.3054269	0.0790777	0.37507771	0.28305648	0.17293739	0.24290395	0.19957899	0.21529507	0.37483955	0.54561145	0.16183109	0.2406072	0.51985462	0.25893896	0.53899071	0.20189887	0.59768095	0.13939269	0.13794056	0.18328864	0.29840225	0.48963056	0.40525153	0.68952802	0.59796814	0.27708974	0.18061122	0.04295341	0.11205794	0.1522219	0.79418342	0.03129175	0.16984325	0.19685916	0.2246035	0.30061929	0.15818977	0.07273348	1.00307679	0.49636499	0.32281192	1.45721763
PE 18:2_18:3	0.018857506	0.00017397	0.006343183	0.029745226	0.015247644	0.010427434	0.00017397	0.008983032	0.004182719	0.021282393	0.016766098	0.006237252	0.002805759	0.004632284	0.002787392	0.011411857	0.007449724	0.00017397	0.007946099	0.053261975	0.005680097	0.019886013	0.004793465	0.018207724	0.00467839	0.005218587	0.004143454	0.022239678	0.016503608	0.026024192	0.038378138	0.014158489	0.002365711	0.00017397	0.00017397	0.00017397	0.014121139	0.00017397	0.00017397	0.008757686	0.011838092	0.000869851	0.008702799	0.001959653	0.001096079	0.059062018	0.017480702	0.012226841	0.047719291
PE 18:2_20:1	0.013934632	0.000240937	0.014786072	0.136434413	0.004871749	0.009386679	0.014231857	0.017020992	0.004078039	0.009342683	0.014829644	0.040562616	0.003322728	0.007035277	0.008534755	0.038991892	0.032796358	0.003503133	0.007535727	0.030562549	0.021800449	0.040988081	0.003307368	0.028841118	0.000240937	0.009740623	0.005258628	0.049761453	0.045999994	0.037307562	0.02368577	0.013849859	0.014216681	0.015564052	0.000240937	0.024073315	0.020182675	0.000240937	0.000240937	0.002835827	0.019396972	0.003430151	0.014998983	0.001616766	0.001204683	0.010004165	0.059322639	0.013839731	0.003870914
PE 18:2_20:2	0.013216256	0.000606754	0.015295141	0.038685323	0.009023036	0.009477937	0.015626834	0.026346368	0.005359695	0.018897817	0.00551242	0.021311819	0.010091394	0.008654063	0.004155206	0.020853736	0.012106606	0.000606754	0.005008802	0.056901997	0.000606754	0.021172059	0.026776895	0.041670702	0.007850063	0.005600376	0.005205628	0.015049218	0.044355583	0.023493801	0.016645982	0.020128033	0.006017104	0.020228899	0.000606754	0.015651546	0.014812116	0.000606754	0.004802999	0.007366278	0.01124646	0.007645752	0.016951599	0.008320862	0.000606754	0.005020862	0.04002833	0.010966515	0.012702031
PE 18:2_20:3	0.012235369	0.000606786	0.000606786	0.031863539	0.014128848	0.042396883	0.019804744	0.008785359	0.009723374	0.016723206	0.003446044	0.017910618	0.01317749	0.009613784	0.017805103	0.00592436	0.026150885	0.006357026	0.012691116	0.034085941	0.008861206	0.049682215	0.012041928	0.041722722	0.006861326	0.006265436	0.008567884	0.016473057	0.042606137	0.039361516	0.021936967	0.021408375	0.014405806	0.012647417	0.006355725	0.006801932	0.010806257	0.000606786	0.0098031	0.010484508	0.005209084	0.014926146	0.02179178	0.013415343	0.003315222	0.031682593	0.051571369	0.009414797	0.097798781
PE 18:2_20:4	0.112419498	0.093454223	0.102451169	0.085347425	0.02250248	0.273681237	0.120679043	0.098700809	0.093541756	0.171678802	0.13019492	0.054576286	0.098161377	0.111819588	0.129892909	0.108737487	0.126312961	0.143724355	0.170541427	0.150318279	0.167049931	0.220795166	0.120398468	0.162075304	0.081965224	0.11920784	0.11152664	0.361108915	0.32742489	0.240447743	0.359692383	0.188907716	0.216250663	0.084813835	0.06358306	0.005978308	0.120746628	0.133800141	0.024502859	0.184091648	0.06628113	0.114545409	0.129020278	0.056308929	0.060760134	0.098721134	0.171248948	0.095564111	0.418273145
PE 18:2_20:5	0.045393857	0.00024403	0.02418905	0.00024403	0.00024403	0.062709386	0.025239529	0.001338541	0.014124393	0.004383815	0.009599686	0.00024403	0.027804955	0.005092425	0.004780139	0.00024403	0.006981462	0.00024403	0.017648397	0.00024403	0.004967157	0.026677262	0.003956456	0.019049625	0.00024403	0.004147569	0.001373011	0.012945713	0.012182539	0.00024403	0.028897468	0.007020448	0.003818824	0.01185534	0.017437936	0.00024403	0.00024403	0.076980033	0.041627828	0.015915723	0.00024403	0.00122015	0.002181899	0.00024403	0.012662357	0.009408775	0.007383527	0.012609571	0.021817861
PE 18:2_22:4	0.000496329	0.026818178	0.000496329	0.019273188	0.034240311	0.000496329	0.030967676	0.008188882	0.006743602	0.008536538	0.006035285	0.005793311	0.009553716	0.004009665	0.007821055	0.005142092	0.00478996	0.012482764	0.01356153	0.000496329	0.000496329	0.009417936	0.000496329	0.000496329	0.006731309	0.000496329	0.000496329	0.000496329	0.007182903	0.000496329	0.026016812	0.009880265	0.009597942	0.000496329	0.000496329	0.000496329	0.000496329	0.000496329	0.012452039	0.007318749	0.000496329	0.007179313	0.007453143	0.007372892	0.006709427	0.029544944	0.016390538	0.009477003	0.007256171
PE 18:2_22:5	0.010428077	0.000441236	0.016517656	0.007366934	0.020675623	0.015359568	0.021206536	0.004699868	0.009960396	0.002206179	0.000441236	0.007530204	0.006668601	0.015979915	0.000441236	0.005061206	0.002595683	0.012841305	0.01050837	0.00727365	0.000441236	0.018724342	0.009888459	0.000441236	0.009696015	0.011703263	0.004627468	0.003721187	0.008639579	0.000441236	0.027821949	0.005992782	0.008104422	0.004557946	0.009863867	0.000441236	0.015467324	0.000441236	0.016676815	0.023370103	0.004470791	0.012542183	0.007160965	0.004792838	0.000441236	0.00932701	0.012220025	0.005575442	0.030565041
PE 18:2_22:6	0.049081472	0.020040494	0.000679383	0.012918511	0.09662418	0.143739675	0.02403422	0.033156994	0.01824753	0.08880519	0.018780633	0.054837514	0.040246118	0.021552433	0.057019386	0.007705156	0.017077576	0.110161996	0.043173836	0.030614318	0.044408742	0.000679383	0.049972161	0.013450819	0.000679383	0.020434892	0.048857607	0.075297756	0.100405362	0.01220725	0.111065213	0.076894261	0.044898155	0.000679383	0.029245949	0.037270298	0.030055989	0.130497474	0.000679383	0.013637106	0.003396914	0.007648994	0.009966255	0.040701409	0.034916324	0.047586045	0.016384122	0.019244776	0.187045532
PE O-16:0_16:0	0.010826385	0.015716557	0.004369916	0.011006471	0.016612964	0.006232079	0.023661311	0.002397175	0.007995764	0.005778355	0.004490059	0.006128659	0.013046487	0.018785061	0.027864668	0.011478346	0.004819385	0.011480586	0.007468311	0.017221002	0.013540554	0.010489462	0.026951104	0.014436922	0.003219909	0.008905594	0.005344443	0.018411011	0.014262922	0.007481517	0.023310964	0.010192855	0.013919495	0.008781492	0.008624562	0.016131812	0.008138188	0.099778881	0.008964158	0.027919275	0.00402591	0.003884593	0.003108688	0.006864617	0.020041764	0.004386574	0.004068753	0.013143148	0.044269266
PE O-16:0_16:1	0.004323793	0.000266476	0.007656581	0.009687957	0.005349686	0.00323808	0.000266476	0.001332379	0.006444199	0.005503235	0.004768832	0.006863176	0.017388829	0.00984245	0.0054658	0.000266476	0.013453772	0.003522176	0.000266476	0.005674749	0.011151331	0.006533858	0.010489165	0.007545647	0.009703138	0.00239607	0.003597301	0.003419077	0.004549381	0.006089782	0.009467489	0.020668785	0.002200965	0.004099942	0.006291196	0.003554694	0.000266476	0.000266476	0.000266476	0.006569901	0.004557488	0.002401739	0.004672514	0.00414673	0.001594813	0.003600043	0.002734455	0.003715456	0.033419921
PE O-16:0_18:0	0.009785393	0.004970509	0.016171094	0.011932891	0.020838358	0.004104753	0.013698379	0.000253279	0.002272517	0.002415802	0.003778818	0.002139585	0.007064979	0.00334026	0.009840668	0.005519613	0.014936329	0.000253279	0.003077862	0.000253279	0.000253279	0.01687585	0.005840588	0.007299424	0.000253279	0.013624553	0.009102792	0.00681761	0.002365218	0.004887822	0.006805836	0.005397382	0.005333556	0.011007603	0.006055799	0.011922658	0.007876798	0.358697558	0.005227671	0.002569025	0.001266397	0.005024258	0.004466707	0.001827989	0.0059061	0.002033583	0.002918862	0.006843533	0.05191661
PE O-16:0_18:1	0.10477599	0.08321667	0.06245568	0.07798673	0.14907717	0.10692714	0.08270788	0.03989979	0.07086259	0.11340925	0.04668872	0.04430433	0.10572789	0.16642387	0.08659047	0.07050844	0.19412045	0.06310428	0.16283193	0.09254403	0.22751662	0.22122223	0.10646519	0.11946845	0.11990769	0.08841984	0.08976791	0.26581358	0.26112617	0.12553497	0.27997834	0.27010659	0.16840694	0.06151313	0.10118522	0.13203072	0.07031111	0.007979958	0.06557947	0.15772456	0.0970675	0.09898136	0.05715633	0.0516055	0.11790004	0.0960781	0.15801331	0.11263282	0.08742513
PE O-16:0_18:2	0.57218357	0.2387706	0.16274762	0.29528907	0.26379293	0.37966293	0.14436032	0.16230568	0.23504905	0.26494118	0.09718485	0.12591255	0.32304981	0.37040733	0.29776358	0.25020284	0.61679438	0.18909791	0.502746	0.24381448	0.3303957	0.58508607	0.41023063	0.46972944	0.27141028	0.2660408	0.21346721	0.44311821	0.63439797	0.31894552	0.79650937	0.62409446	0.49539605	0.19639649	0.24152959	0.31976308	0.25503042	0.94038379	0.33260641	0.37802756	0.24117837	0.31749929	0.19146834	0.11996815	0.17325911	0.2255456	0.46729011	0.38191369	0.30061361
PE O-16:0_18:3	0.000496457	0.010673752	0.013911353	0.029421513	0.005981209	0.013802813	0.004875116	0.004233149	0.002890639	0.00983242	0.000496457	0.008364423	0.007402436	0.016279025	0.006062513	0.005237517	0.026221229	0.003048055	0.011478376	0.012568129	0.009794594	0.014600818	0.004819312	0.010082138	0.004786148	0.002990994	0.002527291	0.025496804	0.012847887	0.01517907	0.0175174	0.007253447	0.002566045	0.000496457	0.016779403	0.008257244	0.007291027	0.128025706	0.004025283	0.004105089	0.01229535	0.004297828	0.002482287	0.000496457	0.005213402	0.003946963	0.014765741	0.006179269	0.007697911
PE O-16:0_20:1	0.000255091	0.000255091	0.021702927	0.031129981	0.000255091	0.012515237	0.000255091	0.001275454	0.010836204	0.001547289	0.00345589	0.000255091	0.000255091	0.005859603	0.006058733	0.003157153	0.015648239	0.006321179	0.000255091	0.005386724	0.007068618	0.000255091	0.003608645	0.000255091	0.009874693	0.000255091	0.005062275	0.007110797	0.015593876	0.000255091	0.007569617	0.003842499	0.013417654	0.006156686	0.00551728	0.014325464	0.019603386	0.000255091	0.017549007	0.004476243	0.004301931	0.000255091	0.001508645	0.002509419	0.009579859	0.005191275	0.000255091	0.000255091	0.006750273
PE O-16:0_20:2	0.000274133	0.006193553	0.000274133	0.013021815	0.016294516	0.017427522	0.009199817	0.001370665	0.004127992	0.010041638	0.003639561	0.004953963	0.000274133	0.009165393	0.000274133	0.013136995	0.008826906	0.008137306	0.010422477	0.011614463	0.000274133	0.027069855	0.005416243	0.012627336	0.017197172	0.002530921	0.00831609	0.022830614	0.013143176	0.013472039	0.013551794	0.007069589	0.006648153	0.007651778	0.01687003	0.019603749	0.000274133	0.000274133	0.017863076	0.007231563	0.019945563	0.002596819	0.003926395	0.000274133	0.002901462	0.005320281	0.010014151	0.018446588	0.015773594
PE O-16:0_20:3	0.0817307	0.06986792	0.05610066	0.08650683	0.14090954	0.22233257	0.06495289	0.02732713	0.06609589	0.09755857	0.0168659	0.03472074	0.05627704	0.08818233	0.10802763	0.02443031	0.13461883	0.06131056	0.1191734	0.0786698	0.08485098	0.23335549	0.09525208	0.22497112	0.08488584	0.06070988	0.10357639	0.1768473	0.27974161	0.07677951	0.35146248	0.13434242	0.16335675	0.02580192	0.05402245	0.16463343	0.12498127	0.00337318	0.09603193	0.12924262	0.06815888	0.04515412	0.04784605	0.01905641	0.05615694	0.06429945	0.12406738	0.08918193	0.06047761
PE O-16:0_20:4	1.4879656	0.5939391	0.3724525	0.4078993	1.6209836	2.0596312	0.9547674	0.4520596	0.8952872	1.346373	0.4642284	0.3632408	1.0036627	1.5317439	1.3640107	0.5877103	1.1449709	0.8519432	2.1615789	0.8469691	1.4768227	1.7424059	1.3041969	1.3061852	1.1697383	0.8783175	0.7718302	2.6333138	3.3644925	1.3254288	2.7191784	1.8646223	1.4614294	0.3033384	1.0191104	1.0008627	1.1144718	0.6248191	1.5416007	1.8535427	0.5579785	0.9522311	0.7160652	0.2324543	1.0716372	0.6846876	1.1280345	1.2361488	1.436559
PE O-16:0_20:5	0.230105821	0.125620832	0.093418814	0.031178322	0.015151917	0.29491606	0.05650212	0.032413587	0.062156501	0.102717514	0.010613569	0.011616862	0.066746616	0.228583735	0.167634461	0.0080048	0.111838313	0.088167215	0.222852716	0.008545311	0.136379933	0.086526367	0.045878971	0.096363989	0.056548699	0.063125814	0.066217082	0.321001073	0.231229194	0.108858325	0.257344532	0.2202661	0.109250763	0.029454237	0.297591094	0.012479128	0.05250195	0.070669426	0.197177499	0.192318512	0.044937076	0.034444164	0.025521019	0.01777231	0.157638062	0.019267186	0.110959393	0.080262127	0.332382885
PE O-16:0_22:4	0.0585557	0.18922056	0.13648791	0.11430349	0.2183055	0.0850674	0.14543513	0.05419229	0.07609136	0.12258441	0.10051011	0.0516022	0.07967128	0.11137712	0.23465095	0.0869387	0.08147607	0.08285368	0.30762808	0.12072098	0.21758807	0.29236721	0.15397664	0.1276962	0.07286466	0.06468529	0.04605227	0.19875234	0.23540507	0.13252369	0.22841554	0.19843648	0.18225686	0.16194105	0.05952243	0.15193446	0.18087136	0.009210454	0.12779604	0.14633577	0.11655954	0.1178657	0.09203167	0.06757433	0.07628088	0.09374238	0.1522272	0.10230208	0.085016
PE O-16:0_22:5	0.39416843	0.56841306	0.21973172	0.23565729	0.51545401	0.28657662	0.33814609	0.11163202	0.17554458	0.26710668	0.08030526	0.09094174	0.32724984	0.40990236	0.31467166	0.18000991	0.29283256	0.17563392	0.62761741	0.14068246	0.47028746	0.68530814	0.30104468	0.37787169	0.2097062	0.12370994	0.20425402	0.50174036	0.66121703	0.3238046	0.69274194	0.40660454	0.48917961	0.29254151	0.24110234	0.27038538	0.34590539	0.01606105	0.27402305	0.38521121	0.25858153	0.2359894	0.17418422	0.15350259	0.21895545	0.22041264	0.32195724	0.24217895	0.46587454
PE O-16:0_22:6	0.7998007	0.3317728	0.2924942	0.1415748	0.5307727	0.692714	0.3135339	0.28633	0.6373861	0.7114348	0.3183891	0.2039793	0.4540374	0.6921882	0.6167035	0.3329267	0.3951559	0.5935038	0.7856302	0.2137151	0.6394205	0.6502456	0.4617046	0.626773	0.3094938	0.2941033	0.6495971	0.9795432	1.2692667	0.5544512	0.8681163	1.2102852	0.9462426	0.3344954	0.7084574	0.4770737	0.6471583	0.228483	0.5209129	0.640983	0.3358197	0.4090625	0.2288939	0.1293973	0.4152468	0.3709202	0.675496	0.3542529	1.2844218
PE O-18:0_16:0	0.041003404	0.02781471	0.006850341	0.010396949	0.023938162	0.019651593	0.005086002	0.01728893	0.050883591	0.071099899	0.046542145	0.043835307	0.049455753	0.062709246	0.077745841	0.055115737	0.062079711	0.101805915	0.059842092	0.034557674	0.065410583	0.091861561	0.063291948	0.095424644	0.056660289	0.04386386	0.05683139	0.162231084	0.101473424	0.100520214	0.144351374	0.189551516	0.128383347	0.007020275	0.023155335	0.034231173	0.006895349	0.102882539	0.0010172	0.083674659	0.041632139	0.05279583	0.038517088	0.017375774	0.05284181	0.039530239	0.046792915	0.035709649	0.378636188
PE O-18:0_16:1	0.014336784	0.010045855	0.000388181	0.005055007	0.014947138	0.001940903	0.006980075	0.005681839	0.014701547	0.012007479	0.005305266	0.010452927	0.009267758	0.015441798	0.008275071	0.002288216	0.006013275	0.018454842	0.012907822	0.00528008	0.021128647	0.027860088	0.010691631	0.00337355	0.014120015	0.007272294	0.01054267	0.040552742	0.027573739	0.018939168	0.022131093	0.031772361	0.00965188	0.000388181	0.006698837	0.005305004	0.003138883	0.000388181	0.005367284	0.021340576	0.0044634	0.013747366	0.009780231	0.005912193	0.012891171	0.010834559	0.019063626	0.007189928	0.144783459
PE O-18:0_18:0	0.009560565	0.010390029	0.005058953	0.005935692	0.006760533	0.011598611	0.000411155	0.007212081	0.011154014	0.014987843	0.005715913	0.002235166	0.024058327	0.027348232	0.023883806	0.002996603	0.012234383	0.005023325	0.025527304	0.007230195	0.004658106	0.00598358	0.002512406	0.020072756	0.003222578	0.011812423	0.011400488	0.027534759	0.010401455	0.018654893	0.044651839	0.010462919	0.025494555	0.000411155	0.000411155	0.003983967	0.017979367	0.146647521	0.002331659	0.00922873	0.006914718	0.00536819	0.002055773	0.007134288	0.009725194	0.012354031	0.006561696	0.008397925	0.195568478
PE O-18:0_18:1	0.12228138	0.10229555	0.10638112	0.14441725	0.16861549	0.13073471	0.11010482	0.06130126	0.12580334	0.08832297	0.02799329	0.06674571	0.14768168	0.18109493	0.09563188	0.0577492	0.1562071	0.10697527	0.12949361	0.17508126	0.22181113	0.25019936	0.09981237	0.2100031	0.13489676	0.10156317	0.15949808	0.25695848	0.24781335	0.13235204	0.33536849	0.32958968	0.23696346	0.07467325	0.07122007	0.11099963	0.0876585	0.15620273	0.05948763	0.22715702	0.06282229	0.06882154	0.05653229	0.04862363	0.10340432	0.08158312	0.11367755	0.11478401	0.6261458
PE O-18:0_18:2	0.7008202	0.3224112	0.2562296	0.4206492	0.5231179	0.4874449	0.3731572	0.2786788	0.3652523	0.3042773	0.1547093	0.2412576	0.3264796	0.4494757	0.339024	0.3397524	0.6170854	0.4166871	0.4676006	0.4608914	0.5263691	0.9222493	0.319188	0.7798881	0.4750118	0.2612486	0.3761101	0.6343229	0.8965832	0.5022479	1.2696919	1.0989347	0.9260057	0.2142367	0.3009608	0.4787767	0.4165641	1.7656328	0.3113748	0.4740856	0.2778616	0.3306267	0.2843527	0.1227884	0.1628563	0.3014123	0.4427701	0.3776661	1.3520864
PE O-18:0_18:3	0.010436067	0.007384268	0.030693897	0.008286652	0.030692942	0.005100092	0.012115634	0.011664285	0.009929158	0.013755024	0.006324878	0.010474655	0.012030428	0.00753292	0.008974503	0.005068982	0.017363095	0.006337742	0.009860244	0.012209245	0.005715446	0.048952892	0.004133188	0.012471758	0.006596008	0.003004168	0.003803122	0.015185458	0.022511052	0.03093744	0.022608568	0.02048538	0.022714526	0.004503282	0.005846716	0.01688381	0.000593303	0.09013083	0.004276885	0.0115088	0.004789591	0.003299078	0.007443808	0.006147546	0.004669854	0.000593303	0.008005123	0.002966515	0.00616042
PE O-18:0_20:1	0.029763807	0.000354104	0.000354104	0.017018889	0.010431653	0.000354104	0.000354104	0.000354104	0.00280301	0.002560698	0.000354104	0.000354104	0.000354104	0.016144173	0.004215577	0.006047325	0.007243286	0.000354104	0.00316312	0.00531135	0.000354104	0.007956689	0.010585568	0.027780301	0.005005771	0.000354104	0.007452182	0.005741583	0.010979055	0.005684593	0.007981477	0.003374907	0.016667947	0.000354104	0.000354104	0.008095086	0.000354104	0.000354104	0.000354104	0.008874361	0.002435551	0.000354104	0.000354104	0.007991811	0.003073045	0.000354104	0.006532185	0.000354104	0.001770521
PE O-18:0_20:2	0.008775954	0.000516675	0.007722737	0.010040285	0.007340069	0.008531956	0.023245911	0.004537241	0.005525537	0.006810762	0.000516675	0.000516675	0.007061619	0.002583373	0.012302727	0.004732436	0.010953698	0.005990872	0.009795565	0.007847638	0.004192755	0.022129211	0.003617757	0.007950845	0.007555105	0.008822598	0.00292813	0.017895641	0.014613805	0.017515815	0.012440226	0.008501845	0.011357396	0.00844633	0.006510644	0.012136694	0.014342515	0.000516675	0.007166148	0.01305418	0.010792576	0.003110779	0.000516675	0.000516675	0.004265503	0.002848254	0.000516675	0.008238938	0.008491614
PE O-18:0_20:3	0.17911567	0.01790191	0.03499065	0.0825669	0.09934526	0.16125802	0.11876239	0.02964032	0.06854819	0.07816073	0.01469815	0.02837964	0.0425038	0.07976057	0.07819367	0.04679471	0.05622015	0.063132	0.11764257	0.0931461	0.09014716	0.30859647	0.03867695	0.16586951	0.11422092	0.04594284	0.10904251	0.16099318	0.21710997	0.10025991	0.40612661	0.1883983	0.17308087	0.07147502	0.04542288	0.08975249	0.08892963	0.00293963	0.07071943	0.14037713	0.04283726	0.06194917	0.03971813	0.01549669	0.05483736	0.03578336	0.0485634	0.06344892	0.13434049
PE O-18:0_20:4	2.4503181	0.9901377	0.5240297	0.7006736	1.6438452	2.5963631	1.5637891	0.5786021	1.1210378	1.1712571	0.3951591	0.3285362	1.0860524	1.520004	1.1680883	0.4710337	0.9866863	1.0226588	1.7153943	0.9751355	1.5817315	1.9623691	0.9800196	1.5311328	1.4891432	1.0183667	1.0727186	3.0215529	3.4666112	1.9947739	3.3522008	2.4683998	2.0922154	0.4041881	0.7757472	1.0098269	1.3415109	1.3709432	1.469635	2.2532029	0.5569967	0.9459472	0.572468	0.2617014	1.1200266	0.5941584	0.9820464	0.6612793	0.8885666
PE O-18:0_20:5	0.38851167	0.14044391	0.074953171	0.07063702	0.02782507	0.468815378	0.093841394	0.060187606	0.117812811	0.095578602	0.080390452	0.025913542	0.101564023	0.210806861	0.111284781	0.052008004	0.077022629	0.144087368	0.271322518	0.048597511	0.167259132	0.341874959	0.075309509	0.126376362	0.094116626	0.100070143	0.131056606	0.46582953	0.259242094	0.20890279	0.384294634	0.244567502	0.181830343	0.054610829	0.239322287	0.0952573	0.161656256	0.244186111	0.258302677	0.229280913	0.04750719	0.041852765	0.012954956	0.007001024	0.276642166	0.034341147	0.140722744	0.057723443	0.243120508
PE O-18:0_22:4	0.10308313	0.2618605	0.03723184	0.0997161	0.07483658	0.02584322	0.12474106	0.03689875	0.03392077	0.05932094	0.02813432	0.01639255	0.05295773	0.06510058	0.13193174	0.05803656	0.03023409	0.02412641	0.10915019	0.08466612	0.21928726	0.16250607	0.04298723	0.04928838	0.05953775	0.03329756	0.05727022	0.14368999	0.0808469	0.09933815	0.15820217	0.12006485	0.17226821	0.11407161	0.02333435	0.10219423	0.04990151	0.003232724	0.06693563	0.0708333	0.07739166	0.08119993	0.04489362	0.02349546	0.08745893	0.10236584	0.07048658	0.01616362	0.03818246
PE O-18:0_22:5	0.30612027	0.20767316	0.05537335	0.11895398	0.29839217	0.2269619	0.18322988	0.06505824	0.11904172	0.14735166	0.08591366	0.03008708	0.16310375	0.1126052	0.17863991	0.07190109	0.12141348	0.07263647	0.22030264	0.1308472	0.25466542	0.4191216	0.07352889	0.24750796	0.12412898	0.08307051	0.15106697	0.34033107	0.33140198	0.20261647	0.36298972	0.20770448	0.30651062	0.19606973	0.11324546	0.13849257	0.23665216	0.006017416	0.16302493	0.21127504	0.14863487	0.09210258	0.08300497	0.03334191	0.10814623	0.13642775	0.16274076	0.10609164	0.17119436
PE O-18:0_22:6	1.03210749	0.26978499	0.17190888	0.16246967	0.69856325	1.09465648	0.26884492	0.24503195	0.41358663	0.5409505	0.20159844	0.14464256	0.27095408	0.41553889	0.52480959	0.25118752	0.28412542	0.59758712	0.42722321	0.3400037	0.6196964	0.83102668	0.25161522	0.59027476	0.36862145	0.23860593	0.63346087	0.7636286	1.08777994	0.61023443	1.00362976	1.13839826	0.88599708	0.34235461	0.52251088	0.44727246	0.69669389	0.34785665	0.46229725	0.77817455	0.25405446	0.2961478	0.19160611	0.08290465	0.26438326	0.24082482	0.42815871	0.14694349	0.52969243
PE P-14:0_18:0	0.004718953	0.006042119	0.007936277	0.000193642	0.004286997	0.007729329	0.009540337	0.000968211	0.002515359	0.003560861	0.003259298	0.002168945	0.005984586	0.002903487	0.001219375	0.003277146	0.00535264	0.006844068	0.003169742	0.006642607	0.005772594	0.003697498	0.00246866	0.004299958	0.00608952	0.004233009	0.002592697	0.004142987	0.002018804	0.006208771	0.003834446	0.002751011	0.002011384	0.004039603	0.004685024	0.005743752	0.012723104	0.000193642	0.005501187	0.002183454	0.000193642	0.004394296	0.002284425	0.008922064	0.009088425	0.012685014	0.012005346	0.0036046	0.015711075
PE P-14:0_18:1	0.00034437	0.00034437	0.00034437	0.008923025	0.004249588	0.008644164	0.00034437	0.00265938	0.002525996	0.00520894	0.005345315	0.003258333	0.004499633	0.003265161	0.005754494	0.003793348	0.006457991	0.011234102	0.003862373	0.007898255	0.007194381	0.010622128	0.004978151	0.016838309	0.006731409	0.007154377	0.003480584	0.014878055	0.005057608	0.006801107	0.013939232	0.015824066	0.012951508	0.005456416	0.004480052	0.00034437	0.003748842	0.00034437	0.004056735	0.012621166	0.002208025	0.00034437	0.001764721	0.00172185	0.006258955	0.005186585	0.009220903	0.004112392	0.00034437
PE P-16:0_16:0	0.02112475	0.029281453	0.018862453	0.009542021	0.033571142	0.041610773	0.008033993	0.00262798	0.010857413	0.018719685	0.006539243	0.023640442	0.009999519	0.052397282	0.041706425	0.008559866	0.022121502	0.026315509	0.028000959	0.004774998	0.044295367	0.045298201	0.020559481	0.052576853	0.03893838	0.01784052	0.02418572	0.121744088	0.040485826	0.033754696	0.10887699	0.051325378	0.040726354	0.012888775	0.012422041	0.055538583	0.016536879	0.343416714	0.024206325	0.046032496	0.017068866	0.005779086	0.008639993	0.009499679	0.02385825	0.022771303	0.020512716	0.033443478	0.110779939
PE P-16:0_16:1	0.015272392	0.010362234	0.009691209	0.014320343	0.03626073	0.011945807	0.006639146	0.007152532	0.009201415	0.011566682	0.000424285	0.009870365	0.017522531	0.037758692	0.014253636	0.006098825	0.014246762	0.01338824	0.025829846	0.006788566	0.015284711	0.027000589	0.014964855	0.013036366	0.03339506	0.012110136	0.013295996	0.027940548	0.037515577	0.005456656	0.062091278	0.055208892	0.036708325	0.003133818	0.015064944	0.032024517	0.015672212	0.000424285	0.000424285	0.036912509	0.00771508	0.040463625	0.009246488	0.002121426	0.009438934	0.01209081	0.029992846	0.014509202	0.057864768
PE P-16:0_18:0	0.034662151	0.008770902	0.028646426	0.016880143	0.009733936	0.01165663	0.007581326	0.012070552	0.008980024	0.011817297	0.005748866	0.020014021	0.013503429	0.004392671	0.017442314	0.004284459	0.032060509	0.009088708	0.010827424	0.011607151	0.028039182	0.010550597	0.007600941	0.017322111	0.03031079	0.004784202	0.014538794	0.039790973	0.029215448	0.026810123	0.036714453	0.059772475	0.019932731	0.027135314	0.005374701	0.016777669	0.007045043	0.253827935	0.018423029	0.020213411	0.005097844	0.009712266	0.004875269	0.024008731	0.00332919	0.009570054	0.011781352	0.012644189	0.020264724
PE P-16:0_18:1	0.5938463	0.5826336	0.4142202	0.5114022	0.7175381	0.48984	0.3918753	0.3318502	0.5813194	0.619158	0.3342254	0.3462174	0.6360509	0.716203	0.6868636	0.3630884	0.9346791	0.5246389	0.862044	0.3658959	0.7299999	1.3942709	0.5036192	0.9870371	0.6907699	0.3820442	0.6017954	1.2294822	0.961777	0.675964	1.6888588	1.7463904	1.1427985	0.374572	0.377745	0.7685422	0.453065	0.3274727	0.3656625	0.9164798	0.6004782	0.5102888	0.3382983	0.28695	0.6502815	0.5061619	0.6739987	0.5428619	1.1623942
PE P-16:0_18:2	3.45273	2.29261	2.271353	2.299075	2.059329	1.993085	1.45258	1.408137	1.926053	1.817089	1.001452	1.217784	2.439203	2.147032	3.348155	1.727501	5.331033	2.130459	4.231443	1.432843	2.367033	5.962669	1.610419	3.862564	2.840754	1.870707	1.867639	3.918188	4.307162	2.841972	8.984197	6.361502	6.394472	1.979665	1.233828	3.510559	1.602523	4.272079	1.768939	2.66437	2.266943	2.428301	1.212449	1.235363	1.183728	1.868369	3.152622	3.290787	3.301925
PE P-16:0_18:3	0.037864811	0.040612479	0.031316855	0.070932833	0.023990799	0.03344511	0.028717902	0.019989826	0.016056597	0.018137236	0.020762543	0.016991376	0.041000704	0.034128532	0.05719534	0.029749267	0.051367767	0.015273283	0.061032394	0.006245285	0.03094583	0.076150435	0.004619584	0.030318281	0.017248574	0.014365636	0.010458933	0.089347929	0.064528975	0.038510481	0.155270286	0.033717369	0.077817353	0.015258837	0.025389323	0.057099703	0.039283894	0.319893761	0.009632074	0.036982613	0.023325162	0.01252479	0.023486365	0.016052281	0.013022209	0.030072744	0.048069609	0.040878465	0.035068615
PE P-16:0_20:1	0.006246829	0.000951241	0.015227625	0.06677459	0.006920639	0.048393228	0.017265077	0.006805001	0.016472188	0.018228983	0.008958754	0.000951241	0.00820878	0.013515005	0.015263899	0.019907869	0.02135593	0.027488744	0.024709687	0.021106303	0.029848505	0.044664681	0.013518539	0.064608366	0.013334454	0.006483487	0.015926106	0.05707426	0.03611429	0.038938278	0.085405298	0.038786144	0.074138573	0.023842241	0.04516714	0.048826003	0.038176536	0.000951241	0.024031078	0.016665461	0.02084567	0.004839645	0.005282783	0.006555269	0.01540637	0.007228053	0.019394137	0.007109347	0.000951241
PE P-16:0_20:2	0.038954382	0.032257165	0.030602019	0.066229796	0.037443929	0.037059947	0.041441485	0.00982269	0.02080744	0.024485602	0.011701231	0.012031597	0.026842319	0.027020421	0.048747562	0.020421196	0.053626433	0.02176615	0.034350936	0.023734082	0.035529386	0.090947522	0.006150573	0.036827865	0.044126049	0.021150722	0.033647092	0.08039214	0.04920221	0.059530871	0.115613501	0.04488251	0.070391632	0.015515099	0.00943465	0.071207507	0.049499044	0.001230115	0.034492478	0.037209887	0.028557766	0.016846821	0.027251916	0.014458017	0.024335849	0.033740435	0.031992897	0.046285169	0.033891223
PE P-16:0_20:3	0.6893893	0.6230402	0.3940656	0.4321807	0.607586	0.6939617	0.6354041	0.1878913	0.4045856	0.5425852	0.1026579	0.2371326	0.2273088	0.4216914	0.816738	0.3313777	0.8959001	0.3892774	0.7521712	0.272548	0.4691936	1.5914371	0.356732	0.9441467	0.6319048	0.3167126	0.5593876	1.2213381	0.9359341	0.5849322	2.9503669	1.227354	1.3918359	0.295632	0.2502392	1.1789729	0.4848084	0.02053158	0.335554	0.6919649	0.3882725	0.3307873	0.3295516	0.2035582	0.2978314	0.2988179	0.6803482	0.7925453	0.648025
PE P-16:0_20:4	6.213335	5.786262	4.060899	2.940603	8.171669	8.711174	4.729125	3.161706	5.571555	6.033166	2.515222	2.658514	5.250651	6.271794	9.466021	4.063399	7.724863	4.663096	15.528193	4.418641	6.013433	12.350195	4.514756	6.503234	7.084475	5.756036	5.349082	19.499052	12.388457	8.678365	22.262246	14.009718	14.072351	2.848047	3.819003	6.270452	4.506134	2.618266	4.86087	8.250774	3.378046	5.437124	3.970676	1.916761	4.352659	3.062113	5.504945	7.368746	7.908687
PE P-16:0_20:5	0.6404427	0.13636932	0.21030418	0.08550182	0.38406775	1.06266589	0.0835012	0.11953555	0.25531975	0.28052696	0.18662423	0.11182836	0.19342267	0.4744095	0.29625617	0.1350462	0.31679116	0.3987248	0.8124833	0.0605041	0.40704386	0.52270496	0.13096818	0.34285968	0.09180906	0.13373309	0.40642138	1.32673957	0.43599291	0.33586674	1.25475078	0.55042239	0.43226843	0.10353084	0.73348545	0.16798846	0.19500175	0.13034788	0.42592571	0.48360861	0.11148125	0.07502418	0.05484862	0.02133128	0.62276964	0.06036882	0.25305679	0.22208265	1.96284227
PE P-16:0_22:4	0.5047646	1.4329358	0.5523733	0.5804148	0.8158935	0.2465722	0.5680831	0.3072406	0.3932588	0.392754	0.3411938	0.2313762	0.3833869	0.1780897	0.9021651	0.3790215	0.4217965	0.3371406	1.1466627	0.3176206	0.6585733	1.0144747	0.2748408	0.5651885	0.4228979	0.2411468	0.3512578	0.9703404	0.6970197	0.5510002	0.9134705	0.9428651	0.8739244	0.6736146	0.2094192	0.5650687	0.5589622	0.03561794	0.5482555	0.4472492	0.6914597	0.4249187	0.3507666	0.3567974	0.3126756	0.7893857	0.6192535	0.5552683	0.3087503
PE P-16:0_22:5	1.1685229	1.4947568	0.8892576	0.6484598	1.7262545	1.0040961	1.0358153	0.5510239	0.5412491	0.8233561	0.5195208	0.2624316	0.6737662	0.5892867	1.1793019	0.6201473	0.866353	0.7006029	2.1198333	0.635234	1.3114774	1.941209	0.4574069	1.3456506	0.9052327	0.5685715	1.063238	1.8048445	1.3213115	1.0680926	2.4260998	1.6766928	2.1573147	1.062644	0.4451107	1.1012876	0.9691053	0.05248632	0.8266691	1.0891091	1.1487041	0.6376189	0.518412	0.3748593	0.5141734	0.665915	1.1976264	0.7715854	1.4646223
PE P-16:0_22:6	3.1488703	1.5874763	1.6225192	1.1191334	3.1462251	4.4026327	0.9994279	1.8009387	2.3830333	2.6895907	1.3296529	1.260627	2.1252624	2.3637218	3.5924366	1.4762149	2.0982345	3.1745783	3.7275366	1.2864609	2.9040852	4.0414295	1.9103876	2.9741311	1.8110275	1.7252853	3.2737611	4.2557409	4.8388859	2.6605193	5.1599056	5.4065837	4.3482879	2.1970946	2.1459111	3.2444974	2.4634495	0.9596808	1.5756474	3.4261745	1.5183158	1.7504232	1.1804926	0.6065951	1.5441071	1.5426718	2.6815061	2.2192002	4.442976
PE P-16:1_18:1	0.014066788	0.011878402	0.000368633	0.001843165	0.036671964	0.015036739	0.000368633	0.006682117	0.007518418	0.012958988	0.004619458	0.006281945	0.012130929	0.01386327	0.013962883	0.004334867	0.015658258	0.01212341	0.018196544	0.005714595	0.004006406	0.01851188	0.006711693	0.01936201	0.007331212	0.014972675	0.015662206	0.036975125	0.010607771	0.014174463	0.038922921	0.036439168	0.043314586	0.003556345	0.013879924	0.007524172	0.011358346	0.000368633	0.006322457	0.020286453	0.006904593	0.011544243	0.004300536	0.007880626	0.003923749	0.007057068	0.016609245	0.012003447	0.049828667
PE P-18:0_16:0	0.14481075	0.15058917	0.10304684	0.0765336	0.20081795	0.13063913	0.09792584	0.04834939	0.08038645	0.09227178	0.07525531	0.06226988	0.08689692	0.15849725	0.18138553	0.09013186	0.11482926	0.07462565	0.14359366	0.08787329	0.17174299	0.24422054	0.13085345	0.20004253	0.17875905	0.11594746	0.11217624	0.24725122	0.23236769	0.21482389	0.40455309	0.2471404	0.33835325	0.04590432	0.07838875	0.17647217	0.10361511	0.08451202	0.10654311	0.19390987	0.09538523	0.06814376	0.05564222	0.04303271	0.12828809	0.05483754	0.11368916	0.11993022	0.1026527
PE P-18:0_16:1	0.018484137	0.012164364	0.01271888	0.035640402	0.022215735	0.033122557	0.03648111	0.007875498	0.028085635	0.025072093	0.007525254	0.019926842	0.035646619	0.059528637	0.029933463	0.018523377	0.081594356	0.027033535	0.045057123	0.018195962	0.030834333	0.055822735	0.031157539	0.036612851	0.032348081	0.020458377	0.025884439	0.028304012	0.043812276	0.024274898	0.091349871	0.088164858	0.032520457	0.01006731	0.007424113	0.034883126	0.009105801	0.000759221	0.018589282	0.07006182	0.010159059	0.003796104	0.013769892	0.006201133	0.032678969	0.013710989	0.018609293	0.00599724	0.118454525
PE P-18:0_18:0	0.02695278	0.0271231	0.006201016	0.01183963	0.034322376	0.004876407	0.006112817	0.008274052	0.054076341	0.01908275	0.007428064	0.007973976	0.024596882	0.022639907	0.027169372	0.019342731	0.015493122	0.004791031	0.018589457	0.013308943	0.019835376	0.080442134	0.018838449	0.053092744	0.035205975	0.024251932	0.015990577	0.033672029	0.032323735	0.027186084	0.055803247	0.090298738	0.055222692	0.014106438	0.007262331	0.010721835	0.032268524	0.000339109	0.026550064	0.025371752	0.025539741	0.012527133	0.001695545	0.013817616	0.022366534	0.019807028	0.026053113	0.009688418	0.009482724
PE P-18:0_18:1	0.9348387	0.8936352	0.58003	0.8325953	0.9931602	1.0686944	0.4868516	0.2927644	0.761991	0.7963525	0.4272855	0.3167926	0.9455239	1.229808	0.8469383	0.4416957	1.1188008	0.8420051	0.8608004	0.3541008	0.7442154	1.848887	0.4646422	1.2421795	0.8766896	0.5352974	0.7590666	1.6171276	1.2892911	1.1581158	2.8023885	2.1618287	1.8746139	0.4125993	0.5811887	1.0470415	0.6291818	1.6276024	0.5851911	1.4286573	0.7332162	0.5556529	0.305748	0.2788035	0.8696135	0.5190531	0.6389041	0.6137122	0.8558064
PE P-18:0_18:2	6.062501	3.714191	2.926309	3.729228	4.05652	4.66592	2.689105	1.640493	3.092305	2.719104	1.512463	1.465038	3.979906	4.173362	3.907416	2.090196	6.684919	3.311654	4.877757	2.014221	3.66564	7.882412	2.125283	5.270024	4.012316	2.646693	2.813418	5.326371	6.394557	5.069212	15.031995	9.061543	10.962407	2.681215	2.158331	4.965181	3.102039	8.80488	2.842077	4.090067	3.056372	3.023684	1.221583	1.402101	1.643026	2.375443	2.914693	3.23447	2.348644
PE P-18:0_18:3	0.071694674	0.044191963	0.032565366	0.103940985	0.065546778	0.167426209	0.008797346	0.028452303	0.045483481	0.062243697	0.035659606	0.035858642	0.025862834	0.065441086	0.075856521	0.015721731	0.095299843	0.041258113	0.069750163	0.030835709	0.026495622	0.150243552	0.003941751	0.04065583	0.047095787	0.028674098	0.035084509	0.13983057	0.084539186	0.107325126	0.265832098	0.096751605	0.133143152	0.013268673	0.025929678	0.088417056	0.027835168	0.087213936	0.04372261	0.059044329	0.055088043	0.037862191	0.024577211	0.021032144	0.015429401	0.053346529	0.045511509	0.043354832	0.024378329
PE P-18:0_20:1	0.06873969	0.035032486	0.018341762	0.059130292	0.032701456	0.041598191	0.032534941	0.005186013	0.010918876	0.014429012	0.003583143	0.009002544	0.006755649	0.018391967	0.002190796	0.007882039	0.011594498	0.017628076	0.02380749	0.000438159	0.012021821	0.087838552	0.012002479	0.068201787	0.011820041	0.015039334	0.016335714	0.02999286	0.022990224	0.046078869	0.100366797	0.041374562	0.074050318	0.022423754	0.018795864	0.041060218	0.036022838	0.000438159	0.016956378	0.025224871	0.017438777	0.007608978	0.008119117	0.000438159	0.01382866	0.014240471	0.018562846	0.015459363	0.000438159
PE P-18:0_20:2	0.058764407	0.044116548	0.065734944	0.106318168	0.078503067	0.105146789	0.035139257	0.011462706	0.025535738	0.032249549	0.010668152	0.014763308	0.016684409	0.039388075	0.048106775	0.024058996	0.04247001	0.034662368	0.031888907	0.008800513	0.051341298	0.079227907	0.020927506	0.023699992	0.042342978	0.028761649	0.047784853	0.074120199	0.0598193	0.068073175	0.17800445	0.05326598	0.139660222	0.051022922	0.000168355	0.024894487	0.019727121	0.000168355	0.025737451	0.069155657	0.03576707	0.040058569	0.000841774	0.00724383	0.021246711	0.013874572	0.024750457	0.043005299	0.022956318
PE P-18:0_20:3	1.4545721	1.0885629	0.4628282	0.889359	1.5840135	1.6094263	1.1744386	0.2226493	0.71709	0.7680742	0.2294249	0.3332674	0.3691902	0.8510109	1.0044674	0.429102	1.1420539	0.5195477	0.9631104	0.4270045	0.5975068	2.847652	0.4284472	1.2604994	0.9643939	0.5101652	0.8540065	1.5811381	1.412789	1.170568	4.5128669	1.6747601	2.2750706	0.534297	0.4793294	1.6034706	0.7487209	0.04220702	0.6628726	1.1594562	0.66716	0.4774701	0.2982658	0.2110351	0.4178428	0.4589065	0.6271696	0.7750797	0.590037
PE P-18:0_20:4	16.845933	10.353628	5.749864	8.281439	17.09575	19.940603	12.590589	3.983871	9.607013	8.728894	3.784494	3.101082	7.307163	14.069106	13.510665	5.920093	10.428761	7.444194	17.13938	5.77732	9.793115	17.689537	6.460259	9.409512	10.285859	8.944341	8.308432	29.182832	19.47101	16.201999	38.321573	16.939007	23.025585	5.449621	6.1842	10.210489	10.310831	4.174303	9.975337	15.634026	5.592665	8.118943	3.952063	2.116742	6.540574	4.800873	5.50297	6.498941	6.725365
PE P-18:0_20:5	2.28051585	0.45255714	0.38407485	0.58515793	1.238806	3.80151382	0.3459722	0.28820702	0.75093732	0.5832762	0.44236069	0.17304483	0.77078505	1.66490037	0.61899684	0.1986485	0.43918404	0.84983656	1.70697631	0.10072076	0.9054576	1.28576603	0.23796824	0.68341012	0.26763974	0.47627731	0.8981032	2.62089891	1.11636865	1.00024823	2.78520726	1.19155581	1.26541333	0.18168245	1.97395377	0.22046175	0.93894064	0.19753683	1.31304143	1.57171631	0.29117308	0.16365685	0.07744079	0.07524863	1.3837421	0.23473763	0.49985848	0.21032829	2.21185998
PE P-18:0_22:4	0.35844349	0.79247059	0.26250631	0.54135994	0.42210166	0.27471556	0.38431494	0.20567175	0.29451207	0.30572628	0.23923957	0.08258569	0.29415876	0.10826567	0.63834482	0.21732017	0.23317591	0.20471277	0.88850571	0.25568318	0.328576	0.67517185	0.13569342	0.31533586	0.25144438	0.18857016	0.24858459	0.65897878	0.43423464	0.37321361	0.56404743	0.56659618	0.6526181	0.48076377	0.25098331	0.42814382	0.41389781	0.01651714	0.39875637	0.34503172	0.38676037	0.25152007	0.13730964	0.28207566	0.44023326	0.73136798	0.34776093	0.27213852	0.1070572
PE P-18:0_22:5	1.1582021	1.316361	0.5599382	0.6124014	1.6172702	1.2422199	0.6419445	0.3796144	0.5118263	0.5988937	0.3706935	0.1717561	0.6296492	0.5747365	1.0568774	0.3051984	0.6187939	0.44734	1.2173098	0.4118705	1.0661877	1.3115664	0.3058012	1.0225153	0.7334115	0.447821	0.7570663	1.4704787	1.068013	1.2919998	2.4375436	1.246232	1.7425062	0.7892493	0.3866481	0.7039504	0.6202051	0.03435122	0.7474702	1.0856008	0.7541448	0.4516786	0.2057658	0.2513013	0.4914179	0.7010283	0.5294264	0.5952761	0.5769001
PE P-18:0_22:6	6.1446885	2.4407373	1.4019941	1.2917705	4.2683044	7.0881503	1.603516	1.3735133	2.6600508	2.9530277	1.2914941	0.8717643	2.382468	3.0049895	3.9952602	1.1383289	1.9665822	2.7542684	3.0936799	1.1880952	3.4675442	4.3632937	1.5746339	2.4067262	1.7532828	1.8756226	3.1307053	4.8089258	4.765671	3.1573838	7.460824	5.305664	5.6910358	2.3854522	3.1568019	3.0864657	4.0231966	0.5685077	1.7735	4.3768956	1.6322981	1.8351226	0.6152297	0.5592598	1.6238985	1.4202004	2.1293388	1.7550084	3.160179
PE P-18:1_16:0	0.10038545	0.15727857	0.09470286	0.22606768	0.13385046	0.10551469	0.06937003	0.14060353	0.13290279	0.1438062	0.09977448	0.11050448	0.11608547	0.12579514	0.23082526	0.1521596	0.22822825	0.17086285	0.26345574	0.12609022	0.19194483	0.33118368	0.12690856	0.25734983	0.18537869	0.13994728	0.14994534	0.34658338	0.30219683	0.2593341	0.34862352	0.30269398	0.51162324	0.09995262	0.09845783	0.19046037	0.09886619	0.17276994	0.09914069	0.27103567	0.17606733	0.11987623	0.07566053	0.11482947	0.15987349	0.12125567	0.1857098	0.17477073	0.32111855
PE P-18:1_16:1	0.005496814	0.023510233	0.006283771	0.000380567	0.018648601	0.014448935	0.007699584	0.009660405	0.014095358	0.022077315	0.023956921	0.019857987	0.014633321	0.023652867	0.020582211	0.001902833	0.023173833	0.038795667	0.027473473	0.018395951	0.032102145	0.02873249	0.026970894	0.02836083	0.015101856	0.008028891	0.026158128	0.033420158	0.024638031	0.01375161	0.033103393	0.029539359	0.048861629	0.000380567	0.017195966	0.027750507	0.013525967	0.000380567	0.01016518	0.029494494	0.016508729	0.026563381	0.016423721	0.009159163	0.016199309	0.007827202	0.017833509	0.017851346	0.151683942
PE P-18:1_18:0	0.008704425	0.004634934	0.005643702	0.009473919	0.00696529	0.001806707	0.007948154	0.005344586	0.008268911	0.013778467	0.015252105	0.004137266	0.015331127	0.00908032	0.018431129	0.019955539	0.026437644	0.014519324	0.016828846	0.005754709	0.022487492	0.022959395	0.010485477	0.034648673	0.005270564	0.018106854	0.019907785	0.031538634	0.01887644	0.015178573	0.039648022	0.048318514	0.040958296	0.005461698	0.00730999	0.02056653	0.011164288	0.362869952	0.029754726	0.041151315	0.023238774	0.016000634	0.003239671	0.01015034	0.00729704	0.01063561	0.007861884	0.005743586	0.042037464
PE P-18:1_18:1	0.3209867	0.468914	0.3063226	0.4911113	0.3724764	0.4009246	0.2810917	0.2364106	0.3706971	0.448561	0.2692881	0.2349498	0.3933722	0.4500511	0.5559607	0.2735192	0.6769168	0.5471473	0.7069952	0.2439445	0.4925525	1.0701267	0.3532365	0.7794633	0.5167076	0.2857765	0.4508662	1.1044594	0.7398753	0.5967827	1.2759635	1.1549119	1.054154	0.2380776	0.421644	0.60893	0.4185655	0.979672	0.2473081	0.7315611	0.4386325	0.4632504	0.2411492	0.2033463	0.5222143	0.3020744	0.4074152	0.4318791	1.2642378
PE P-18:1_18:2	1.9007208	1.786816	1.2195284	1.5260286	1.39633	1.4413933	0.7895173	1.0819873	1.244682	1.3214129	1.0514342	0.7926905	1.4447701	1.2401427	2.0012294	1.170837	3.4708087	1.9528949	2.5939501	0.9667151	1.4388044	3.7883737	1.1055896	2.739806	1.3953447	1.1685388	1.2849899	2.7228717	2.9754266	2.4712054	5.8597935	3.5435606	5.0220193	1.0743026	1.0474508	1.7970563	1.12244	1.6093887	1.2847321	1.8793	1.7167724	2.0117954	0.8772108	1.048137	0.9207091	1.3828566	1.7358721	1.7174406	3.2215021
PE P-18:1_18:3	0.027575053	0.019771489	0.048659044	0.027865332	0.020985	0.033975221	0.000581054	0.026207506	0.028262634	0.020049719	0.032286372	0.007775205	0.041157137	0.021077582	0.044107333	0.022101768	0.047560019	0.008100298	0.049409548	0.005900786	0.012964231	0.092776608	0.011515753	0.039747846	0.024359406	0.006017474	0.023787344	0.090978789	0.046437432	0.064867866	0.069723522	0.046423917	0.084697013	0.014182145	0.009075285	0.048578602	0.007955222	0.000581054	0.00290527	0.01443879	0.043305284	0.022750919	0.019119107	0.015226619	0.021638828	0.013775545	0.037067678	0.037283935	0.024778811
PE P-18:1_20:1	0.005037753	0.003160517	0.000454053	0.067559383	0.00648646	0.029403176	0.0130878	0.004748998	0.007626823	0.012970623	0.004573605	0.007514768	0.005218667	0.010628828	0.009886864	0.005513032	0.005113846	0.018664545	0.007763229	0.008276418	0.002270264	0.026780463	0.006427474	0.006481966	0.015886873	0.006653527	0.007038978	0.040928393	0.015880808	0.035173421	0.037848077	0.023841765	0.056111627	0.000454053	0.015106753	0.057624039	0.02095636	0.000454053	0.000454053	0.008042606	0.008043884	0.004355379	0.002469319	0.002405223	0.01247352	0.013882078	0.009408007	0.023079995	0.008801167
PE P-18:1_20:2	0.019604904	0.048889765	0.00917703	0.044577838	0.021050216	0.020470416	0.034969449	0.008511112	0.007534946	0.016736136	0.010995353	0.007243811	0.008362093	0.004064764	0.02306446	0.007207276	0.034307994	0.012520924	0.026728825	0.010035983	0.004439403	0.041527503	0.006417063	0.020376271	0.006448169	0.008865473	0.018347852	0.041362387	0.031038202	0.029105412	0.122474604	0.025005834	0.061575532	0.00062489	0.012781186	0.030110552	0.026059757	0.00062489	0.006624901	0.01930606	0.038993835	0.02045271	0.019777814	0.003124449	0.004517619	0.026004341	0.031113726	0.029943996	0.022335863
PE P-18:1_20:3	0.5854155	0.41973115	0.33822753	0.32590153	0.46557817	0.53360866	0.41546886	0.12277468	0.19550685	0.31885239	0.09372586	0.14727893	0.12687134	0.25183374	0.5643235	0.18731915	0.53041596	0.27869093	0.51418747	0.21856784	0.24281564	1.33240349	0.20544591	0.50945107	0.2362648	0.18479958	0.26177667	0.73749538	0.55906658	0.53668351	1.5321391	0.5939295	0.83747023	0.21337658	0.21568039	0.66902027	0.40948586	0.01874517	0.17076901	0.46221033	0.27184282	0.23348969	0.19762422	0.12752294	0.15948892	0.21598462	0.32446622	0.40317513	0.74851424
PE P-18:1_20:4	5.165214	4.905546	2.809439	3.855816	6.430564	6.626453	3.624392	2.3117	4.087997	4.323427	2.279988	1.85834	3.339027	4.113198	7.209303	3.224416	5.647025	4.66031	10.562805	3.634331	4.438922	9.744611	3.76714	5.049061	3.977312	4.185609	4.026879	13.990923	9.255747	7.854679	14.143361	8.104352	11.568672	2.165367	3.683524	4.543546	4.363688	2.101618	3.742871	7.260069	3.527212	4.918844	3.009494	1.697462	3.405642	2.489236	3.411201	3.776797	8.051978
PE P-18:1_20:5	0.53630652	0.19239224	0.05473708	0.20964989	0.33136309	0.89138744	0.08002381	0.13601632	0.27752082	0.19160916	0.19375259	0.07914807	0.16693665	0.43218113	0.24234031	0.09802584	0.24881741	0.35685088	0.65904527	0.10957356	0.47278638	0.64594022	0.10803524	0.27912528	0.05108071	0.1086559	0.35663966	0.98832943	0.42803084	0.47606726	0.90045714	0.40172406	0.47405762	0.04606311	0.87251167	0.11875572	0.19049855	0.06010861	0.54178524	0.64088847	0.13058915	0.05724168	0.05323676	0.02310508	0.64307828	0.13362466	0.16416522	0.10474114	2.17089819
PE P-18:1_22:4	0.16010428	0.35048547	0.14814545	0.13193103	0.24232289	0.1470925	0.04480808	0.08847078	0.06862789	0.10529502	0.08190311	0.04508499	0.12826708	0.05115281	0.18093341	0.09944485	0.14939983	0.07506108	0.27125099	0.07532685	0.13901171	0.29329069	0.07616739	0.13047036	0.07817446	0.04861904	0.0911399	0.21211307	0.19459818	0.21624886	0.27818284	0.19545849	0.26090619	0.14837045	0.05535515	0.17564883	0.13307395	0.008961616	0.13749377	0.12111529	0.10406352	0.10100672	0.07825419	0.07482815	0.11435355	0.1848564	0.15945824	0.11474405	0.08838836
PE P-18:1_22:5	0.37321609	0.545494	0.30139137	0.21160888	0.78713116	0.37936784	0.24660932	0.16542837	0.16372035	0.23689387	0.14217314	0.04501907	0.25880898	0.126007	0.29343917	0.12758147	0.23615956	0.20544998	0.50619854	0.15961052	0.38498622	0.43916274	0.15060835	0.36124488	0.25230204	0.15030846	0.29591245	0.57944901	0.34571824	0.41094715	0.71716705	0.45612426	0.63860609	0.2152221	0.15652774	0.15480137	0.31146526	0.009003814	0.19887324	0.47508096	0.26336943	0.16797544	0.15231768	0.0943669	0.21861056	0.15935304	0.21542362	0.24843625	0.41519545
PE P-18:1_22:6	1.8768995	1.1375138	0.9965225	0.6642431	1.7261456	2.2686118	0.6876006	0.9583887	0.96276	1.5287167	1.0535566	0.4564303	0.9556048	0.8640647	2.1912156	0.7022878	1.0782065	1.5804524	1.7696118	0.7315064	1.6220143	1.9673153	1.1115613	1.3449057	0.6414318	0.7225191	1.5527506	2.3968819	2.5179281	1.6443244	2.9180143	2.2778563	2.2692341	1.1066802	1.4002409	1.7411717	1.606195	0.2326996	0.9450919	1.9951883	1.1117693	0.9353348	0.4874338	0.3960043	0.8792068	0.7254071	1.3450393	0.9858277	3.7147789
PE P-18:2_18:2	0.14010345	0.11415087	0.10640258	0.11265896	0.09000393	0.07008941	0.04236935	0.12684022	0.11784008	0.12883297	0.09852337	0.05685682	0.1447497	0.07354932	0.20663579	0.08237839	0.30162077	0.10040864	0.18072801	0.09020183	0.11941415	0.32752953	0.07688079	0.22765395	0.09029234	0.10674013	0.10506703	0.19972489	0.22048471	0.32805786	0.34565103	0.16545235	0.42283024	0.06798004	0.09376639	0.09162892	0.06925816	0.34409831	0.05487757	0.08878474	0.19002913	0.18275519	0.10257152	0.11951091	0.09474486	0.13905143	0.21694569	0.24117821	0.56945074
PE P-18:2_20:4	0.2817966	0.24758541	0.11243267	0.07885034	0.26031079	0.20736157	0.07903175	0.20606992	0.28376232	0.26839441	0.12867248	0.11213368	0.24087753	0.14590017	0.51063402	0.27557286	0.26918192	0.15323304	0.64977849	0.3188409	0.31038197	0.44929196	0.18495231	0.33162767	0.21644319	0.24417415	0.18275675	0.730632	0.59088538	0.80259416	0.7443547	0.32087082	0.87332327	0.1586454	0.20713357	0.25959845	0.15632947	0.29269166	0.26269171	0.26994631	0.28136926	0.3475938	0.20039439	0.1465064	0.20249463	0.18413901	0.24799319	0.24898756	0.69691406
PE P-18:2_22:6	0.086849493	0.020499305	0.053201275	0.037376891	0.055129545	0.129132047	0.029997086	0.077202871	0.09089212	0.103490241	0.070579819	0.011255127	0.03819501	0.047331219	0.105615696	0.069455784	0.040436089	0.094572331	0.113059197	0.070672705	0.051967253	0.124122959	0.048737109	0.176246132	0.042069511	0.020981302	0.075642264	0.096313028	0.184210619	0.16981226	0.145660114	0.149031227	0.227785514	0.099202244	0.136192902	0.09001065	0.030306081	0.001946602	0.009733011	0.064445095	0.037229883	0.056762685	0.014929152	0.043957421	0.042279417	0.062630935	0.104700439	0.110414161	0.28490931
CE 16:0	0.2666512	436.60311	619.934121	205.686242	0.2666512	0.2666512	0.2666512	0.2666512	0.2666512	98.750144	9.389331	11.599781	23.737947	5.928213	11.873037	13.310679	35.657267	0.2666512	0.2666512	1.333256	0.2666512	0.2666512	5.902531	3.890021	5.90551	0.2666512	16.243617	8.699773	0.2666512	27.705538	11.678771	7.667601	47.514725	0.2666512	0.2666512	181.211733	201.410769	0.2666512	0.2666512	0.2666512	5.937104	11.920531	47.419035	4.069502	19.421961	0.2666512	0.2666512	0.2666512	11.874228
CE 16:1	64.497406	95.95899	103.009843	175.148854	166.87894	0.7907654	214.576701	3.953827	0.7907654	101.277888	13.971636	41.594872	46.141078	5.880491	45.118279	39.813774	22.286503	0.7907654	0.7907654	43.406654	0.7907654	0.7907654	41.532802	10.175512	112.177147	17.892471	83.983132	165.452254	231.991009	0.7907654	108.301883	88.465071	71.200075	158.563474	60.390979	46.27259	35.705367	26.342681	51.717538	0.7907654	41.577877	0.7907654	16.620468	44.797646	31.543698	0.7907654	0.7907654	0.7907654	10.328419
CE 18:0	50.401522	25.723804	22.818385	19.558896	21.697796	9.436376	4.449533	17.201082	948.630499	43.174173	83.6796	0.3846608	0.3846608	12.060222	18.768225	53.008557	8.120316	10.742391	35.91376	23.899336	7.331898	9.375048	1454.894456	7.448425	33.460995	158.945785	10.939221	23.842839	0.3846608	25.744244	178.870988	107.293629	13.875422	68.548456	9.140971	21.973596	9.113087	17.907201	23.671526	14.831639	0.3846608	11.91209	48.672505	2.887165	25.614734	11.921136	83.130502	3.326063	418.50263
CE 18:1	2487.656641	471.806314	303.774863	533.621092	606.418608	520.259203	477.318733	48.153015	53.802631	46.762687	2.767666	0.5535332	0.5535332	4.391538	3.433452	43.545094	45.442766	197.694485	0.5535332	25.255009	65.914133	8.429603	22.80861	61.400069	35.582957	33.15306	4.596423	48.285096	5.993318	879.230142	29.158828	47.375979	54.638405	769.015964	1083.545881	1328.721875	720.424437	385.768612	1050.600749	32.714935	0.5535332	0.5535332	0.5535332	7.421353	0.5535332	0.5535332	6.482894	39.472662	700.267432
CE 18:2	10107.86679	1424.65646	2453.08151	1929.17176	2808.75501	7262.69269	1627.35196	7.721674	1346.25679	149.36064	69.25924	423.60833	527.55447	38.60837	198.88203	367.17072	89.1284	1786.30165	2848.50684	149.32363	1577.32784	206.42545	662.05811	595.16819	99.81804	1711.86117	367.35042	788.66675	510.94411	3162.56587	1377.36071	928.51298	607.54335	1276.40061	1746.24683	1924.89435	1481.28363	2058.00607	1490.20422	553.98492	181.20295	7.721674	224.55284	162.31642	237.08892	7.721674	334.37045	289.63814	518.50664
CE 18:3	121.858752	49.270307	119.420945	105.714147	29.350507	85.185089	116.313646	3004.993075	1083.486784	787.532065	858.15226	1161.002585	1238.617014	1041.031086	1105.864456	1089.829244	3134.335767	4091.706425	2127.607432	3371.60106	1534.432262	2449.435071	731.617168	1957.067328	1397.021259	863.754448	1536.65041	1302.716991	2315.245048	30.273406	2826.033636	2871.802168	8685.091795	57.17705	34.025634	5.582792	36.082952	18.289472	30.316698	3238.448213	901.367301	239.169116	1731.523331	479.720131	1041.853667	4044.671351	1045.449232	1175.443247	410.305084
CE 20:0	3.735662	2.197853	6.935092	2.871696	10.013117	4.079692	64.940863	709.434357	30.118746	59.306798	42.821018	71.439573	41.595031	36.817341	54.965572	22.321753	340.242787	111.934983	54.1398	149.108461	11.509618	50.779605	12.657982	10.998115	26.150995	27.461213	28.944308	28.12358	57.169991	6.890386	97.151038	76.897385	89.10283	7.599964	0.2055086	1.027543	10.936727	0.2055086	5.375433	34.187616	19.794634	34.32212	208.656388	19.955255	14.327517	124.48404	9.307702	29.260814	33.54334
CE 20:1	3.7360209	0.03761374	5.4359697	11.9481592	5.4930751	3.3136361	32.2976398	132.2443862	38.7216016	251.6888242	50.7296109	2.2724409	5.361806	2.9407677	7.2582887	2.2853191	0.1880687	7.3388983	21.2453267	11.0019384	6.6044275	16.3713584	15.7728361	2.2839107	0.03761374	0.03761374	24.6982899	10.1267534	2.1992662	4.6125047	26.1551803	4.3945406	10.2679992	9.5991056	6.7866944	6.9500003	5.5010777	4.6114881	68.7528156	13.1351794	0.03761374	56.9994051	9.0015196	81.7518131	13.7604353	6.0719651	3.8083601	1.7284415	0.03761374
CE 20:2	5.250601	2.196578	11.01804	0.206076	5.493133	0.206076	22.401363	22.892373	13.174024	183.949769	3.407122	2.449729	5.092833	14.823246	1.466165	4.269281	2.199236	1.633956	18.686851	17.948073	2.198919	6.579318	0.206076	1.03038	10.994613	0.206076	6.394635	1.965123	2.129918	7.059931	60.149041	6.590951	5.477341	3.857292	0.206076	7.442075	8.259922	29.385596	22.040487	9.983429	0.206076	34.19026	18.164066	6.821334	5.11851	18.234005	4.403832	4.377991	0.206076
CE 20:3	11.2054304	21.9482882	37.5205005	9.3246566	38.2110514	21.9876351	123.2575086	0.1465635	0.1465635	50.6168574	15.2411699	5.501421	0.1465635	2.9615083	1.5764416	6.0806883	3.8797072	9.1316806	2.0658326	11.0021559	6.4756995	12.281807	4.9832486	4.3731721	8.1295903	0.1465635	8.9140841	11.4935293	6.5367938	45.5189062	30.0953689	2.1298788	11.0197432	23.1082863	11.0003269	59.4828221	11.359475	10.8531311	88.0859207	5.1864018	4.1697821	0.1465635	9.0742285	11.8669572	1.5284299	18.1848368	2.1992627	3.7823701	0.1465635
CE 20:4	0.4807714	146.572398	144.003493	102.100195	358.116789	2240.648063	455.943946	41.152204	61.654152	26.773669	9.763643	19.242546	16.521133	30.206765	7.051169	2.403857	8.216338	21.610655	23.676316	51.649964	20.685036	10.898081	9.832425	10.726634	15.391802	0.4807714	212.811051	40.251555	22.005397	195.565852	62.119473	33.005759	73.850455	483.469163	663.725259	257.889877	256.127402	372.726005	101.332719	15.261597	8.68367	22.749596	15.425658	20.484188	13.893309	18.216968	7.721071	3.878748	0.4807714
CE 20:5	54.058582	7.078664	11.956141	12.279237	46.608928	103.596277	18.470518	41.834845	246.118817	81.664356	147.984859	45.363658	250.529767	490.999577	314.588492	107.316557	474.572241	191.348627	106.638479	193.086287	5319.735585	626.030418	465.391976	882.745656	435.698737	443.272455	166.939664	228.739101	1139.402821	72.97094	74.703439	466.363308	234.974721	19.278703	155.090974	22.891715	4.581379	15.814293	22.137186	704.916154	122.452599	55.391579	97.394737	26.747405	97.839489	16.248573	501.177958	321.490541	65.404489
CE 22:0	1.4002876	0.9441309	0.1775007	5.3091577	0.1775007	0.1775007	3.3718532	9.1227348	6.6334976	11.9293113	1.364661	2.4722173	3.0140013	21.1342741	32.1890889	7.0049321	36.5795347	9.842121	21.3756498	4.0346221	19.7780248	11.5794345	5.1556087	29.0505424	6.1485839	4.6222837	81.8152901	12.8937719	154.3277944	1.1428427	18.1519226	16.6331417	45.5311535	0.1775007	2.7290861	0.1775007	3.572315	0.8875037	0.1775007	45.9492856	18.4508739	0.8945148	13.8226903	7.6498578	9.7052234	3.9146063	30.1460301	6.6465312	18.7638428
CE 22:1	0.9554223	5.6449529	1.6344569	10.6752138	1.5745866	17.4884214	4.2130095	19.1285979	1.3581715	3.1966618	0.06459966	0.3229983	0.06459966	0.7042983	0.06459966	2.1735965	0.06459966	0.06459966	8.7120701	1.232515	0.06459966	0.06459966	0.8587716	2.3695113	0.06459966	0.06459966	2.1324023	1.9391152	0.06459966	0.5428568	2.8345452	0.9398486	1.4218639	0.06459966	2.7212841	1.7769202	2.9906048	0.06459966	1.183529	1.5203095	0.06459966	1.8809199	0.06459966	1.1113833	2.1317992	0.06459966	0.06459966	0.6911606	0.06459966
CE 22:2	6.7077186	12.1085844	23.0413256	60.1313392	6.0894304	12.0443147	7.4691932	11.671061	0.6780747	2.7575064	1.9364563	0.05168306	0.05168306	0.7608793	0.5917117	0.05168306	0.05168306	1.3379005	11.6119427	1.3314147	0.6655913	0.05168306	2.2510915	0.05168306	0.05168306	1.4966951	0.05168306	0.9132274	0.05168306	3.1354772	2.8344928	0.7605462	0.7098935	7.0411816	12.7308088	31.8778637	19.1795724	13.7726728	7.3476589	3.0428783	5.0380992	0.05168306	4.3581961	1.0848745	1.0667289	0.05168306	10.3009755	0.4324211	35.432209
CE 22:4	0.07352346	2.2033296	3.9884279	9.2527706	2.1293023	10.7340373	5.4573516	10.0697077	3.1977464	4.4829674	0.9682202	0.07352346	3.1291203	2.2847599	0.5796269	1.5571467	0.07352346	4.2610955	5.8108268	1.2561311	0.9532956	1.4138194	5.3093479	1.1774409	1.0574415	9.142277	1.3929373	2.4230759	1.3517662	2.5053836	2.8350109	1.5233886	0.7099004	4.0004304	1.3058938	2.7822221	0.07352346	0.07352346	2.3671201	8.4139549	2.0938459	1.2545733	0.07352346	2.2363799	2.650813	0.07352346	21.3503257	0.07352346	22.7032017
CE 22:5	6.5710269	0.5545181	1.7674161	0.04732208	12.510022	10.2480167	13.6434549	12.043319	0.6780814	10.7412588	0.04732208	1.9530689	2.5067558	0.7608642	2.2491401	0.04732208	0.04732208	2.130556	17.4238576	2.6667821	2.4850189	1.4945936	2.6946797	0.04732208	0.04732208	2.7360481	2.1323981	0.04732208	1.3506585	3.1354814	2.8351338	4.5678855	1.5377085	2.413704	0.2366104	0.04732208	6.3954653	3.5253312	3.3765779	6.5360983	0.04732208	0.8795295	4.355528	0.3519584	0.4992392	2.0779912	9.6842449	0.757474	27.5848051
CE 22:6	24.3577931	27.0924962	8.0032681	37.3185349	27.3491497	191.1636845	26.8347883	0.03268424	0.03268424	9.8944754	5.3501283	0.5492973	4.0243793	0.7368863	0.5917027	0.03268424	8.5560759	5.1267908	20.3304077	2.1084574	2.6662771	2.3162773	3.044527	7.104859	0.03268424	1.7260639	0.7100776	0.4840312	0.6753149	11.2362928	2.2462149	2.2619661	2.8417333	12.1466059	16.3720092	25.1742083	36.2274269	15.1016217	8.2623	13.7066727	1.677687	0.6879264	0.03268424	1.0908778	1.0657356	2.6350642	42.5684157	1.3024963	53.1881029
CE 24:0	3.216534	15.68364	19.534542	21.28899	6.386176	96.70164	19.117354	63.736663	12.217479	26.569596	18.413658	6.496838	5.630058	26.65789	8.564904	13.962419	21.826392	40.525629	70.683295	2.847862	7.50855	17.803006	2.988543	24.226535	31.977198	12.769848	12.788422	12.111363	17.925334	1.252251	25.509681	22.716871	25.582059	2.664248	10.008189	17.710202	14.92064	14.217463	11.846188	59.390764	36.948925	3.759943	13.062885	11.379367	14.393633	12.271965	121.744425	3.041131	81.512785
CE 24:1	1.5214712	6.6157285	5.3295813	5.3296857	6.3942187	0.04215786	0.5723877	6.3697999	2.0345241	6.0394628	0.2107893	0.04215786	0.9613384	1.0683962	1.7769085	4.7040344	0.04215786	2.1134497	11.6219	1.3314147	0.04215786	4.4956979	0.7600714	1.1831233	4.2629385	1.5214009	1.4209766	0.561606	1.3526208	4.5072087	0.5733977	5.3307272	2.2032691	1.2897817	5.3805211	3.1789632	1.5080275	4.4433327	1.1835582	2.3386707	0.04215786	1.254562	3.7544094	3.363371	1.0651244	0.7662624	18.5583281	1.0889687	26.5805179
Cer d18:1_14:0	1.04E-03	5.78E-02	3.79E-02	1.04E-03	1.37E-01	6.81E-02	5.22E-03	1.83E+02	7.46E+00	3.45E+01	4.45E+00	6.54E+00	2.15E+01	1.14E+01	1.46E+01	3.43E+01	2.92E+00	6.61E+01	2.70E+01	1.20E+01	7.26E+00	1.93E+01	9.89E+00	2.85E+01	3.73E+01	1.66E+01	3.41E+01	3.88E+00	1.96E+00	1.39E-01	1.04E+01	5.28E+00	2.13E+00	8.66E-02	1.52E-01	3.53E-02	1.04E-03	5.75E-02	1.04E-03	3.96E+01	6.72E+00	5.64E+00	3.48E+01	6.17E+00	8.00E+00	4.98E+00	1.60E+02	1.12E+01	4.93E+02
Cer d18:1_16:0	0.32853684	0.10218373	0.56351807	0.39842007	0.74845456	0.41380436	0.10857734	0.08178925	0.09913135	0.04492016	0.03987974	0.13511054	0.02926698	0.05251146	0.08186804	0.06970076	0.01587137	0.11380382	0.12048407	0.14270654	0.02896401	0.08459081	0.08903228	0.04185104	0.05985465	0.08356333	0.04996953	0.05997486	0.04943171	0.20789626	0.08979187	0.10529949	0.0920529	0.69017512	0.45331273	0.21430671	0.27291157	0.30685028	0.566306	0.09893565	0.07588228	0.03077813	0.04221796	0.12709265	0.12020835	0.05792624	0.05655452	0.09647073	0.11853407
DG 14:0_14:0	0.0265562	0.0265562	0.0265562	0.0265562	0.0265562	0.0265562	0.0265562	0.7500258	0.4306391	0.5799267	0.1818906	0.5056775	0.6081671	0.1669633	0.4856167	0.6184777	0.4124221	0.325809	1.2308048	1.8323187	0.2539222	0.3779125	0.9119924	0.2358523	0.8826263	0.1926102	1.1847946	1.0840998	0.1998438	0.0265562	0.7809498	1.4466422	0.3052131	0.0265562	0.0265562	0.0265562	0.0265562	0.0265562	0.0265562	0.3205247	0.7253412	0.7861816	0.2876005	0.188879	1.1641447	0.2432914	0.8802363	1.0024728	0.6924731
DG 14:0_18:1	0.5888522	0.02923554	1.1065071	0.1461777	8.3456065	8.1628141	4.9521512	0.02923554	0.02923554	0.02923554	2.9849622	0.02923554	2.7466798	0.02923554	0.02923554	0.02923554	0.02923554	0.02923554	6.0460335	0.02923554	0.5717056	0.6779025	0.5348837	0.02923554	32.5355654	6.3311615	0.02923554	4.4619247	0.02923554	0.5618708	4.9982979	3.2707586	0.02923554	2.0704684	20.2156348	6.3291772	1.4039414	1.8700727	1.3776241	1.8919804	0.02923554	0.2718168	0.02923554	9.1419662	3.8142278	0.02923554	0.02923554	27.852106	6.5006196
DG 14:0_18:2	8.4538879	2.9929231	52.5303059	27.4080316	0.3670982	0.5047168	8.9700181	0.1903365	1.9806371	0.4595145	1.2843503	0.4292679	1.4597527	0.1389247	2.2594817	0.1803173	0.231606	0.7117651	1.6090704	0.275742	1.9781431	2.0372772	1.5768583	1.2073815	0.7254819	1.0552035	1.1634772	1.8712891	1.4315421	1.2276178	3.1118463	1.4540837	0.5554976	3.7476787	1.7230914	2.6542598	2.3657262	15.3158743	0.5082828	0.3008179	0.419639	1.5591173	3.8051381	0.2455777	0.9022744	0.19354	0.4605621	0.2947507	0.3615151
DG 14:0_18:3	0.93872279	0.21280947	0.02915701	0.20368174	10.69562366	10.13671067	0.12511665	0.08668394	0.4059834	0.19234944	0.13521557	0.64803667	0.39162801	4.97739258	1.29117826	1.31313423	0.12716507	0.76447523	1.28567455	1.24821586	2.58542066	1.14007804	0.29815599	14.86491558	0.74525398	0.17609447	0.82213861	0.17101551	0.26176495	0.23336088	4.95749224	0.74793207	1.25759883	0.13760083	0.12039771	0.005831402	0.58996904	3.02052222	0.16572866	1.06684091	3.78644142	0.64300586	0.79338388	0.10501134	5.82014027	0.60570765	0.48473053	1.43000304	1.66773961
DG 14:0_20:0	0.002176986	0.002176986	0.002176986	0.002176986	0.002176986	0.002176986	0.002176986	0.19075936	0.0636436	0.01367289	0.20905392	0.02718905	0.13037006	0.06125758	1.0236745	2.64931445	0.19897331	0.19824477	0.01088493	0.07353366	0.08375044	0.09267092	1.5695316	0.41687246	0.10424627	2.17233121	0.36461947	0.03318578	0.15554427	0.002176986	0.15462257	0.1160028	0.0883962	0.002176986	0.002176986	0.002176986	0.002176986	0.002176986	0.002176986	0.3483525	0.09957923	0.05204515	3.56653716	0.15924099	0.01861947	0.02845344	0.21252081	0.16599057	0.08734873
DG 14:0_20:4	0.40777159	0.22856526	0.02233401	4.82624024	1.1716509	1.3570556	0.52960788	0.004466802	0.004466802	0.004466802	1.97398669	0.5320975	4.3895785	0.004466802	0.004466802	0.004466802	0.004466802	6.00690544	0.004466802	0.004466802	0.21570654	0.56357881	0.004466802	0.004466802	0.004466802	8.73391763	0.004466802	7.00710902	9.84564623	0.04654826	3.11768358	0.66214267	0.004466802	0.004466802	0.19916132	0.15240476	0.1021081	0.004466802	0.004466802	0.30500088	0.004466802	0.48522777	0.004466802	40.66350637	2.30999454	0.004466802	0.004466802	0.004466802	0.004466802
DG 14:0_22:6	0.9810607	0.005542418	0.09036695	0.09984647	0.08908144	0.54018361	2.32069775	0.34546153	0.22456687	0.07066471	0.53990511	0.07409134	0.14955697	0.05990743	0.21810423	0.13921938	5.85786245	0.11684258	1.18698759	0.13901824	7.41980988	0.1458674	0.06657662	1.23881286	0.29821059	0.38989445	1.33312992	0.52906725	0.15350823	0.04205903	0.10073585	2.56248953	0.09701016	0.03187798	0.8489206	0.09776625	2.55008365	0.02771209	0.005542418	0.20241586	0.07061751	0.29036403	0.05252654	0.005542418	0.69154104	0.23764966	0.58864469	0.23333162	0.07823952
DG 16:0_16:0	0.00337978	0.00337978	0.00337978	0.00337978	0.00337978	0.00337978	0.00337978	0.12806849	0.19510296	0.06260073	0.0969046	0.06042478	0.0168989	0.11141168	0.08422876	0.0923684	0.04804409	0.15574563	0.57557075	0.11159431	0.51298164	0.08581711	0.00337978	0.00337978	1.54854617	0.11965589	0.15278041	0.24450937	3.11272078	0.00337978	0.25991407	0.06209846	0.17130401	0.00337978	0.00337978	0.00337978	0.00337978	0.00337978	0.00337978	0.09166151	0.08938078	0.17033121	4.04733993	0.00337978	0.44646865	0.12374693	0.19225441	0.16752376	0.09848858
DG 16:0_18:0	1.6472876	0.0862379	1.0396891	11.2975848	1.4379823	2.2623916	4.383193	0.0862379	0.0862379	0.0862379	9.3158875	1.0058091	2.7960344	0.0862379	0.0862379	0.0862379	0.0862379	7.7185672	4.5846597	0.0862379	0.5060783	0.6811852	0.4311895	0.0862379	20.7707799	9.9050357	0.0862379	14.0131704	4.9154933	3.1794826	6.9258915	3.3145434	0.0862379	0.0862379	1.5995659	17.1597518	0.0862379	1.934534	16.0596761	0.4726526	0.0862379	0.4328475	0.0862379	7.8912188	2.4150639	0.0862379	0.0862379	11.8088637	4.9848396
DG 16:0_18:1	0.01630863	0.01630863	0.01630863	0.28156815	18.28526987	0.01630863	14.87129643	1.64593461	4.99951769	0.31209804	0.41422867	10.07232969	0.94779087	1.00364265	2.0130142	2.3023682	0.29628262	4.20110261	16.47854821	0.3195427	9.243298	32.36008033	3.84129215	0.69192257	0.41149572	0.32745807	0.89701374	6.52332859	1.79295633	0.34974458	2.41331073	0.82542802	1.93854164	0.82856629	0.01630863	0.01630863	0.51827694	0.51640447	5.57558887	1.57295345	0.01630863	6.19850101	8.10420055	1.24762422	1.46704623	0.08154314	7.49578473	2.00092864	3.11291315
DG 16:0_18:2	0.8021688	0.6351493	18.1579969	4.4277889	0.3898783	0.7600296	16.22997	0.1174855	1.1296226	0.1075738	1.4826716	0.1581839	1.5433712	0.02088552	0.2286026	0.4160163	0.1137846	0.1484087	1.0370298	0.9305143	0.5692966	0.8215651	2.2533682	1.0317736	0.719865	0.7102684	1.0889693	0.6047462	0.8284422	1.1424891	1.0302627	2.1183617	0.2158437	1.0047286	1.349942	0.3183852	0.3891294	3.9325177	0.3030769	0.2407949	1.0855086	0.7749004	0.4906392	0.1988185	0.3127277	0.1798204	0.3888423	0.416501	0.2339372
DG 16:0_18:3	0.97789032	0.01753038	0.08765192	0.90921584	4.39592431	10.1508366	0.01753038	1.22710312	1.8532247	0.50722394	0.32031719	0.84604931	0.42305376	2.23723163	0.94011616	7.51441083	0.53561317	2.4651407	0.01753038	1.27817072	0.83611526	0.39088403	0.30992991	41.59922695	0.32536035	0.27759245	0.98486031	0.48773161	0.31933143	0.01753038	16.99606817	1.18559201	1.50286309	0.19778973	0.13823405	0.10240738	1.2077182	0.34726071	0.01753038	0.23949492	7.68262187	0.77129193	5.78398816	0.61735815	1.14971602	0.73683203	0.55550009	1.43862583	2.33703225
DG 16:0_20:3	0.006497014	0.006497014	0.006497014	0.006497014	0.006497014	0.006497014	0.006497014	0.23458467	0.03248507	0.05178787	0.08615412	0.18961986	0.03248929	0.24118124	0.84220861	7.06630087	0.18279667	0.39524311	0.42229562	0.0523755	0.1407472	0.08273666	1.5654959	0.11407325	0.06835453	2.01108684	0.61158656	0.06224177	0.08527458	0.006497014	0.006497014	0.12372699	0.06248952	0.006497014	0.006497014	0.006497014	0.006497014	0.006497014	0.006497014	0.10931948	0.34865479	0.05200832	1.23840131	0.08211104	0.03623918	0.04660769	0.23840793	0.006497014	0.05891296
DG 16:0_20:5	0.11531138	0.02101026	0.09284654	0.004202052	0.21362739	0.004202052	0.004202052	0.004202052	0.004202052	0.004202052	3.98244127	1.36494227	5.12274089	0.004202052	0.004202052	0.004202052	0.004202052	17.07790092	21.92658947	0.004202052	0.88000386	1.00016749	0.004202052	0.004202052	10.36972922	17.06764528	0.004202052	7.6122801	9.84643742	0.004202052	7.34291831	2.63512005	0.004202052	0.27660311	0.91897056	0.004202052	0.004202052	0.004202052	0.004202052	0.8178512	0.004202052	0.004202052	0.004202052	14.09009847	2.46504259	0.004202052	0.004202052	0.004202052	17.90374081
DG 16:0_22:5	0.003713628	0.003713628	0.003713628	0.003713628	0.003713628	0.003713628	0.003713628	0.04963407	0.63060796	0.10073588	0.10501057	0.16956704	0.10957466	0.003713628	0.0609173	0.04889231	0.08743062	0.07056107	0.1391503	0.003713628	0.0579344	0.0793814	0.25650637	0.09143361	0.03992606	0.02748094	0.21065006	0.003713628	0.27306293	0.003713628	0.003713628	0.003713628	0.10265071	0.003713628	0.003713628	0.003713628	0.003713628	0.003713628	0.003713628	0.05024762	0.08145359	0.003713628	0.003713628	0.0715383	0.003713628	0.003713628	0.05004018	0.06620993	0.09944357
DG 16:0_22:6	1.88890235	0.33826854	0.007351724	0.10818304	0.09615584	0.53959353	0.007351724	0.007351724	0.007351724	0.007351724	3.97827256	1.34312707	0.007351724	0.007351724	0.007351724	0.007351724	0.007351724	12.4821304	18.24819514	0.007351724	1.27610563	1.36432913	0.42980681	0.007351724	20.75610268	10.5595299	0.007351724	2.36190787	14.71836306	0.1779095	0.007351724	0.66205267	0.007351724	0.07764368	0.64328174	0.03675862	1.8160303	0.06099445	0.007351724	0.86183442	0.007351724	0.007351724	0.007351724	41.38237498	7.32505905	0.007351724	0.007351724	8.4038741	14.62780879
DG 16:1_16:1	0.006768338	0.006768338	0.006768338	0.006768338	0.006768338	0.006768338	0.006768338	0.16009495	0.60130493	0.19243842	0.1938035	0.16753003	0.03384169	0.3803916	0.04803535	0.006768338	0.09621486	0.25019144	0.11577131	0.14895738	0.85841059	0.64587754	0.006768338	0.006768338	1.871836	0.05419078	0.09789992	0.14827661	4.76832723	0.006768338	0.20159236	0.08342281	0.25770083	0.006768338	0.006768338	0.006768338	0.006768338	0.006768338	0.006768338	0.096219	0.04719876	0.15964054	7.19424076	0.006768338	0.17871232	0.04499679	0.09621968	0.08469324	0.22719402
DG 16:1_18:1	0.2550362	0.03663808	3.8033834	0.7253565	64.5647113	48.9944042	52.1456705	0.03663808	0.03663808	0.03663808	1.2485144	2.7049094	8.4297267	0.03663808	0.03663808	0.03663808	0.03663808	17.0741666	3.6526648	0.03663808	0.4400031	1.7394956	2.2342922	0.03663808	8.3908542	42.1446552	0.03663808	3.166123	9.4122452	3.8997868	9.9549237	1.2468658	0.03663808	3.5390413	20.7861296	13.9473347	2.3310752	0.1831904	9.3617509	4.729816	0.03663808	0.03663808	0.03663808	91.8144161	7.3779704	0.03663808	0.03663808	33.6087576	3.5807496
DG 16:1_18:2	0.63049273	0.26930536	0.01645303	2.66368627	0.19812103	0.23514592	0.01645303	0.24277071	8.00607265	0.3092972	6.84185084	4.47733229	6.04319343	7.94481022	6.76025356	2.61967865	0.18732833	2.26998034	11.05172839	3.1458911	7.07887696	7.99676196	18.28379624	2.80897333	0.85370665	10.61709935	2.78931743	0.21476097	0.34395129	0.62627181	2.02928917	2.37240264	0.40544855	0.52252214	1.20950766	0.01645303	0.40354364	4.05381663	0.23791911	5.77250646	8.97076796	1.42352867	0.10342122	3.0036683	5.20405348	0.08226514	8.55105756	6.41340683	0.18921136
DG 16:1_18:3	4.14E-01	9.12E-02	2.09E-01	7.58E-01	5.36E-01	3.04E+00	2.30E-01	1.60E-01	6.24E-01	1.43E-01	4.23E-01	4.26E-01	4.23E-01	5.87E+00	4.30E-01	1.56E+00	8.41E-02	1.08E+00	2.39E-04	8.54E-01	1.68E+00	1.22E+00	2.39E-04	1.39E+01	1.68E-01	2.81E-01	1.38E-01	1.00E-01	2.21E-01	6.85E-02	7.32E+00	4.83E-01	7.51E-01	6.29E-02	1.20E-03	8.85E-03	5.36E-01	9.03E-02	2.33E-03	1.73E-01	1.27E+01	7.71E-01	7.37E-01	4.63E-01	7.86E-01	1.32E-01	2.14E-01	2.39E-04	1.31E+00
DG 16:1_20:0	0.000698679	0.000698679	0.000698679	0.000698679	0.000698679	0.000698679	0.000698679	0.212850544	0.032914181	0.027691196	0.13365962	0.116883899	0.042592123	0.095101097	1.139821344	0.931001247	0.152311932	0.247565205	0.175258567	0.100786086	0.043322321	0.032989953	0.198018634	0.012540345	0.006461054	0.423942553	0.337176368	0.003624479	0.129662131	0.000698679	0.009566727	0.040022056	0.014344388	0.000698679	0.000698679	0.000698679	0.000698679	0.000698679	0.000698679	0.069902896	0.153383009	0.115700686	1.995964409	0.012070777	0.035701575	0.020664881	0.069451665	0.015697738	0.130496204
DG 16:1_20:4	0.35667382	0.20441542	0.04163202	5.24731708	0.006652358	1.49663939	0.64872099	0.006652358	0.006652358	0.006652358	1.98828616	0.39732833	4.1379395	0.006652358	0.006652358	0.006652358	0.006652358	4.24682091	3.65265035	0.006652358	1.76128934	0.68113746	0.42522267	0.006652358	20.75585931	53.62200206	0.006652358	5.87825034	4.38427854	0.14787055	3.98272278	1.9703293	0.006652358	0.006652358	0.09137648	0.006652358	0.006652358	0.03326179	0.04417768	0.23331702	0.006652358	0.006652358	0.006652358	24.5989459	0.006652358	0.006652358	0.006652358	5.14511018	1.58645741
DG 16:1_22:6	1.51655492	0.11664969	0.09399387	0.006949586	0.19243757	0.006949586	7.00296404	0.12673641	0.38035105	0.66529598	0.18218492	0.05196364	0.09952551	0.03474793	0.16678716	0.09723507	3.29250392	0.09676494	2.76060749	0.55134809	5.21956768	0.15212562	0.11498565	2.31681999	0.57367294	0.39987714	1.35473945	0.37900573	0.09292178	0.08851954	0.0964864	1.87507974	0.22596196	0.05380903	0.30293483	0.18234084	0.006949586	0.006949586	0.12198082	0.0630238	0.0972728	0.18724806	0.30627216	0.006949586	0.1876019	0.2242103	0.87595431	0.10929743	0.20891564
DG 18:0_18:1	0.46235023	0.00427774	0.8274245	0.2714042	7.48733164	8.52439882	3.10957747	0.03138735	0.38421302	0.26453883	0.14992438	0.0743696	0.0213887	0.2402413	0.33501424	0.16640746	0.0811332	0.17872021	0.14795777	0.09431756	0.61724121	0.00427774	0.00427774	0.00427774	3.72880592	0.0648336	0.00427774	0.04848166	4.93409162	0.58479434	0.1299782	0.00427774	0.13573862	0.00427774	8.42365455	0.00427774	0.00427774	0.15904538	0.00427774	0.00427774	0.05773908	0.09622413	1.30853183	0.00427774	0.10786825	0.18014583	0.07607251	0.36370744	0.1768321
DG 18:0_18:2	0.00479763	0.00479763	15.67122901	2.54550628	0.62852258	0.42734791	2.75243978	0.17262	0.26825708	0.0547704	0.74414059	0.11506904	0.51817207	0.50937564	0.21811987	0.14345833	0.03485362	0.29096136	0.81717162	0.60123324	0.87201142	0.55030777	1.81375306	0.00479763	0.50544733	0.32799914	0.7335261	0.42989076	1.02481714	0.54363202	0.00479763	0.47715466	0.44639114	0.00479763	0.77033088	0.21221476	0.27443655	0.00479763	0.19233171	0.10899576	0.82374354	0.3045465	0.10671033	0.15561256	0.24302872	0.00479763	0.7196063	0.28548324	0.02398815
DG 18:0_18:3	0.63406939	0.01034996	0.01034996	0.24450846	0.01034996	2.47264711	0.15406313	0.34357596	0.25671046	0.0517498	0.27291297	0.01034996	0.42304961	6.5368852	1.27942794	2.11004402	0.10727806	0.79227155	0.42154383	0.61612558	0.45786164	1.45355169	0.12034832	4.99337555	0.13348698	0.27998467	0.01034996	0.61497377	0.12629436	0.16085415	8.5863471	0.6918788	1.29290496	0.05200664	0.20967671	0.10424663	0.01034996	0.01034996	0.01034996	1.13698346	8.45611369	0.53473878	0.96139633	0.46202399	0.66368718	0.01034996	0.11670677	0.40878032	0.46499582
DG 18:0_22:6	1.36942667	0.096219	0.003189276	0.07999615	0.003189276	0.003189276	2.33124409	0.06688739	0.003189276	0.003189276	0.1614779	0.03789395	0.003189276	0.07782155	2.11841105	0.003189276	0.21026714	0.12360499	0.08242274	0.03218169	0.02604113	0.01594638	0.003189276	0.10019569	0.10400887	7.01595742	0.12724037	0.06998521	0.05135149	0.35314082	0.003189276	0.04120185	0.02081145	0.08202545	0.003189276	0.04893684	0.88581276	0.003189276	0.003189276	0.003189276	0.14638894	0.06546407	3.59067875	0.30935338	0.01744054	0.0203242	0.03950309	0.05112603	0.04767593
DG 18:1_18:1	0.49029677	0.005901618	1.25327923	0.82838183	19.09894073	16.16960956	4.79598361	0.11233915	0.05004465	0.05321532	0.005901618	0.13826057	0.005901618	0.16356373	0.10109016	0.13766487	0.18251643	0.005901618	0.11887053	0.005901618	0.34338922	0.005901618	0.005901618	0.005901618	2.67230732	0.09454623	0.17788403	0.1413732	3.49255221	0.43073742	0.06485262	0.11395642	0.08687071	5.34024299	28.30998974	5.51037616	5.23311819	0.005901618	8.50134378	0.03621074	0.09816794	0.19244132	1.8112504	0.005901618	0.10710708	0.04765581	0.38485462	0.191988	0.04729968
DG 18:1_18:2	0.0158909	1.08496367	30.86433366	16.11728043	1.74878333	0.0158909	16.5319446	1.59109402	2.5028089	0.22996351	0.38499583	1.56561411	0.75713005	0.58804309	3.02450683	0.53724609	0.07945449	1.42370972	2.68665583	1.31285587	0.0158909	1.29295573	0.8207811	2.81957426	1.21818491	1.63381373	5.59392534	2.19279651	4.10271247	2.93132253	0.84511961	0.81801006	1.36055365	2.56466878	2.0791068	0.0158909	0.58694815	0.0158909	0.91571882	0.59404583	0.46583977	2.00943413	0.72666496	0.47300239	0.43523081	0.09061202	1.52041024	2.21584227	1.06893274
DG 18:1_20:1	0.1170501	0.1170501	0.1170501	0.1170501	0.1170501	0.1170501	0.1170501	3.2040705	3.0690776	1.1849108	0.8551201	9.4834857	0.5852504	16.5771282	12.8068215	11.670637	0.9340327	9.008114	10.7274258	6.1927147	5.4103404	1.6620928	1.2114146	102.7712944	0.7590755	1.4071776	5.776695	2.2156829	0.6598455	0.1170501	0.1170501	5.6275971	2.928077	0.1170501	0.1170501	0.1170501	0.1170501	0.1170501	0.1170501	1.065327	60.0039433	1.9915565	9.7152053	1.2397167	5.6221806	0.8661174	2.1146772	5.1916008	8.932644
DG 18:1_20:4	0.399938	0.2162148	0.0250762	0.004957782	0.80863742	6.93812429	5.82301212	0.004957782	0.004957782	0.004957782	0.004957782	0.50255548	2.00575378	0.004957782	0.004957782	0.004957782	0.004957782	8.5434739	6.69231783	0.004957782	0.004957782	1.2481088	0.43285702	0.004957782	10.36817435	10.56712164	0.004957782	1.31851435	9.12268816	0.02478891	0.004957782	0.66210602	0.004957782	0.64706984	0.5003914	0.70988504	0.1841775	0.05451212	0.14981789	1.07019005	0.004957782	2.16687704	0.004957782	22.60475758	6.28183032	0.004957782	0.004957782	12.0405189	3.50372224
DG 18:1_20:5	0.008448938	0.04224469	0.2007693	0.21613831	0.008448938	0.008448938	0.008448938	0.33475678	1.07420493	1.49785027	0.2992277	0.11193995	0.2001193	0.09663196	0.47367521	0.09278151	9.99739541	0.05138202	7.28310673	0.51108766	4.08108426	0.25838458	0.09991055	0.008448938	0.0999105	0.20013172	2.55658005	0.12801854	0.08945804	0.11365838	0.35510936	1.7096322	0.11902196	0.10196964	0.8287446	0.1105292	0.008448938	0.008448938	0.05898721	0.37153886	0.12141556	0.26766336	0.36142276	0.008448938	0.20012156	0.11200776	2.53591556	0.64400263	0.63609651
DG 18:1_22:4	1.31314654	0.19259961	0.09399387	0.05693783	0.17626882	0.54026454	0.003704324	0.09741137	0.62360157	0.25575746	0.07081362	0.19999832	0.003704324	0.003704324	0.20740503	0.003704324	0.03832556	0.14812372	0.06656077	0.27984684	0.0830511	0.10023415	0.53028035	0.04992518	0.07716088	0.06939366	0.09821529	0.06685798	0.21563942	0.003704324	0.15625583	0.19844054	0.05603836	0.26451039	0.003704324	0.003704324	0.88588011	0.003704324	0.23764966	0.15031323	0.45300506	0.003704324	0.33743573	0.04773031	0.18067061	0.28569926	0.15029542	0.06628009	0.15453386
DG 18:1_22:5	0.69865505	0.38545165	0.04812746	0.05695673	0.28570759	0.006352636	4.3524957	0.03176318	0.12051766	0.50343284	0.09690212	0.19273305	0.006352636	0.09318309	0.12058882	0.03203587	0.04621558	0.13148298	0.006352636	0.18811596	0.21190025	0.57760316	0.006352636	0.006352636	1.47275352	0.006352636	0.11549259	0.14989043	3.48740673	0.006352636	0.08316694	0.006352636	0.17436065	0.006352636	0.2208487	0.006352636	0.006352636	0.006352636	0.06089777	0.04446846	0.09623524	0.09622234	4.17111675	0.006352636	0.10773595	0.13515944	0.09621968	0.096219	0.08102848
DG 18:1_22:6	3.00733431	0.003151206	0.04812746	0.17106523	0.2889454	0.54060375	2.33198697	0.08912631	0.05004465	0.19234298	0.08503368	0.28676139	0.01575603	0.003151206	0.13392901	0.003151206	0.09123806	0.19472338	0.57789016	0.2882201	0.24650626	0.28894595	0.003151206	0.003151206	5.62086042	0.08461291	0.07786556	0.08203964	1.7342288	0.4412967	0.003151206	0.07906788	0.0580605	0.003151206	1.21263819	0.09592898	1.77481222	0.003151206	0.13104495	0.0962194	0.14421105	0.0961043	5.84154514	0.003151206	0.32333675	0.003151206	0.28405237	0.48167484	0.20129383
DG 18:2_18:3	0.004804224	0.32736976	0.14711684	0.46439341	2.23409644	5.07263329	0.31797257	0.35273824	0.70127206	0.57722013	0.07289311	0.11437427	0.004804224	0.19243203	0.4021914	0.03103067	0.12866515	0.29237858	0.19660708	0.004804224	0.17147742	0.004804224	0.004804224	0.004804224	7.49261473	0.0541982	0.93363617	0.18675294	3.49277571	0.13824263	0.38976049	0.06932602	0.23259216	0.08051995	0.13290936	0.26905588	0.71892324	0.52567179	0.19155676	0.19229374	0.09622416	0.09621993	10.88024618	0.004804224	0.30694731	0.09014022	0.18775331	0.4813846	0.96052485
DG 18:2_20:3	0.004967056	0.004967056	0.004967056	0.004967056	0.004967056	0.004967056	0.004967056	1.15433239	0.06831009	0.26737512	0.64552723	0.09211849	0.03861855	0.23980832	5.26382455	3.54967964	0.54905503	0.25298681	0.24707788	0.35089446	0.06324697	0.07156931	0.8468985	0.21296119	0.20880746	6.5129358	0.64112153	0.03415065	0.08508396	0.004967056	0.61192181	0.17570165	0.02483528	0.004967056	0.004967056	0.004967056	0.004967056	0.004967056	0.004967056	0.0532529	0.62610837	0.03268296	10.76564282	0.004967056	0.05166875	0.08007578	0.04316723	0.20305225	0.55981505
DG 18:2_20:4	0.007080324	0.007080324	0.03540162	0.007080324	0.007080324	3.20660995	3.64102113	0.007080324	0.007080324	0.007080324	3.38087961	0.74757751	12.07337451	0.007080324	0.007080324	0.007080324	0.007080324	3.32262423	5.12930188	0.007080324	0.51383022	2.02720501	1.36625113	0.007080324	20.73092951	18.4923139	0.007080324	15.59463193	0.007080324	0.19985217	8.2603622	3.97551998	0.007080324	0.007080324	0.20024748	0.27890055	0.07590494	0.007080324	0.007080324	0.94660264	0.007080324	2.08901843	0.007080324	24.91425955	12.33275626	0.007080324	0.007080324	33.98996863	37.03538883
DG 18:2_20:5	0.08363426	0.05300415	0.24685324	0.16367215	0.05243991	0.14322289	4.42895317	1.28045235	1.0635972	0.85454307	0.006653454	0.06629633	0.67173809	0.059095	0.62643074	0.14964479	2.00539103	0.09063554	10.46728937	0.357187	17.01845633	0.41078618	0.03326727	1.82330946	0.12243242	0.4984086	1.93947966	0.29972746	0.24483219	0.05649805	0.60837163	3.76104746	0.43333438	0.18749749	0.62328823	0.19083249	1.33846127	0.12008693	0.10318728	0.2980716	0.15636703	0.22498917	0.40845504	0.006653454	0.49978467	0.58228302	4.08777282	0.60007261	0.72381449
DG 18:2_22:4	0.005260076	0.005260076	0.04809219	0.005260076	0.005260076	0.33947963	0.005260076	0.04853407	2.28700299	0.43705221	0.0366331	0.2005866	0.10688524	0.04608268	0.20701816	0.15587246	0.005260076	0.08750392	0.06792521	0.19558726	0.17519858	0.07377005	0.21663613	0.06144444	0.05545116	0.08975203	0.35059516	0.06550889	0.005260076	0.08815173	0.05002954	0.20076758	0.005260076	0.07479691	0.60449109	0.005260076	0.005260076	0.05945797	0.005260076	0.20114339	0.27888041	0.005260076	0.33746503	0.04773243	0.10550436	0.10023105	0.10024617	0.13291753	0.14247427
DG 18:2_22:5	1.21646042	0.3851614	0.2325482	0.05398378	0.14659237	1.82348113	8.27370643	0.12825993	0.05005829	0.12825976	0.16857993	0.28821243	0.02445779	0.12102061	0.1324407	0.06408137	0.03798562	0.38882808	0.28607634	0.004714172	0.21161792	0.004714172	0.004714172	0.004714172	0.004714172	0.0541982	0.004714172	0.04638005	2.19322688	0.08160375	0.004714172	0.02357086	0.05806309	0.1136554	1.98676896	0.21049534	4.04076326	0.22949663	0.11366241	0.004714172	0.0476863	0.38517645	1.67701465	0.004714172	0.10786643	0.04500362	0.11618971	0.19272831	0.08222673
DG 18:2_22:6	1.39940817	0.13792862	0.08960393	0.16149494	0.35865104	1.08342286	9.30410012	0.44644389	0.22050244	0.35283474	0.003824058	0.25498295	0.02770277	0.09621625	0.13392901	0.06417773	0.08507204	0.19501549	0.0962205	0.09627766	0.1713731	0.63709828	0.003824058	0.003824058	3.74911375	0.52517507	0.05579715	0.05006174	4.86833381	0.24837884	0.06487842	0.24151915	0.06500967	0.10876519	0.60677341	0.12263522	0.87042566	0.01912029	0.03005929	0.14425637	0.0480438	0.09622376	7.23439742	0.003824058	0.003824058	0.08959753	0.28881735	0.28865583	0.2723694
DG 20:0_20:0	0.379732704	0.103253237	0.036559827	7.781595962	5.7915628	0.001883239	1.446575245	0.63549883	1.002225441	1.722560665	0.580841045	0.770653039	0.051055481	0.137775324	0.616833959	0.12825952	0.107217951	0.778846684	0.382562129	0.192670293	0.327217129	0.288914362	0.001883239	0.001883239	0.001883239	0.364921317	1.169160763	0.250605983	1.712963219	0.009416196	0.259767483	0.434255635	0.217751491	0.686490291	0.191354242	0.696767681	0.076733466	0.097005446	0.099704967	0.192438368	0.213329917	0.188652932	14.45036703	0.001883239	0.107450473	0.090139253	0.403955547	0.381140139	0.748630881
SM d18:1_14:0	9.20844554	5.47095488	5.47834558	3.25949248	7.39719489	4.54245227	4.48363947	0.6176618	1.00345293	1.98675889	0.46032944	0.09261983	0.09990823	0.01993455	0.06953309	0.23956508	5.86136942	0.00398691	5.93624562	0.4226426	1.36338	0.10269369	0.04528523	1.16982162	0.08517522	0.19534675	1.91767173	0.4402376	0.23136563	3.63669992	1.17850766	2.57654845	0.1230627	3.94435839	3.51733311	4.14725093	3.60774689	5.9439111	4.02608996	0.43177594	0.11365564	0.74431701	0.36272529	0.00398691	1.14872931	0.38507775	4.09653253	0.11652436	0.19197481
SM d18:1_16:0	91.973655	74.739645	76.024561	61.266083	81.528398	66.378758	65.501583	9.62648	22.416887	23.225574	11.74162	13.349482	16.976135	20.404864	20.452516	17.998966	13.577556	38.209611	75.680717	19.672206	19.508032	39.492141	14.932398	22.707946	22.116448	11.679458	16.611409	5.671429	6.031412	96.896877	6.005063	10.203846	7.961101	78.902847	76.271671	80.305523	64.667357	89.960664	62.239	41.276206	11.726382	17.183986	12.636816	11.778598	10.966779	14.5763	29.648427	28.897604	83.358686
SM d18:1_18:0	22.67928	25.73815	19.01792	17.36137	21.44791	17.61552	11.36043	111.6209	304.1144	165.63208	243.45196	219.4594	303.0057	256.5969	323.13763	309.84756	153.81195	437.45496	581.47702	386.26314	360.50156	597.33264	334.31533	415.1744	249.7225	313.98443	213.13155	99.74051	96.25217	19.44327	86.21356	118.48417	116.63597	26.26877	22.13259	19.40088	21.76063	13.02072	21.92178	517.04499	299.43781	146.77126	125.451	165.4238	266.51304	123.51325	399.02876	394.6481	231.43518
SM d18:1_18:1	12.062967	13.423918	8.977515	9.174763	11.223514	9.108478	5.951783	5.312057	14.663403	7.430295	13.196554	14.354377	18.207519	14.949607	15.266658	13.993573	10.800695	19.141717	39.163002	11.660732	21.518989	17.412939	8.764974	38.508184	29.426629	16.671107	22.952015	22.806471	14.164395	11.326143	20.617039	18.622083	32.829089	14.791246	11.627552	10.3099	12.397622	7.55032	12.166854	15.179822	20.644329	7.22131	6.393536	13.381955	18.738803	12.294483	17.435716	19.34411	1.539156
SM d18:1_20:0	13.988132	11.557321	11.64972	11.079952	9.595342	10.304785	6.01726	8.526929	8.708465	10.333263	7.44743	9.411366	10.010825	7.709204	9.928319	6.264851	11.061954	12.959269	22.195002	7.739001	11.95545	9.768502	4.759531	18.081975	15.991323	9.348364	12.604495	11.174439	8.298535	10.502938	12.291659	9.079551	14.693451	8.459602	11.127909	8.710882	14.389894	6.977725	11.456164	7.427301	11.009643	13.070314	10.564853	7.160072	10.081428	13.861991	10.224999	12.153002	4.702384
SM d18:1_20:1	5.8662592	5.2419914	4.7235026	7.625239	5.2019023	4.1887024	2.8912239	2.0322788	7.7536434	3.0976036	6.7629228	8.9091859	8.5092083	8.4658603	7.6893905	8.3869226	4.8688169	9.4662027	21.5626803	6.2826146	9.5015488	8.2791288	5.7760924	22.4966821	15.5994918	10.3770439	12.0544928	10.7832623	8.6765056	6.6406675	10.6104034	9.3661716	17.636148	5.0233089	5.9150544	5.0959929	6.8170157	3.4640877	5.2234769	6.776182	13.4421276	2.058438	2.0730255	7.977927	7.123805	5.0054337	11.8733996	10.2341456	0.9626089
SM d18:1_22:0	30.177681	20.716116	25.759372	16.109689	22.846966	20.239918	20.14308	4.137766	4.539855	4.313742	3.586107	5.09611	4.91925	3.92473	5.212198	3.636503	5.395167	5.862805	9.560007	4.410546	5.649935	4.395156	3.821572	9.039028	7.322782	5.482947	5.6989	5.184319	4.397984	26.793111	5.992462	4.036838	6.801898	19.571462	26.40753	21.128899	15.928145	20.19488	20.653791	3.17385	7.60519	4.830745	4.754908	3.875112	4.060083	6.310437	5.996583	6.769435	1.201618
SM d18:1_22:1	22.04441	16.81513	16.38948	20.83576	24.1473	16.2471	15.45605	77.5901	86.28905	63.62287	70.67363	71.49225	74.74929	87.09155	82.87155	97.39464	92.67544	124.82144	137.04707	74.32768	144.80608	143.7158	83.01255	89.24837	81.13567	90.78303	84.40344	25.09969	28.69229	21.14764	22.31575	34.84953	45.16557	18.21631	18.70969	16.67811	13.72187	17.24483	16.41619	163.96217	126.86076	67.26066	54.11774	53.36983	77.91893	68.63604	115.94756	112.88738	129.41306
SM d18:1_24:0	20.37349	14.58442	18.64028	12.00643	14.6447	13.84991	13.25402	415.50914	82.8814	170.56127	46.76336	57.77586	57.07219	65.74397	84.66947	74.62509	264.96392	143.98152	133.08069	70.99038	120.47373	116.77716	87.99222	66.83503	65.1827	79.06289	58.74428	17.0104	23.16834	22.16927	19.04426	24.04427	26.34822	11.68556	19.60247	18.91647	11.66075	15.98238	13.78937	133.17222	104.92388	424.81294	300.4294	38.50467	56.41249	246.30409	98.78927	110.79521	674.70324
SM d18:1_24:1	42.47738	41.14365	39.0169	62.88126	65.14613	39.88425	37.30288	79.91067	72.40097	61.94775	58.03631	49.796	65.5177	69.66918	62.23212	68.40296	66.5833	97.18991	94.2987	71.09076	118.64569	114.66578	83.88999	65.73564	64.82983	77.99257	59.47975	21.51282	25.80386	67.61248	20.54032	27.09464	40.20031	63.40259	51.1606	41.54795	31.97982	60.21154	36.5564	124.51992	90.10113	58.88806	68.03866	43.70465	70.89777	58.96685	92.57361	89.25962	79.98112
SM d18:1_26:0	0.14138697	0.06784059	0.1189527	0.10426028	0.07766204	0.04665763	0.02387343	66.09957302	206.0635891	172.3082954	103.1399734	148.8338902	220.3859843	132.0310408	148.9247626	135.6341417	68.02728996	229.0879518	213.2747016	275.2322148	249.9295286	237.4606677	183.697611	154.3725057	127.5073412	174.3907865	119.506839	62.23998464	58.5471692	0.09058022	47.63661155	60.09066774	83.11976548	0.10491417	0.03839882	0.03368633	0.03252187	0.16726947	0.09197219	247.294224	149.1970672	71.31402917	73.91387949	93.78399843	151.544949	68.53791588	180.0827833	280.1789498	299.6661475
SM d18:1_26:1	0.081784692	0.108437178	0.05596981	0.066437738	0.135771255	0.091997448	0.069493076	0.010853039	0.28028422	0.139636479	0.330591348	0.206211205	0.39769937	0.369932592	0.225556341	0.139538918	0.026259122	0.190004666	0.279861788	0.335035788	0.414951437	0.44998714	0.197429067	0.279517101	0.251524436	0.3405378	0.14957065	0.090423455	0.133636002	0.159134986	0.14272349	0.147220765	0.156386853	0.113628188	0.103892187	0.091123629	0.05489813	0.132909547	0.06267362	0.469765606	0.217150761	0.02150684	0.007893515	0.212411018	0.365233978	0.003513807	0.223654196	0.205111922	0.261968419
TG 14:0_26:0	0.00872951	0.05619624	0.00872951	0.09453243	0.00872951	0.00872951	0.00872951	0.05560578	0.33540123	0.24492568	0.26545908	0.24379723	0.37157148	0.39170483	0.23510052	0.20552437	0.08566125	0.41694958	0.41047928	0.51409394	0.44025046	0.48106264	0.34357963	0.41244333	0.28427599	0.35507343	0.14418985	0.13636378	0.11179518	0.00872951	0.13208602	0.14376865	0.20840863	0.00872951	0.00872951	0.11972737	0.00872951	0.16551398	0.00872951	0.6189369	0.22864099	0.06490179	0.04364755	0.22761712	0.34086967	0.09733698	0.37128261	0.40942179	0.16850043
TG 16:0_24:0	0.18803449	0.00455065	0.00455065	0.00455065	0.00455065	0.00455065	0.00455065	0.00455065	0.11947184	0.00455065	0.08942301	0.00455065	0.08374251	0.14739802	0.00455065	0.05941445	0.03386181	0.06228571	0.00455065	0.07039709	0.11512274	0.32219877	0.04595138	0.00455065	0.03936552	0.00455065	0.12687888	0.0425725	0.05393991	0.00455065	0.09798936	0.22262282	0.03920607	0.00455065	0.00455065	0.15956476	0.00455065	0.16553021	0.07687001	0.17932016	0.07035369	0.04941101	0.00455065	0.00455065	0.05400757	0.05277059	0.12189177	0.00455065	10.39219053
TG 14:0_28:0	0.004066646	0.004066646	0.29964303	0.09415087	0.71304931	0.004066646	0.2777419	0.56331981	0.35966637	0.05251698	0.004066646	0.15773764	0.004066646	0.1079823	0.03966207	0.11356435	0.0940077	0.06118992	0.004066646	0.05690523	0.004066646	0.79946904	0.004066646	0.10854918	0.16532302	0.004066646	0.004066646	0.11878043	0.04930501	0.11900898	0.14854845	0.06826466	0.03725688	0.1273103	0.09891169	0.1594244	0.004066646	0.13134175	0.07597445	0.05977436	0.004066646	0.09284397	0.004066646	0.37264715	0.05404312	0.04195812	0.004066646	0.004066646	11.67738398
TG 16:0_26:0	0.34155865	0.005483684	0.92570995	0.005483684	0.005483684	0.12222092	0.28688042	0.005483684	0.33409072	0.005483684	0.27340538	0.06820158	0.10131818	0.04937907	0.005483684	0.05669602	0.04720422	0.04468187	0.005483684	0.08854474	0.005483684	0.32155255	0.005483684	0.07540944	0.04480373	0.005483684	0.005483684	0.07332648	0.005483684	0.08951889	0.02741842	0.1997382	0.03908031	0.1273103	0.28111084	0.59069062	0.005483684	0.13137687	0.0721021	0.47871051	0.005483684	0.09702943	0.31967196	0.75003314	0.005483684	0.005483684	0.19451182	0.06004444	8.99889608
TG 14:0_28:1	0.006265262	0.006265262	0.34561876	0.006265262	0.006265262	0.09852832	0.1685055	0.37756992	0.17080427	0.06888231	0.18208896	0.32797013	0.2029426	0.006265262	0.29283605	0.06040827	0.07303273	0.22873808	0.26847266	0.1040084	0.173177	0.16936287	0.09011762	0.07518946	0.006265262	0.10739341	0.19097894	0.05934076	0.16165504	0.12004509	0.08351764	0.006265262	0.07857298	0.25478611	0.006265262	0.006265262	0.006265262	0.33132178	0.04773455	0.34502314	0.04381535	0.14849945	0.70740758	1.09448926	0.006265262	0.12134253	0.22616643	0.11731433	4.43364246
TG 16:0_26:1	0.003351932	0.003351932	0.003351932	0.08862357	0.003351932	0.003351932	0.54229417	0.18909548	0.24363992	0.01675966	0.10030078	0.003351932	0.06295668	0.04938005	0.25551972	0.003351932	0.03336585	0.003351932	0.003351932	0.003351932	0.09750429	0.003351932	0.0450704	0.003351932	0.08985191	0.003351932	0.12287665	0.003351932	0.12898097	0.18125108	0.003351932	0.003351932	0.03908031	0.003351932	0.29701438	0.19793449	0.003351932	0.003351932	0.003351932	0.0428775	0.003351932	0.003351932	0.15471832	0.24410153	0.10815671	0.003351932	0.003351932	0.06004615	7.62314532
TG 16:1_26:0	0.002404472	0.089693	0.002404472	0.002404472	0.002404472	0.19811174	0.427313	0.3787506	0.3649083	0.01202236	0.09000121	0.18980937	0.09925219	0.002404472	0.34039889	0.1440474	0.14172069	0.002404472	0.05771198	0.07027369	0.08658922	0.10729749	0.02244754	0.002404472	0.04343556	0.10741666	0.06279523	0.11884057	0.002404472	0.05845749	0.0651614	0.002404472	0.002404472	0.002404472	0.18571853	0.002404472	0.21018724	0.002404472	0.11602571	0.05977436	0.07079338	0.002404472	0.47974365	0.28936535	0.002404472	0.16809044	0.31695193	0.07225666	6.88395168
TG 18:1_24:0	0.06538653	0.004915386	0.14857488	0.05099997	0.004915386	0.004915386	0.004915386	0.37875591	0.23591637	0.02917415	0.09104283	0.004915386	0.076115	0.0491891	0.004915386	0.004915386	0.04689211	0.004915386	0.05775539	0.06599093	0.06830821	0.004915386	0.004915386	0.10635328	0.004915386	0.05538328	0.06334383	0.11885651	0.05223151	0.02856732	0.004915386	0.14834578	0.07839297	0.004915386	0.06486383	0.004915386	0.004915386	0.04899309	0.1233101	0.04715299	0.004915386	0.004915386	0.15975305	0.08574783	0.004915386	0.08404166	0.06051433	0.004915386	6.09819117
TG 18:2_24:0	0.11219282	0.08180714	0.11318347	0.06313555	0.54622981	0.07828166	0.003006708	0.1871016	0.003006708	0.02558604	0.07575437	0.04002109	0.04304869	0.02773033	0.09229951	0.02374243	0.05740987	0.003006708	0.0376742	0.04587081	0.05075981	0.04631171	0.003006708	0.03607604	0.003006708	0.04329071	0.003006708	0.0218262	0.003006708	0.49857012	0.04764872	0.08609981	0.1221657	0.09054282	0.003006708	0.08778567	0.10348693	0.003006708	0.22355376	0.1207376	0.09700412	0.02916731	0.16760589	0.12759631	0.02982107	0.03077587	0.04135761	0.12651099	8.76769643
TG 14:0_30:0	0.22728333	0.00550497	0.16175052	0.05936537	0.1467141	0.5940382	1.56396548	0.42908299	0.56421568	0.0382178	0.06505184	0.21837377	0.09717938	0.08792274	0.04873817	0.0500228	0.33050556	0.07448375	0.07342334	0.00550497	0.06009763	0.13994412	0.04450879	0.00550497	0.0789318	0.33409396	0.08856957	0.04092907	0.08697457	0.00550497	0.14567368	0.11224202	0.15890853	0.12674041	0.00550497	0.00550497	0.00550497	0.16616719	0.00550497	0.04224928	0.26933294	0.0353165	0.27480509	0.14812206	0.12544197	0.02752485	0.17370725	0.40655052	11.78917421
TG 16:0_28:0	0.58690597	0.27832713	1.04401486	0.35641005	0.48931582	0.59111079	1.05853898	0.00784513	2.41360031	0.00784513	0.05619389	0.0951865	0.20294297	0.00784513	0.5111127	0.00784513	0.14175354	0.18686063	0.05593547	0.00784513	0.00784513	0.2251232	0.09203778	0.00784513	0.00784513	0.05538506	0.11953962	0.00784513	0.05394205	0.23208905	0.06214855	0.66800275	0.03922565	0.00784513	0.09186738	0.7846622	0.45956223	0.43333372	0.08265361	0.89129654	0.00784513	0.09882848	0.31949781	0.67080266	0.00784513	0.04195812	0.08662087	0.00784513	2.3820749
TG 18:0_26:0	0.13793605	0.11218536	0.25627926	0.11825988	0.66568523	0.22348949	0.51856192	0.22195931	3.67550735	0.07872169	0.006043504	0.75895735	0.19595765	0.3912961	0.98914384	0.2395956	0.51816916	0.09766676	0.34563965	0.10393128	0.08658409	0.26110555	0.10706037	0.37382946	0.24763322	0.33264346	0.21910598	0.41549976	0.18017202	0.94415605	0.55418235	0.92108797	0.03021752	0.35668216	0.2947406	0.16104471	0.16387187	0.14889723	0.09680303	0.93972256	0.2866768	0.03953234	0.27299379	5.18919594	0.12244908	0.07426982	0.18019233	0.2804294	11.46789181
TG 14:0_30:1	0.01750546	0.08752731	0.31673202	0.01750546	0.11872821	0.19781387	1.41323525	62.67321866	4.72188587	3.77600401	3.25245097	2.23955917	2.31642507	2.29023318	2.81007544	2.5642744	2.60297651	3.6346245	1.70249883	3.09268867	2.41238481	2.25647916	2.00994553	3.69262697	3.82538115	3.53971733	6.654008	0.91772126	0.78833737	0.01750546	0.2410431	1.51526697	0.37096445	0.12506064	0.01750546	0.01750546	0.01750546	0.01750546	0.01750546	5.3083415	2.23515182	2.35489252	28.69447587	3.74718069	1.3024921	1.05780867	4.07448611	2.03251277	504.7045262
TG 16:0_28:1	0.35585414	0.004907038	1.26753328	0.004907038	0.18125509	0.39521218	0.85983249	0.56784462	0.60854191	0.05002917	0.16061948	0.19066063	0.04675697	0.04937907	0.76692862	0.0887888	0.04720333	0.06204788	0.22855268	0.07039709	0.004907038	0.1965882	0.004907038	0.15170522	0.05543525	0.05538506	0.06334433	0.05932792	0.004907038	0.12733311	0.09042714	0.004907038	0.11781236	0.17411058	0.004907038	0.004907038	0.004907038	0.004907038	0.1172516	0.47836981	0.004907038	0.004907038	0.12630999	1.64021697	0.05404407	0.14650705	0.19423202	0.03770433	22.52828339
TG 16:1_28:0	0.46804323	0.008716146	0.008716146	0.008716146	0.35577942	0.008716146	0.43001788	2.08046514	1.33749579	0.21477961	0.008716146	0.008716146	0.008716146	0.06993255	0.25414415	0.13917111	0.42443829	0.09212782	0.08982578	0.11666275	0.40772053	0.19137354	0.16874403	0.12763741	0.008716146	0.008716146	0.008716146	0.26077104	0.008716146	0.008716146	0.1076774	0.15201204	0.12378765	0.008716146	0.25488928	0.008716146	0.008716146	0.008716146	0.15375479	0.70326529	0.008716146	0.56008346	0.88530911	2.82810555	0.008716146	0.008716146	0.008716146	0.008716146	19.49394811
TG 18:1_26:0	0.005292204	0.06428931	0.66983883	0.15315154	0.25514507	0.22098846	0.39478798	0.36120255	1.32709194	0.005292204	0.005292204	0.28579674	0.005292204	0.13040825	0.71849003	0.005292204	0.1562272	0.12448882	0.28909848	0.005292204	0.005292204	0.005292204	0.13444375	0.005292204	0.005292204	0.1175447	0.06619326	0.06705931	0.005292204	0.02646102	0.0721033	0.12213501	0.09961169	0.005292204	0.24199809	0.05674802	0.005292204	0.005292204	0.05101449	0.37563348	0.005292204	0.14825807	0.63912819	1.28409596	0.005292204	0.08286584	0.005292204	0.14532886	10.30905624
TG 14:0_30:2	0.18366903	0.26447786	0.004259162	0.004259162	0.10463488	0.004259162	0.004259162	0.61461844	0.05536462	0.05989912	0.04351283	0.004259162	0.04304869	0.0219246	0.08939035	0.03737487	0.10839741	0.03669011	0.39069358	0.08025419	0.004259162	0.004259162	0.03409583	0.35108298	0.04494711	0.08402073	0.15248545	0.02182727	0.04300287	0.06035653	0.02738109	0.12092235	0.05201867	0.004259162	0.09891269	0.004259162	0.07278255	0.004259162	0.15026792	0.13591984	0.04324373	0.05840612	0.04662696	0.36838847	0.05977982	0.03063868	0.04136069	0.16826573	38.20937229
TG 16:0_28:2	0.114956376	0.359019056	0.188397225	0.094534292	0.118210667	0.096890885	0.143439757	0.378752364	0.000692144	0.050126059	0.090931817	0.190371635	0.000692144	0.098906426	0.08503977	0.059996803	0.047203335	0.12475932	0.057753997	0.131504859	0.08658745	0.077007231	0.000692144	0.194264608	0.044663655	0.000692144	0.000692144	0.000692144	0.000692144	0.111915986	0.112366578	0.000692144	0.003460722	0.254951149	0.198118727	0.160182043	0.525347074	0.497349342	0.154072818	0.000692144	0.000692144	0.000692144	0.639335472	0.555842311	0.000692144	0.030599921	0.000692144	0.135953911	9.007663372
TG 16:1_28:1	0.237758	0.004915576	0.51670467	0.0712648	0.11820208	0.39030108	0.28731115	0.40833085	0.15181105	0.04977201	0.14983571	0.08724693	0.004915576	0.004915576	0.51111925	0.1609623	0.04717433	0.06204788	0.004915576	0.14079542	0.08658779	0.37162926	0.13799074	0.35253721	0.07756787	0.11582073	0.12688209	0.17819557	0.0440183	0.004915576	0.19881885	0.23955118	0.11759772	0.08516478	0.004915576	0.004915576	0.004915576	0.004915576	0.004915576	0.26713599	0.07161354	0.004915576	0.79921296	0.32145121	0.05403847	0.004915576	0.07678347	0.1611827	10.3682908
TG 18:1_26:1	0.004915626	0.06931339	0.07421515	0.004915626	0.06290986	0.10862771	0.08754409	0.004915626	0.24360525	0.05806621	0.004915626	0.09518681	0.004915626	0.004915626	0.08510092	0.10782598	0.02964016	0.004915626	0.004915626	0.004915626	0.2600182	0.004915626	0.004915626	0.004915626	0.0626151	0.11996737	0.12355506	0.17133009	0.0502301	0.004915626	0.10192192	0.004915626	0.06830501	0.05354538	0.08053455	0.004915626	0.04948262	0.004915626	0.004915626	0.22575555	0.004915626	0.004915626	0.46527698	0.74548265	0.05366211	0.08226578	0.004915626	0.03770433	4.6048569
TG 18:2_26:0	0.11219362	0.00419362	0.39084521	0.06435346	0.63832736	0.48730995	0.05838103	1.16031041	0.04477231	0.05134587	0.08169804	0.07800143	0.08620983	0.05506903	0.05231651	0.05987622	0.00419362	0.22003479	0.07929909	0.04609516	0.00419362	0.08830514	0.02788251	0.00419362	0.00419362	0.05594948	0.03053503	0.05470711	0.08885139	0.1163766	0.02379825	0.03009186	0.12498005	0.12621953	0.08972794	0.08452138	0.10354947	0.00419362	0.12962996	0.24199243	0.04847506	0.02920293	0.00419362	0.04075562	0.00419362	0.00419362	0.02967304	0.05439113	2.86318108
TG 18:2_26:1	0.224584474	0.083266111	0.4073073	0.000837952	0.000837952	0.000837952	0.000837952	1.732251305	0.293932981	0.033749265	0.059213877	0.168571302	0.00548953	0.000837952	0.10716007	0.099864046	0.173835114	0.062443142	0.162107678	0.085927779	0.08755143	0.073370539	0.132682302	0.13181285	0.000837952	0.120258877	0.068497816	0.000837952	0.127747915	0.214239444	0.051745486	0.264959474	0.176371271	0.126135942	0.000837952	0.000837952	0.000837952	0.000837952	0.000837952	0.040938518	0.065933676	0.088435566	0.139476373	0.543022534	0.004189759	0.208976067	0.127581451	0.094441814	9.817303065
TG 14:0_31:0	0.004667718	0.004667718	0.28508379	0.004667718	0.004667718	0.004667718	0.004667718	0.49311669	0.004667718	0.05239805	0.004667718	0.004667718	0.06225775	0.06163747	0.05358148	0.12448568	0.04342339	0.004667718	0.19473981	0.004667718	0.07084986	0.07290677	0.08592086	0.17308203	0.04163224	0.12045095	0.03809968	0.04571184	0.05315083	0.18125104	0.004667718	0.2646955	0.004667718	0.004667718	0.004667718	0.16018184	0.10499543	0.004667718	0.07692089	0.10371984	0.004667718	0.004667718	0.06427088	0.004667718	0.04667181	0.06561961	0.13302809	0.05843649	2.01922369
TG 16:0_29:0	0.004828756	0.004828756	0.31113614	0.004828756	0.23781283	0.004828756	0.57459239	0.004828756	0.243635	0.03356654	0.25997656	0.09324534	0.26162893	0.04937408	0.11950191	0.12083999	0.09454779	0.12476403	0.004828756	0.07039516	0.004828756	0.21404988	0.004828756	0.10812632	0.02801992	0.004828756	0.004828756	0.004828756	0.1057584	0.05657883	0.03714938	0.004828756	0.004828756	0.004828756	0.09716754	0.004828756	0.004828756	0.004828756	0.004828756	0.23927693	0.004828756	0.004828756	0.10031368	0.004828756	0.05404463	0.08404166	0.19450787	0.04954158	0.004828756
TG 16:0_29:1	0.005415796	0.005415796	0.005415796	0.005415796	0.005415796	0.005415796	0.14344023	0.42495077	0.59329252	0.05689748	0.09104213	0.005415796	0.08382499	0.09876006	0.005415796	0.005415796	0.0860707	0.06228625	0.04338819	0.14100559	0.13905691	0.10730124	0.11785998	0.17822128	0.04485634	0.005415796	0.005415796	0.05934162	0.005415796	0.005415796	0.06516128	0.16198497	0.07858108	0.005415796	0.005415796	0.29969151	0.005415796	0.16617044	0.07121057	0.1795007	0.005415796	0.18944044	0.31950647	0.005415796	0.005415796	0.04179767	0.005415796	0.05628382	3.46112416
TG 18:1_27:0	0.004915626	0.04362256	0.004915626	0.05096697	0.10482748	0.11015244	0.004915626	0.31120328	0.11780175	0.06299938	0.18024246	0.09518681	0.20263853	0.004915626	0.004915626	0.0604833	0.03386761	0.05748937	0.004915626	0.07039712	0.15469051	0.10729893	0.04307434	0.004915626	0.004915626	0.05534987	0.06101291	0.004915626	0.004915626	0.02679516	0.03623172	0.07417312	0.0738876	0.06436151	0.004915626	0.04070865	0.004915626	0.004915626	0.004915626	0.23945434	0.07126672	0.04604536	0.004915626	0.06560817	0.004915626	0.1680181	0.09103552	0.13824852	2.76898512
TG 14:0_32:0	0.59420367	0.08698488	0.34790829	0.46304915	1.66393198	0.40562681	3.77172462	0.39058114	0.02765445	0.01333734	0.04351283	0.10243222	0.12269844	0.02676599	0.002667468	0.03780856	0.05103943	0.0514533	0.04954625	0.16216134	0.002667468	0.27815209	0.08405432	0.07805752	0.02077523	0.11477757	0.03041595	0.07035452	0.21850363	0.17443518	0.002667468	0.06050631	0.03116387	0.12824606	0.002667468	0.82275461	0.21001251	0.2321485	0.30791379	0.2002535	0.09709469	0.02820092	0.04974207	0.03805974	0.07604509	0.03014641	0.002667468	0.04211094	1.95658674
TG 16:0_30:0	0.23740024	0.26934804	2.59097228	0.48526835	2.73358815	1.38619063	8.5044906	0.50323168	4.20538345	0.16522736	0.17914397	0.30100571	0.10131917	0.14789296	1.33157862	0.0785901	0.33070952	0.2315047	0.30645933	0.37205965	0.25644878	0.15800377	0.18389954	0.68233374	0.17403165	0.11093431	0.30684835	0.44511784	0.21593422	0.28330526	0.47710495	2.67909003	0.07858108	0.25461939	0.19811873	0.64120916	0.73564645	0.24438041	0.1509295	1.57158751	0.1309792	0.23259862	0.532986	2.5351372	0.004911716	0.16321772	0.1363722	0.26489278	4.45818002
TG 18:0_28:0	0.14905064	0.01119487	0.7736805	0.11810145	0.1350405	0.84296678	0.36373401	0.94602161	6.3226053	0.06156423	0.18208991	1.21037197	0.50689795	0.87120106	2.33929975	0.21514514	0.36057415	0.18686073	1.62220012	0.69167494	0.60612505	1.31734758	0.18407053	0.94821978	0.36628934	0.11424883	1.87349015	0.21544905	0.2698634	0.13509288	0.31978355	4.68836469	0.32753877	0.01119487	0.01119487	0.08155103	0.14963075	0.01119487	0.01119487	5.1135317	0.05597436	0.29679215	0.4928511	4.14381497	0.37802918	0.19786956	0.97134439	0.59645477	0.85830704
TG 14:0_32:1	0.47230902	0.08968932	1.55449836	0.28390683	1.95467656	1.08826591	6.03024661	0.008347268	0.6744234	0.13448269	0.21039507	0.29452565	0.008347268	0.18336929	0.19764793	0.19912617	0.29986501	0.49562349	0.15516009	0.09302842	0.1147675	0.15031427	0.17831618	0.008347268	0.008347268	0.008347268	0.04950847	0.14126909	0.0741303	0.07318578	0.14873245	0.07105906	0.04173634	0.25461253	0.19377579	0.64169014	0.74995582	0.83183397	0.07692091	0.07588628	0.11185565	0.008347268	4.82333337	0.72008972	0.12768779	0.10661396	0.20288787	0.008347268	13.1831556
TG 16:0_30:1	0.59308495	0.008071294	6.04544612	0.47299207	2.13921817	1.18778467	6.33060723	0.56784198	4.96812403	0.13417817	0.18235906	1.40270081	0.008071294	0.1462544	2.46995401	0.24133839	0.94506299	0.17126172	0.40462486	0.20697388	0.17343214	1.39555103	0.23002773	1.1974083	0.2695555	0.27662066	0.63653394	0.29688173	0.11427078	0.2249214	0.29966031	2.92396254	0.15713072	0.89231961	0.09272005	0.15905285	0.31506623	0.16617014	0.38506655	2.81223534	0.35850214	0.06069355	4.31727677	4.0979149	0.10808817	0.008071294	0.19450666	0.12027218	8.58639339
TG 16:1_30:0	1.06937141	0.17938564	1.03633754	0.08149231	1.21856737	0.19811174	3.18348302	1.13568484	8.64412443	0.05804186	0.18222811	1.92849369	0.12149505	0.34557576	2.95610584	0.48307714	1.05803232	0.18357077	0.85735784	0.49339795	0.08658606	0.53714033	0.55195642	1.05036749	0.59012197	0.3324686	1.40672684	0.4153267	0.21432542	0.01042467	0.6814792	2.74528427	0.05405471	0.24176525	0.01042467	0.64120922	0.31533314	0.16616719	0.30791464	2.50397238	0.06935779	0.29396473	4.91752239	7.38109279	0.18482045	0.29408035	0.97187041	0.33977742	25.59606001
TG 18:0_28:1	0.008392152	0.008392152	0.17416923	0.11827444	0.1092851	0.008392152	0.23693097	0.57734289	3.89635343	0.06709017	0.008392152	0.40733725	0.17890991	0.08597219	1.29024719	0.12114823	0.66141534	0.12475954	0.28911559	0.07039709	0.25994667	0.10728168	0.19968797	0.83404303	0.1345101	0.05538592	0.36324761	0.10506596	0.16199507	0.008392152	0.10713108	1.63358936	0.07858107	0.17855564	0.21855831	0.008392152	0.008392152	0.13956957	0.008392152	0.53769654	0.21505827	0.04944799	3.08275907	1.33523566	0.16229251	0.04196076	0.09699217	0.008392152	4.85200892
TG 18:1_28:0	0.39277275	0.39082366	2.57175176	0.28862538	0.76501374	0.93932289	1.38554213	1.67226636	0.6739172	0.01985546	0.003971092	0.14001788	0.003971092	0.08474928	0.077988	0.003971092	0.15347968	0.003971092	0.0855469	0.003971092	0.11476873	0.18582459	0.08902429	0.003971092	0.14506835	0.24472923	0.003971092	0.003971092	0.0749893	0.02858478	0.23188	0.15970758	0.003971092	0.08280856	0.08058536	0.17041853	0.26285884	0.07899744	0.15303901	0.42350462	0.003971092	0.003971092	0.80347063	0.25174852	0.003971092	0.003971092	0.13569569	0.003971092	8.79320523
TG 14:0_32:2	0.1187	0.08969236	1.03633434	0.005863628	0.005863628	0.29701993	3.8763193	1.25892535	2.42039112	0.08598429	0.005863628	0.39204011	0.08622657	0.24420892	0.92356766	0.29078047	0.75607609	0.15964852	0.69247831	0.45575489	0.17537812	0.08077264	0.13037832	0.14576215	0.38189944	0.16804657	0.5497635	0.08290121	0.16495295	0.12085018	0.5010764	0.33017365	0.15890898	0.005863628	0.005863628	0.005863628	0.62952333	0.005863628	0.07692091	1.75736344	0.03477271	0.005863628	0.79643241	2.66111984	0.04383672	0.07724797	0.41967811	0.13806043	68.71296674
TG 16:0_30:2	0.76368803	0.0840805	2.57298906	0.18936619	0.71308055	1.58395641	2.00702328	0.48300516	2.6750059	0.10065877	0.18118442	0.49175964	0.10131836	0.1482855	1.78023552	0.30277956	0.10533882	0.0874634	0.057754	0.42280897	0.17218478	0.85936357	0.04513982	1.3644446	0.04329795	0.11093816	0.443736	0.31524224	0.10539379	0.05383321	0.04622879	0.89096653	0.03923218	0.1273109	0.09891085	0.16018204	0.31533029	0.33153809	0.07692091	0.89750133	0.0716144	0.04944878	2.23835143	1.54405798	0.05162569	0.1259995	0.0767812	0.007846436	20.7154653
TG 16:1_30:1	0.23775516	0.08934731	1.20874941	0.09454114	1.17247877	0.17978547	0.95469823	1.0969034	4.38347316	0.25163178	0.09104213	0.90889798	0.20216096	0.00673555	0.84214754	0.18163141	0.66130815	0.09636747	0.63598772	0.14079539	0.08658884	0.85074269	0.03367775	0.60659285	0.26321582	0.11092056	0.76074078	0.29706042	0.00673555	0.00673555	0.70167881	1.70525761	0.08634656	0.18292636	0.00673555	0.00673555	0.09843002	0.16616584	0.00673555	0.68284492	0.10056338	0.14849491	3.36997144	4.64261693	0.00673555	0.50251309	0.29086665	0.18013382	32.5771644
TG 18:1_28:1	0.12777498	0.18818972	0.17745553	0.06236856	0.72330628	0.33067105	0.30111243	0.32907811	2.31359931	0.13422843	0.36445588	0.38103309	0.007443664	0.09875281	0.49509163	0.06048326	0.42525883	0.18704546	0.11058634	0.14100559	0.08653137	0.64356606	0.007443664	0.43691993	0.0448586	0.22170522	0.06073907	0.19135251	0.007443664	0.04317676	0.26220519	0.2227413	0.03923145	0.007443664	0.007443664	0.04088795	0.10074545	0.15761444	0.0824194	0.63800411	0.06713219	0.007443664	2.71807151	1.80122266	0.007443664	0.04196243	0.19423302	0.06004593	10.95924557
TG 18:2_28:0	0.22124801	0.21681093	1.92085222	0.21494771	1.06345265	0.90229055	0.78415024	1.10023963	0.94182538	0.07406376	0.004320368	0.11280866	0.004320368	0.16647119	0.21549008	0.0692716	0.29693345	0.06702012	0.0813915	0.11756094	0.05367025	0.20758086	0.04877877	0.0389702	0.06836061	0.13737833	0.3078813	0.07534968	0.13423435	0.18645803	0.14290326	0.241844	0.06351767	0.63134548	0.1108968	0.08778567	0.2074236	0.32361343	0.3584058	0.7258566	0.1454247	0.08747191	0.41944335	0.20580442	0.03375449	0.09185656	0.04136452	0.04212842	28.35436056
TG 14:0_32:3	0.47515775	0.008611888	0.008611888	0.008611888	0.23781296	0.19567702	0.36005307	1.15425824	1.04854987	0.17592344	0.008611888	0.65402806	0.04305944	0.04389546	1.65905492	0.3555197	0.73902102	0.49048958	0.6345569	0.07567831	0.35468103	0.51418069	0.08974361	0.57602356	0.29028269	0.72120935	0.7480141	0.04589105	0.008611888	0.008611888	1.09206826	1.67772151	0.21810703	0.008611888	0.09891072	0.008611888	0.008611888	0.008611888	0.008611888	0.48448373	0.06730811	0.16349857	0.26956288	3.30787154	0.18806286	0.17872292	0.70913895	0.0801021	18.76678654
TG 16:0_30:3	0.35609888	0.17756616	0.69071935	0.005797578	0.005797578	0.0915334	0.42947604	0.18909138	0.73052415	0.005797578	0.005797578	0.19048206	0.2029426	0.005797578	0.08510092	0.12114815	0.005797578	0.05486006	0.05758828	0.14073637	0.005797578	0.32203818	0.04047091	0.07573864	0.005797578	0.16632407	0.06323815	0.02898789	0.005797578	0.12089658	0.005797578	0.07159343	0.005797578	0.1273103	0.08134484	0.005797578	0.005797578	0.16616754	0.07692091	0.05977436	0.0716144	0.03624101	0.15974517	0.148969	0.04471459	0.05277059	0.19452285	0.005797578	6.92881903
TG 16:1_30:2	0.003322156	0.14863956	0.51816905	0.003322156	0.003322156	0.09890934	0.4307514	0.56263418	1.21745195	0.01661078	0.18235906	0.16572743	0.10131935	0.04938106	0.17045844	0.18163141	0.06604623	0.06228577	0.11567592	0.21140767	0.003322156	0.30194711	0.0920385	0.30319135	0.003322156	0.003322156	0.31691064	0.2825668	0.1613426	0.003322156	0.03742589	0.05864258	0.07858217	0.12730988	0.003322156	0.003322156	0.10500641	0.33282337	0.07687001	0.05976888	0.21471702	0.04944878	0.12629759	0.52182778	0.0500296	0.16500133	0.23338231	0.10981995	6.80075992
TG 18:1_28:2	0.0653834	0.00491555	0.00491555	0.00491555	0.07949177	0.05519547	0.05674898	0.3787506	0.73054226	0.03338674	0.00491555	0.06828409	0.00491555	0.04085362	0.17045769	0.06047632	0.03386181	0.00491555	0.00491555	0.07038157	0.2600182	0.10730033	0.13799011	0.00491555	0.13470993	0.12557242	0.12687769	0.00491555	0.00491555	0.02858335	0.00491555	0.25804636	0.11358848	0.00491555	0.11323583	0.00491555	0.00491555	0.00491555	0.05101404	0.17949884	0.0716144	0.06092206	0.95942887	1.04367162	0.00491555	0.03932935	0.09711648	0.04642971	11.77857387
TG 18:2_28:1	0.4494467	0.25007161	0.45539195	0.004295844	1.2766443	0.50522327	0.27190267	0.38638427	0.13454715	0.02571798	0.03122725	0.08320856	0.05414634	0.05379274	0.13275266	0.1072471	0.05749661	0.05362235	0.03970323	0.03644122	0.004295844	0.04625391	0.05128182	0.0779848	0.004295844	0.05595863	0.03053509	0.11051218	0.12945057	0.4286789	0.04766216	0.12092157	0.12520385	0.25243846	0.17975648	0.26151817	0.10355491	0.08078256	0.14918924	0.0807028	0.004295844	0.02604689	0.09948392	0.06279413	0.05872515	0.03077428	0.004295844	0.08425469	5.97488126
TG 18:3_28:0	0.68746275	0.33869097	0.29997089	0.23964052	0.50642506	2.85727312	0.22126659	0.7696964	0.77122811	0.05218978	0.04538885	0.29392968	0.17397311	0.0372483	0.23200043	0.10888765	0.34757346	0.06858515	0.11545186	0.25802388	0.2481978	0.13452303	0.07200952	0.24070514	0.20630661	0.08640347	0.29299661	0.006213782	0.28210275	0.22399251	0.19382388	0.44141381	0.05508757	0.13891282	0.10244421	0.16751463	0.19929066	0.13746806	0.11877914	0.06278805	0.24334635	0.04466958	0.81536609	0.29509553	0.04748015	0.04915767	0.006213782	0.09663504	5.53502934
TG 18:2_28:2	0.09282446	0.24955611	0.14046965	0.43004832	0.004299174	0.25280745	0.18102659	0.14506013	0.25800056	0.12501444	0.04801207	0.004299174	0.05846247	0.34030858	0.15635077	0.10242373	0.12668746	0.08172275	0.19925597	0.13512549	0.004299174	0.33757674	0.0334976	0.16889524	0.72198837	0.0446167	0.13841792	0.56412548	0.2756819	0.004299174	0.16749159	0.06070677	0.14450414	0.33882641	0.28936187	0.004299174	0.004299174	0.07935252	0.004299174	0.0427074	0.04360614	0.004299174	0.22520849	0.78470104	0.02149587	0.07255105	0.15578429	0.25319755	1.30944875
TG 14:0_33:0	0.002028258	0.08905712	0.002028258	0.002028258	0.23781117	0.09890736	0.28687985	0.84189574	0.05264886	0.01014129	0.0602589	0.12784337	0.108396	0.04389723	0.10393896	0.05448544	0.002028258	0.07000932	0.11545042	0.51567452	0.002028258	0.12812436	0.04487195	0.23071822	0.04163276	0.06013425	0.27563217	0.002028258	0.06397296	0.05650659	0.08039969	0.26493519	0.002028258	0.21032937	0.07344317	0.002028258	0.10459962	0.3314735	0.002028258	0.05178217	0.26943148	0.08482948	0.17504004	0.09878892	0.04340896	0.002028258	0.07073092	0.002028258	2.78152332
TG 16:0_31:0	0.004915626	0.004915626	0.34561461	0.004915626	0.23781118	0.09890819	0.27261145	0.18907605	0.12163613	0.03356968	0.004915626	0.19066052	0.004915626	0.004915626	0.08082367	0.18135305	0.004915626	0.004915626	0.004915626	0.004915626	0.004915626	0.004915626	0.004915626	0.14207684	0.004915626	0.004915626	0.12687888	0.004915626	0.05037351	0.24160837	0.07494664	0.21580966	0.004915626	0.23125738	0.10796616	0.46708282	0.004915626	1.16461271	0.30672172	0.2390937	0.07161354	0.04629033	0.15973547	0.11523753	0.004915626	0.04178919	0.19452269	0.1202705	0.004915626
TG 17:0_30:0	0.35645468	0.004650622	0.34561876	0.004650622	0.004650622	0.004650622	0.004650622	0.94659726	0.7188204	0.02325311	0.004650622	0.39289558	0.004650622	0.28137715	0.43281458	0.004650622	0.09306602	0.24933124	0.11550749	0.07039558	0.07741892	0.44543837	0.09203882	0.20480289	0.0448586	0.05538506	0.31691438	0.03726081	0.21593281	0.12082594	0.14963062	0.29402292	0.03656389	0.004650622	0.004650622	0.004650622	0.004650622	0.33283339	0.07692091	1.43582203	0.004650622	0.09904431	0.37065873	0.22102071	0.04471459	0.09943886	0.27834792	0.14311414	0.43008879
TG 14:0_33:1	0.004915386	0.004915386	0.16950297	0.004915386	0.23693557	0.004915386	0.57405662	0.56727745	0.004915386	0.004915386	0.09104308	0.004915386	0.004915386	0.004915386	0.004915386	0.004915386	0.0945502	0.004915386	0.004915386	0.004915386	0.08643712	0.32222321	0.04449329	0.09358888	0.004915386	0.004915386	0.06134624	0.08526557	0.05393991	0.12089483	0.0366497	0.07265959	0.03798815	0.004915386	0.004915386	0.004915386	0.09720642	0.004915386	0.004915386	0.2696845	0.14322794	0.004915386	0.004915386	0.004915386	0.10824992	0.004915386	0.004915386	0.05882047	0.69226051
TG 16:0_31:1	0.10613359	0.00584545	0.21321845	0.00584545	0.67255481	0.09890736	0.28731121	0.18909138	0.14355669	0.08384876	0.00584545	0.09518681	0.20215898	0.13936742	0.43945741	0.06048326	0.08862764	0.00584545	0.11203254	0.07039709	0.00584545	0.38793509	0.00584545	0.22744411	0.03546693	0.1109297	0.06309973	0.00584545	0.04264788	0.05587344	0.07361409	0.1483456	0.27497452	0.00584545	0.29702958	0.30075593	0.10500434	0.43034582	0.00584545	0.30866836	0.07161354	0.00584545	0.00584545	0.52564312	0.05309118	0.00584545	0.00584545	0.18300491	1.37604499
TG 16:1_31:0	0.007006976	0.08963725	0.007006976	0.09448046	0.59044032	0.007006976	0.28711646	0.11873501	0.97418205	0.13402684	0.0910465	0.17805159	0.12519665	0.04598142	0.14816668	0.30277963	0.23533059	0.1084496	0.04087803	0.13812684	0.08658908	0.42948172	0.04032294	0.16867489	0.22456243	0.11079516	0.19659703	0.05933963	0.06538266	0.05993126	0.03742589	0.59350689	0.19639611	0.12730799	0.09891087	0.007006976	0.007006976	0.49900058	0.07691355	0.35985989	0.007006976	0.007006976	0.7505631	0.07448241	0.007006976	0.007006976	0.09711606	0.007006976	4.84935956
TG 17:0_30:1	0.35637063	0.003526242	0.003526242	0.003526242	0.003526242	0.003526242	0.28731121	0.37839969	0.12110627	0.003526242	0.090675	0.09187714	0.16743682	0.003526242	0.15027184	0.06048326	0.03731984	0.06228625	0.003526242	0.003526242	0.003526242	0.003526242	0.0920385	0.05433045	0.003526242	0.003526242	0.22774618	0.10601513	0.10805071	0.003526242	0.03742589	0.07417295	0.0310172	0.003526242	0.003526242	0.003526242	0.003526242	0.1660542	0.15407282	0.53832142	0.05137411	0.003526242	0.15964037	0.20288605	0.16229358	0.04583481	0.003526242	0.003526242	0.003526242
TG 14:0_33:2	0.11890714	0.17965475	0.49692067	0.09454191	0.10786892	0.004771872	0.71806165	0.42950734	0.06931889	0.06983185	0.04256757	0.11124855	0.04304903	0.08327705	0.15388017	0.11353764	0.05327303	0.02689216	0.004771872	0.09262741	0.03623532	0.03322174	0.05099084	0.004771872	0.03472022	0.02797871	0.23735824	0.02760742	0.1293041	0.18125131	0.1417218	0.17015492	0.02829873	0.12730988	0.16279667	0.004771872	0.10500729	0.16616719	0.004771872	0.24197588	0.004771872	0.02918288	0.14937388	0.004771872	0.05313423	0.03077241	0.004771872	0.12631774	8.39903163
TG 16:1_31:1	0.11869936	0.00333902	0.00333902	0.00333902	0.23781103	0.04609735	0.14288514	0.18807665	0.33132273	0.0166951	0.00333902	0.38103309	0.1012467	0.09890477	0.16923647	0.00333902	0.03386244	0.12475954	0.14497164	0.07039709	0.26002449	0.10391389	0.09203139	0.07542346	0.00333902	0.00333902	0.06334383	0.00333902	0.21592206	0.11792381	0.00333902	0.22274101	0.15680209	0.2548344	0.00333902	0.00333902	0.00333902	0.33283068	0.00333902	0.23927693	0.0716144	0.00333902	0.15974499	0.22367666	0.00333902	0.00333902	0.09711606	0.00333902	0.69226048
TG 18:1_29:1	0.12278779	0.005716874	0.06151521	0.03202582	0.005716874	0.005716874	0.005716874	0.005716874	0.12163601	0.0335678	0.09103926	0.005716874	0.005716874	0.04937907	0.11949608	0.06048326	0.18562159	0.05838829	0.005716874	0.005716874	0.08470928	0.10729745	0.04594671	0.005716874	0.005716874	0.005716874	0.06334433	0.11421472	0.05394058	0.02858437	0.03741807	0.44548315	0.07858271	0.005716874	0.05060357	0.005716874	0.09457728	0.07894754	0.04033337	0.05516989	0.08413065	0.04944821	0.15974447	0.07391799	0.10825044	0.005716874	0.09103552	0.05962375	1.3511049
TG 18:2_29:0	0.00299523	0.00299523	0.00299523	0.00299523	0.00299523	0.63182912	0.1808312	0.13858462	0.02088459	0.03423897	0.00299523	0.0415419	0.00299523	0.02773094	0.0686357	0.03766324	0.02870218	0.04764497	0.03217619	0.00299523	0.08738463	0.13907784	0.02797224	0.00299523	0.00299523	0.1399762	0.11390523	0.00299523	0.00299523	0.21424466	0.00299523	0.06041537	0.00299523	0.00299523	0.08974357	0.00299523	0.00299523	0.08078256	0.00299523	0.05933139	0.09141337	0.04839373	0.34847565	0.12247704	0.05977433	0.03077241	0.03817964	0.04212842	4.77292112
TG 14:0_34:0	0.11869947	0.26934637	1.0101011	0.003401714	1.54383141	0.29672162	5.59925539	0.53233067	0.07342226	0.05886022	0.07529074	0.22048497	0.0622595	0.04312149	0.11387031	0.05457584	0.0425778	0.1798988	0.11545287	0.2934935	0.05601738	0.20240687	0.04487231	0.05763632	0.04163224	0.180582	0.05661629	0.0919174	0.12870107	0.1812531	0.20804709	0.42654699	0.08996957	0.30655386	0.003401714	0.32084512	0.10500498	0.33233732	0.30214	0.10371984	0.13150878	0.04466876	0.20911	0.19759627	0.003401714	0.01700857	0.07084998	0.05180037	2.02715385
TG 16:0_32:0	4.75795146	1.72469268	10.0140557	0.75690119	14.64932973	3.2404068	18.07561608	0.37730653	1.95025372	0.1510593	0.09151339	0.76234331	0.10124554	0.34595565	0.34103492	0.24211397	0.1937027	0.37408955	0.346267	0.28418141	0.08625715	0.53682071	0.18391035	0.66414064	0.04485793	0.11077097	0.88758251	0.08331258	0.21593353	1.56006043	0.14978271	1.65848797	0.27497452	7.42674604	2.26239958	5.64593509	2.91187762	2.99397183	1.30885464	1.47945348	0.14322708	0.24739228	0.4797194	0.44734898	0.05404381	0.12417876	0.008971586	0.30040856	2.6069087
TG 18:0_30:0	0.29853409	0.22663583	1.08387998	0.46449995	0.87527562	0.01640835	0.59303863	1.5295543	22.31778574	0.38173119	2.11309078	6.65271588	2.7597068	7.37663179	4.55220315	2.45143885	0.25109103	1.84732422	0.3486703	3.22754141	0.69084638	3.20217285	1.11673005	5.38236105	2.55012119	0.32413973	11.89202736	5.93350409	5.12559394	0.23917887	1.91139999	23.29848587	0.93615742	0.17857177	0.01640835	0.16860816	0.08204176	0.14890132	0.0970411	8.69529386	1.07517241	0.36352299	2.2497803	16.23134261	0.77938946	0.37191678	2.68776421	2.93032865	5.50736991
TG 14:0_34:1	5.10938791	0.94398784	6.39034765	1.98763783	8.91261116	4.74865417	12.77249044	0.008385418	1.51833468	0.11925234	0.47736441	0.37307715	0.12180889	0.45801813	1.40519383	0.20129901	0.008385418	0.15453665	0.16686027	0.2615645	0.57412005	0.30094849	0.33140765	0.41592762	0.29055401	0.10573998	0.32472753	0.21251186	0.1110517	1.80435909	0.27755783	1.14609914	0.26605138	3.68489075	0.74841909	1.76392636	2.31233512	2.66117173	0.83945085	3.58797644	0.14889359	0.07785834	5.62680994	2.11535877	0.008385418	0.08765188	0.27031593	0.14355854	6.4645521
TG 16:0_32:1	5.808647	2.4240557	19.8920022	2.5269348	23.0660631	9.6980402	35.041833	4.4957776	19.8779408	1.4342716	0.4557569	9.0408534	0.913759	2.4033248	8.2161921	1.929546	3.3548642	2.9742427	1.503166	1.7616338	1.2483856	6.1351063	1.1694647	4.3000995	2.6493266	1.2750245	10.727297	3.2957562	1.3929584	2.1115444	1.0486396	17.1421318	1.1247403	6.1161094	3.6344963	6.7343725	4.9387324	2.8695187	2.8489995	11.6648575	0.9318421	1.2768072	14.3910924	11.2685237	0.5951322	0.4502224	2.9471181	2.7991771	21.2547881
TG 16:1_32:0	1.6632253	0.4315951	2.5907995	1.1356312	5.1064749	1.6791067	7.3227613	1.4157882	35.6326648	1.2960998	1.0023007	15.1058043	2.5353791	5.2748783	13.4377525	2.602342	6.8514805	6.0708464	3.120925	4.188592	4.0727934	8.902239	2.1157892	8.6934567	2.869657	2.6112864	16.928197	6.6525614	5.0797897	0.1596674	2.1198822	24.5785745	2.1205156	2.5484991	0.5936839	1.1227138	1.7811961	0.1708946	0.7698967	21.3711391	1.4308469	3.1287384	23.7519918	19.125697	1.3884903	1.3857203	3.9855382	4.7803382	23.1757592
TG 18:0_30:1	0.01013403	0.01013403	0.59166171	0.35517579	0.76582906	0.12047984	1.03803454	1.32469213	8.28229097	0.17691291	0.45576045	3.23848886	0.50720017	0.93909779	1.64069385	0.20976414	1.88836277	1.52773178	0.08109935	0.77426889	0.17317286	0.32189311	0.91997277	1.79061651	0.87122895	0.33263576	2.97103027	2.56356604	1.36433728	0.05067013	0.29924761	8.62340416	0.16407317	0.35765525	0.29705912	0.16892537	0.16432766	0.14889723	0.01013403	2.92984609	0.07150148	0.234581	9.0537973	3.87686975	0.59629112	0.16795733	0.24846867	1.44237352	3.41851166
TG 18:1_30:0	2.55299712	0.69533232	7.42805834	1.63351143	8.22179632	2.21024788	10.05269893	0.8146917	1.68630211	0.11931201	0.09691301	0.28362764	0.00709288	0.36003402	0.62461528	0.80492126	1.11122786	0.30511798	0.42799682	0.00709288	0.00709288	0.15031209	0.1779299	0.58673999	0.07255082	0.25601463	0.41358338	0.07052963	0.14883662	1.00140403	0.13863491	0.35360058	0.19130584	3.28124465	1.29057737	1.5864106	0.99242419	1.53036568	1.42909461	0.84645461	0.28571378	0.18848657	4.01974798	0.75484777	0.04005822	0.20851241	0.00709288	0.00709288	8.56286259
TG 14:0_34:2	2.85165	1.3462865	12.9445447	1.9873614	9.8489197	3.0693783	14.644561	2.4684553	6.2033542	0.7877004	0.2732619	4.5740134	1.1204276	1.4171374	4.5340873	2.5357054	2.5954693	2.203619	1.955986	1.7437148	0.7674156	3.7549329	0.8286026	3.188448	1.4816222	0.8476424	4.7453193	2.5974933	2.8962236	1.1478769	0.8735791	7.9095482	1.4289874	2.6757159	2.6732629	3.0458597	1.4710485	1.9957208	1.3861875	10.5677401	1.4956556	0.6403581	3.8264667	6.7079948	0.5320952	0.3754561	1.5719555	1.6023751	41.0341296
TG 16:0_32:2	4.0393711	0.8719836	13.7986949	2.2712646	9.1507703	3.3527101	23.815001	4.1645591	14.5995322	1.34213	0.5477698	7.9920327	1.7471277	2.306767	12.0951718	2.7715115	2.7101432	2.9302544	2.0236443	3.3824674	1.4732759	4.5358458	1.4637644	6.070521	1.7673709	2.4946666	7.545405	4.4427067	2.3759295	1.4718626	1.0863607	11.2221142	1.5109803	4.3327323	2.0754276	1.9241089	1.5977503	0.8763914	0.6158293	6.0430808	2.1920927	1.187957	19.9399157	7.2913495	0.703383	0.8818757	4.3403389	3.6952312	47.1189586
TG 16:1_32:1	0.9230568	0.8933203	7.5958386	1.8925361	4.5157437	1.9696596	11.510501	5.517492	22.5225646	1.3172589	0.2351771	10.1944976	1.9173499	1.7298445	13.0173593	2.4184902	4.2285093	3.7400482	1.6352398	3.4889786	1.1267826	6.1221948	1.509615	7.2507609	2.3653714	2.6610606	7.9240514	3.088577	2.5918802	0.3623803	1.1189224	12.3399319	1.6280334	1.8547367	0.538625	1.6855629	0.4685694	1.3136922	0.6565245	6.340735	2.0780644	0.9581034	23.8185408	8.7978483	0.595133	0.7679434	2.5233138	1.9231143	38.3774028
TG 18:0_30:2	0.14905064	0.01083338	0.01083338	0.01083338	0.2188993	0.01083338	0.11846569	1.51375201	9.2534181	0.49135799	0.16681495	2.66778505	0.53781988	0.69205037	3.66266274	0.30196329	1.33131636	1.51427144	0.08240182	1.26739543	0.48242916	1.22755028	0.85181096	1.78207451	0.98783123	0.76615324	4.37535063	0.92260064	0.86391317	0.06745561	0.11281825	4.90010928	0.31569171	0.01083338	0.01083338	0.16594496	0.01083338	0.01083338	0.01083338	2.59672525	0.40574146	0.31441614	20.43750772	4.87067382	0.07757063	0.05416691	1.32945374	0.52614588	16.03579003
TG 18:1_30:1	0.9133364	0.30063669	4.68895233	0.71461387	2.159722	1.58311098	4.71418082	0.00354242	0.33695785	0.0177121	0.00354242	0.22393693	0.24398573	0.09154982	0.23396581	0.10050312	0.91577651	0.25044056	0.42824877	0.25975639	0.11476488	0.00354242	0.08745385	0.23086585	0.50548543	0.1278154	0.00354242	0.070532	0.07503876	0.1362562	0.13877226	0.04458604	0.10502206	0.68332665	1.77457707	0.68167437	0.55454442	0.54174729	0.45957811	0.14856037	0.00354242	0.0941031	1.41878094	0.25681638	0.00354242	0.00354242	0.00354242	0.12497014	3.14917818
TG 18:2_30:0	2.69528355	0.9170121	7.34657234	1.02254522	13.40187349	5.51947455	8.20618444	3.67353234	2.50967344	0.33573183	0.04351108	2.07895943	0.09674543	0.30730203	2.74022869	0.78769476	1.22018971	1.54241605	0.65017944	0.55368167	0.43834333	0.55495417	0.430611	1.24824211	0.41913019	0.59882092	2.03286205	0.3936575	0.57505627	2.21399038	0.85742645	3.58359355	0.22225172	3.79022366	2.15588642	2.54792249	1.76200045	0.8895605	1.04387102	3.79118858	0.72770536	0.26410814	3.66518093	2.34527834	0.26502282	0.24646211	0.27926417	0.80119262	66.90050229
TG 14:0_34:3	0.23739972	0.015374	2.41777024	0.66263679	0.77982917	1.48506368	5.2965272	4.26418351	9.7758584	0.95328908	0.60330785	4.40919704	0.62333176	1.26522282	5.68522685	2.81820466	3.11981961	2.81196044	1.73092258	3.71589495	0.85105126	5.18778522	0.93822174	5.48043773	1.66693054	2.36146774	4.25310143	2.84791067	2.76553394	0.78536656	2.23661819	15.84803161	1.70626174	1.52925219	0.4801441	0.48102717	0.52480627	0.16616719	0.07687001	4.63913243	1.57430457	1.24247495	6.27331044	4.22924875	0.66573709	1.04285736	3.28209431	2.954138	14.72431483
TG 16:0_32:3	0.35645656	0.01354324	1.16508148	0.09454191	1.90106782	0.2970191	4.16253346	2.83921079	5.11342981	0.40214013	0.09104283	0.57113737	0.20293769	0.38749908	2.55558209	1.02886956	0.80317703	0.93522817	0.28874599	0.70460701	0.5200389	1.27663594	0.32192776	1.5161427	0.71841057	0.44341654	2.34623117	0.4692902	0.69658428	0.4827941	0.14979119	2.44994839	0.1571618	0.43829076	0.49514848	1.60239832	0.3964837	0.49900058	0.15407282	0.59827486	0.34018692	0.19794281	6.87627584	1.93859775	0.27038268	0.25199853	2.13859193	0.54096018	9.00765801
TG 16:1_32:2	0.94645963	0.35904136	1.036851	0.14627237	1.30707905	1.48509617	6.16882265	1.32120814	4.01761687	0.13457285	0.09104283	1.13080618	0.20263862	0.04404201	1.95908091	0.38962133	0.47246395	0.56010184	0.16981045	0.42280777	0.17343214	0.31461881	0.22561294	1.21273789	0.31381658	0.16632024	1.44983434	0.2830409	0.50759847	0.286533	0.33713239	2.89311641	0.13499572	0.51523933	0.24827824	0.008391566	1.05097386	0.49886726	0.07692091	1.61310969	0.28660855	0.28656301	2.07855784	0.89447715	0.27054494	0.04195783	0.0971156	0.34801469	9.48973202
TG 18:1_30:2	0.26197947	0.13839181	2.30678999	0.25515333	0.31883556	0.17801631	0.96575503	1.11225028	4.13961699	0.49839259	0.54680129	1.78476138	0.20275201	0.345953	2.49465221	0.18109964	0.42332268	0.62342292	0.40378591	0.14100392	0.54966075	0.85904552	0.1349161	1.33912163	0.37292028	0.3288048	1.90205147	0.41194233	0.21542757	0.0637882	0.07482462	2.34471667	0.34093735	0.13678945	0.08058536	0.56809065	0.07793466	0.07899744	0.07169316	1.43601326	0.21505557	0.19809218	11.0334884	2.23615136	0.15401377	0.12599903	1.00591142	0.36040525	21.48278701
TG 18:2_30:1	1.53584323	0.33359611	4.21013057	0.14452267	6.80727753	2.40070801	3.07740223	1.34998543	1.3260665	0.24827606	0.30287966	0.45733631	0.12250012	0.05666201	0.80044583	0.26489055	0.60340883	0.1836708	0.44344835	0.50759296	0.0877208	0.23170169	0.1120457	2.06726234	0.13509802	0.56009943	0.47002613	0.41460604	0.08940662	0.41272114	0.69070108	0.9675598	0.03172339	1.54806305	0.44925645	0.68650063	1.76084816	0.006344678	0.44734406	0.64527473	0.43670868	0.23388759	0.97390262	2.26353014	0.08947926	0.61600464	0.37265371	0.275619	62.1805591
TG 18:3_30:0	0.33669634	0.00737795	0.81056574	0.23963857	0.51785123	4.78343157	1.1697807	2.11543236	3.35709769	0.57909261	0.12072843	2.05635366	0.24940697	0.1318182	4.68017725	0.6922526	0.993947	1.2465436	1.61547116	1.49678914	0.92190982	1.61448513	0.35924694	2.25027601	0.62511907	1.18551501	1.83681315	0.96125978	0.91964721	0.67528406	1.56047014	5.28805772	0.36339828	0.11244047	0.05637882	0.00737795	0.07229323	0.00737795	0.00737795	1.91779389	1.54969667	0.1788121	4.39804268	2.71552573	0.09516651	0.38348842	1.32999227	1.13009617	31.9274645
TG 14:0_34:4	0.11627857	0.005622522	0.26542801	0.005622522	0.005622522	0.005622522	0.57462235	0.14528333	1.74943851	0.11917092	0.03802261	0.005622522	0.08625549	0.06756518	1.01335589	0.06325226	0.30836799	0.20259562	0.20241283	0.005622522	0.10108451	1.09730916	0.02811261	0.25323982	0.15749255	0.0954185	0.36953044	0.42190961	0.91177428	0.42277757	0.21847334	1.26653933	0.14473002	0.005622522	0.1976456	0.15647678	0.21001139	0.005622522	0.005622522	0.8343697	0.38948098	0.50028881	0.55865487	0.55344323	0.08791496	0.14628344	0.005622522	0.12660141	0.13805814
TG 16:0_32:4	0.18364745	0.08969231	0.17255029	0.09105729	0.006589916	0.006589916	0.43075144	0.18909226	0.60890486	0.1287559	0.006589916	0.28584628	0.10131935	0.006589916	0.34065831	0.006589916	0.006589916	0.18704568	0.006589916	0.006589916	0.006589916	0.10730214	0.006589916	0.15147752	0.006589916	0.05490928	0.12687888	0.006589916	0.006589916	0.04533842	0.03294958	0.07417312	0.07858072	0.1273078	0.006589916	0.006589916	0.21000841	0.16617045	0.006589916	0.1738446	0.07161354	0.006589916	1.11917386	0.0744836	0.006589916	0.07641471	0.006589916	0.06003335	4.84995879
TG 16:1_32:3	0.003351904	0.003351904	0.13534837	0.003351904	0.003351904	0.003351904	0.003351904	0.1425372	0.97417851	0.01675952	0.003351904	0.10878038	0.20294085	0.04850841	0.17045844	0.003351904	0.23616051	0.06204638	0.003351904	0.003351904	0.34686668	0.21319822	0.0920385	1.28892501	0.04480373	0.09526241	0.04544203	0.23754467	0.003351904	0.0807678	0.03741807	0.22156014	0.003351904	0.12707207	0.19735928	0.003351904	0.003351904	0.29943616	0.15407117	0.17950257	0.003351904	0.09904606	0.63944372	0.14894962	0.09295543	0.003351904	0.0971156	0.06004704	4.15770465
TG 18:1_30:3	0.06539641	0.06947069	0.006839482	0.15175911	0.06369031	0.006839482	0.09880393	0.56784285	0.97418095	0.11746895	0.006839482	0.28584774	0.006839482	0.09890643	0.42523838	0.12110018	0.14175354	0.18417868	0.057754	0.07039709	0.52004158	0.21415583	0.183939	0.37455494	0.006839482	0.04939985	0.12688002	0.04256897	0.1072643	0.006839482	0.11790385	0.14834607	0.03923145	0.13678945	0.05060357	0.006839482	0.006839482	0.006839482	0.04973098	0.006839482	0.006839482	0.04930506	1.27891885	0.44734953	0.006839482	0.04195783	0.19210479	0.17292709	2.77111757
TG 18:2_30:2	0.11219362	0.16679776	2.34113959	0.27858357	0.77739284	0.37901848	0.78456927	0.77333619	0.004485522	0.04279243	0.004485522	0.08306227	0.17245398	0.02760801	0.06160748	0.004485522	0.04226925	0.03669005	0.004485522	0.004485522	0.004485522	0.004485522	0.02774375	0.35075269	0.02242761	0.11200365	0.12222742	0.004485522	0.04470361	0.1592036	0.03453516	0.004485522	0.004485522	0.2528193	0.35924346	0.08777774	0.10355491	0.004485522	0.2981548	0.04029023	0.004485522	0.08769728	0.2485018	0.0823478	0.004485522	0.004485522	0.12421779	0.06656754	15.27215471
TG 18:3_30:1	0.00357471	0.00357471	0.60784874	0.4800007	0.33732072	0.00357471	0.47557482	1.92395967	0.76110903	0.2264096	0.12073418	0.58801366	0.08742473	0.04389546	1.24694908	0.43709286	1.16002473	0.21024002	0.52037957	0.68819697	0.11741723	0.36756286	0.03539903	2.24402645	0.61822763	1.08332672	0.47257966	0.32150869	0.2492735	0.4504327	0.98809009	1.76623495	0.31815392	0.3376552	0.00357471	0.09201258	0.00357471	0.00357471	0.12671752	0.20728417	0.606379	0.16866586	0.83644007	1.5619776	0.04751116	0.55757654	0.60764564	0.25878033	17.61219525
TG 20:4_28:0	0.23740025	0.18374985	0.61432756	0.19908838	0.002381268	0.19581545	1.00101638	0.29056734	0.41149725	0.01190634	0.002381268	0.1066858	0.002381268	0.002381268	0.6333923	0.06273905	0.03875501	0.33772773	0.10120686	0.26182441	0.002381268	0.08433087	0.002381268	0.15164366	0.18086622	0.002381268	0.04613973	0.002381268	0.002381268	0.06035677	0.13501959	0.59121724	0.0481951	0.11588601	0.002381268	0.34694676	0.10499543	0.002381268	0.002381268	0.17203002	0.28758532	0.002381268	0.22007371	0.36184298	0.04238555	0.002381268	0.22852301	0.1266917	1.39278411
TG 18:2_30:3	0.007085168	0.08118219	0.007085168	0.21667567	0.007085168	0.37892223	0.18082915	0.007085168	1.33944939	0.007085168	0.17914397	0.19065947	0.20120848	0.007085168	0.17045242	0.007085168	0.14175443	0.007085168	0.20516061	0.0703983	0.007085168	0.32221751	0.007085168	0.15000078	0.07103861	0.007085168	0.007085168	0.007085168	0.007085168	0.007085168	0.007085168	0.007085168	0.03923218	0.007085168	0.007085168	0.007085168	0.10355491	0.007085168	0.007085168	0.007085168	0.007085168	0.0988976	0.14974848	0.37264348	0.007085168	0.12377309	0.0970011	0.11702442	6.76013875
TG 18:3_30:2	0.004850732	0.004850732	0.10120687	0.004850732	0.004850732	2.87031992	0.10115019	0.15034381	0.13466499	0.05727732	0.004850732	0.07291036	0.004850732	0.08792274	0.004850732	0.10923708	0.0382517	0.07000992	0.10035484	0.23094414	0.07084881	0.004850732	0.04455553	0.72700054	0.0833906	0.30085274	0.07868421	0.03796534	0.04826816	0.10540136	0.10390747	0.35320108	0.12178061	0.004850732	0.11285575	0.09201258	0.004850732	0.004850732	0.004850732	0.004850732	0.004850732	0.04466958	0.004850732	0.19744671	0.004850732	0.03803309	0.07085001	0.05177569	1.15462767
TG 16:0_33:0	0.11869947	0.26934707	0.51764825	0.118909	1.18798857	0.002844686	1.36080614	0.002844686	0.09198827	0.01422343	0.04819589	0.05326435	0.002844686	0.06756518	0.12652539	0.04532262	0.08799117	0.19591099	0.20270246	0.06734508	0.002844686	0.002844686	0.002844686	0.2532415	0.09029635	0.04819671	0.09241802	0.08433151	0.002844686	0.24160989	0.0675712	0.002844686	0.002844686	0.1273109	0.2970331	0.16018194	0.002844686	1.66307828	0.002844686	0.0492539	0.31163212	0.002844686	0.05622004	0.002844686	0.002844686	0.07319433	0.31179388	0.002844686	1.64575361
TG 17:0_32:0	0.005272488	0.17965406	0.005272488	0.09454191	0.47524901	0.09890934	0.57419163	0.18451989	1.80099672	0.02871941	0.18207847	0.37769104	0.20263665	0.54347281	0.85168843	0.005272488	0.04720333	0.31180352	0.23118943	0.14079635	0.08658606	0.52211002	0.005272488	0.05988154	0.13773208	0.22170913	0.06334593	0.44506174	0.16199507	0.1812464	0.0899268	1.99493361	0.11781434	0.2390315	0.005272488	0.1601833	0.005272488	0.30993386	0.005272488	1.6748471	0.27855956	0.04944864	0.15974447	0.35223813	0.16176166	0.08398219	0.18354664	0.14120556	1.35251616
TG 18:0_31:0	0.004915626	0.11318043	0.15464229	0.11827256	0.10928638	0.12056692	0.35575283	0.004915626	0.08786129	0.04969635	0.004915626	0.09518681	0.20262918	0.59330138	0.42600978	0.12114279	0.094547	0.10844463	0.05775349	0.1166623	0.17343214	0.10730033	0.04711975	0.07573864	0.004915626	0.004915626	0.004915626	0.11886144	0.16199435	0.13436905	0.07483909	0.90206354	0.11781218	0.3576781	0.51719961	0.004915626	0.004915626	0.004915626	0.004915626	0.83755233	0.14344131	0.004915626	0.30587659	0.29816136	0.004915626	0.08405089	0.25228749	0.05991093	0.004915626
TG 14:0_35:1	0.003966344	0.2693446	0.43168024	0.003966344	0.11872732	0.003966344	0.86150277	0.003966344	0.5059469	0.01983172	0.003966344	0.14763264	0.003966344	0.003966344	0.15621262	0.20129921	0.003966344	0.75108692	0.08508202	0.003966344	0.08621658	0.15031427	0.003966344	0.003966344	0.14326773	0.003966344	0.003966344	0.07052963	0.07494453	0.18125126	0.04620168	0.07156377	0.06646147	0.41053036	0.09891269	0.003966344	0.10500498	0.16615225	0.15407282	1.21381734	0.14889849	0.003966344	0.003966344	0.17433001	0.003966344	0.003966344	0.003966344	0.003966344	4.08767865
TG 16:0_33:1	1.30230204	0.89773579	2.07212913	1.23017422	3.56454396	1.78211563	2.5844963	0.3787506	0.48690844	0.05032929	0.004915626	0.09518739	0.20294122	0.09890643	0.26233857	0.06044198	0.14175105	0.004915626	0.04693061	0.21140073	0.004915626	0.10728887	0.13799114	0.004915626	0.004915626	0.05538592	0.11028697	0.004915626	0.05394436	0.60289799	0.03741807	0.29679543	0.03923218	1.40193194	0.97793468	0.80187208	0.63066627	1.6635815	0.40852531	0.34249439	0.07160311	0.04944864	0.004915626	0.004915626	0.004915626	0.004915626	0.09704577	0.004915626	0.004915626
TG 16:1_33:0	0.35609963	0.01207131	0.34561174	0.01207131	0.26494659	0.09890736	0.14287665	0.56784373	2.6426077	0.36710636	0.17979887	2.5726222	0.58117042	0.58952974	2.38535342	0.07334174	0.28336396	1.70038812	1.21388593	0.77479604	0.86665407	2.49902063	0.36894925	2.04702867	0.44898721	0.38802729	3.23401485	0.46282063	1.18674185	0.06035653	0.67424354	2.80669442	0.43047326	0.12730909	0.18556098	0.01207131	0.2103253	0.16534127	0.07691871	7.22917026	0.13952982	0.49493497	0.62237282	1.98877982	0.10699386	0.25190018	0.60586268	0.56622129	2.73909201
TG 17:0_32:1	0.356094241	0.001637607	0.337483116	0.084323567	0.118725656	0.39593419	0.574190062	0.001637607	0.359528029	0.008188035	0.09104341	0.190429888	0.164922411	0.001637607	0.08509844	0.12112544	0.04623954	0.001637607	0.057754389	0.141009378	0.001637607	0.001637607	0.001637607	0.151705221	0.069403213	0.055383997	0.26340589	0.001637607	0.001637607	0.060356788	0.129932132	0.001637607	0.001637607	0.376438924	0.001637607	0.641178819	0.210328154	0.499003518	0.001637607	0.168469911	0.142590956	0.049448782	0.319930632	0.001637607	0.001637607	0.001637607	0.086619057	0.060005518	0.001637607
TG 18:1_31:0	0.26197947	0.006143118	0.66984859	0.56145185	1.72088563	0.77350466	1.19287438	0.006143118	0.52277505	0.05032921	0.006143118	0.09518739	0.15675488	0.09876111	0.17045741	0.006143118	0.23629838	0.0492127	0.04566088	0.006143118	0.08658779	0.21459909	0.09192743	0.45488837	0.006143118	0.27725965	0.15447475	0.23753827	0.05394365	0.31468832	0.18721952	0.2423505	0.11781236	0.47845547	0.32258345	0.05670809	0.30025667	1.34408044	0.20421059	0.7777761	0.006143118	0.006143118	1.27943167	0.67102673	0.05232998	0.04195783	0.28838437	0.006143118	0.006143118
TG 14:0_35:2	0.008976478	0.089693	0.51816792	0.008976478	0.35654118	0.18782589	0.28676084	0.56814486	0.1872222	0.24447448	0.130665	1.20596274	0.12927563	0.12719471	0.64787317	0.08573893	0.43100322	0.66108121	0.60143206	0.3129702	0.21888078	0.53187902	0.28015601	0.54575508	0.04488239	0.13428414	0.73352986	0.36336425	1.29757981	0.30214586	0.37026378	1.30629568	0.28579794	0.38129567	0.008976478	0.008976478	0.008976478	0.008976478	0.07692091	3.89393898	0.2426671	0.12454743	0.54759208	0.20547661	0.15571296	0.11965434	0.20718061	0.15644202	8.58955263
TG 16:0_33:2	0.57823868	0.08969231	1.38194465	1.23016368	2.73317481	1.18837902	2.2416352	0.006764538	0.24363212	0.06708902	0.09102421	0.09518675	0.006764538	0.006764538	0.25555936	0.006764538	0.18905629	0.31180429	0.006764538	0.006764538	0.006764538	0.21492288	0.04595092	0.07573889	0.006764538	0.11093644	0.63420874	0.23700884	0.05356027	0.36250849	0.03741807	0.29691323	0.03923279	1.40156503	0.4948521	0.80187202	0.60236607	0.62760068	0.31884693	0.55854252	0.14344387	0.04944834	0.006764538	0.0744836	0.10825226	0.006764538	0.24377528	0.18032043	1.24995703
TG 16:1_33:1	0.1187	0.26934804	0.32205362	0.009495476	0.38341921	0.39593125	0.56342326	0.37818428	2.67817052	0.45291458	0.54603052	0.85725468	0.60821808	0.79081628	1.78890064	0.17239068	0.83381138	0.85862514	0.17338947	0.91413904	0.52003936	0.93789448	0.229689	0.6823319	0.26941985	0.22118753	0.75279583	0.83166273	0.26798665	0.20179601	0.29971592	2.04807954	0.1916609	0.50962593	0.29703126	0.32036404	0.20909998	0.83183986	0.15134966	1.92913421	0.17976116	0.19674167	2.37288307	0.89470229	0.21633861	0.42008664	0.77482469	0.04747738	4.15706861
TG 17:0_32:2	0.007358266	0.22854371	0.35364788	0.05773184	0.1467141	0.29702275	0.28731121	0.21944693	0.89662804	0.16773957	0.09104213	0.47650542	0.007358266	0.17120557	0.42398972	0.055225	0.28209598	0.31161818	0.17326161	0.0703983	0.2600182	0.10730033	0.04594373	0.23175493	0.24041625	0.007358266	0.56749439	0.35639927	0.4318744	0.12071356	0.07484396	1.16094216	0.007358266	0.007358266	0.007358266	0.16016757	0.007358266	0.66517722	0.007358266	0.42945509	0.07161378	0.14849439	1.59890178	0.59654312	0.10825044	0.04196393	0.58327692	0.007358266	0.58742976
TG 18:1_31:1	0.39277424	0.004104246	0.2230549	0.14512708	0.57358794	0.33128273	0.48479041	0.18837043	0.12163486	0.04734174	0.004104246	0.28469581	0.10114255	0.09689245	0.06713137	0.04783174	0.09152973	0.31180468	0.05771198	0.004104246	0.06845843	0.30760617	0.03624988	0.0773238	0.05641904	0.05057119	0.0500488	0.11885785	0.05394365	0.13466945	0.03741142	0.32672274	0.07848563	0.06829186	0.004104246	0.004104246	0.05037303	0.47446754	0.004104246	0.05788953	0.09007399	0.004104246	0.61533662	0.05343039	0.004104246	0.08137491	0.004104246	0.12026297	1.43352939
TG 18:2_31:0	0.60635708	0.25006968	0.45504863	0.07712033	2.14368755	1.0108473	0.7241058	1.16085736	0.26909516	0.11105303	0.08614546	0.04154105	0.005281932	0.30529107	0.27700651	0.18927094	0.05129011	0.62416528	0.16290556	0.32293725	0.07338689	0.32446488	0.13966858	0.09140389	0.08982826	0.005281932	0.45478867	0.10661827	0.08940662	0.64272772	0.09524467	0.51407873	0.15878143	0.37903943	0.17975648	0.49952141	0.41385653	0.88957794	0.005281932	0.54637704	0.29113861	0.02920379	0.24899798	0.20526723	0.02984432	0.06163871	0.0827302	0.005281932	4.67509172
TG 16:0_33:3	0.0089679	0.08962597	0.320235	0.09454191	0.11872821	0.09447987	0.27465721	0.19228433	0.51443757	0.3179679	0.06027503	0.39957581	0.24921993	0.65922763	1.44246437	0.25965583	0.1743721	0.46693502	0.34618715	1.03243379	0.28361363	0.9556108	0.0448395	0.86523978	0.49996938	0.78228326	0.73906491	0.96466387	0.64314941	0.0089679	0.36414123	1.5372718	0.25259322	0.0089679	0.08024192	0.0089679	0.10498181	0.49900209	0.0089679	0.8258867	0.0672691	0.31282157	1.10168776	0.19968877	0.17395565	0.278843	0.55924591	0.37604907	1.44392624
TG 16:1_33:2	0.004896696	0.26934733	0.17254973	0.06806746	0.35369603	0.09890736	0.71806258	0.18909284	0.004896696	0.21807651	0.09104283	0.28181171	0.10131514	0.004896696	0.1899099	0.06043983	0.14175443	0.004896696	0.004896696	0.4228026	0.15075302	0.09941106	0.04584515	0.004896696	0.004896696	0.05538506	0.56751755	0.14485664	0.05262355	0.06035825	0.004896696	0.37130989	0.11781387	0.12730909	0.09891085	0.004896696	0.10500641	0.004896696	0.004896696	0.59827602	0.14171865	0.04944878	1.25363555	0.14896829	0.004896696	0.1679537	0.11901519	0.06004704	1.83810712
TG 18:2_31:1	0.22472243	0.004915626	0.11367748	0.14452267	1.24486159	0.37902835	0.06028185	0.004915626	0.48689543	0.08370387	0.004915626	0.56938015	0.19879636	0.09890417	1.09852618	0.12114823	0.04720422	0.24933037	0.06006943	0.13736325	0.1601336	0.4617005	0.0920385	0.21169045	0.004915626	0.05538592	0.05579986	0.23745053	0.16182805	0.24367278	0.07484396	0.29691477	0.07858024	0.004915626	0.17975648	0.26362063	0.004915626	0.08078399	0.07448278	0.23927589	0.004915626	0.09904517	0.47971503	0.0744836	0.04820298	0.05183444	0.77673168	0.05918466	4.15212394
TG 18:3_31:0	0.1046694	0.11289747	0.20271767	0.47687421	0.007685292	0.68604076	0.007685292	0.76969966	0.27876013	0.18395463	0.007685292	0.36758142	0.007685292	0.04389699	1.01916351	0.15254019	0.13027732	0.42104076	0.23073265	0.53757789	0.35467606	1.02881574	0.007685292	0.45892269	0.03842646	0.24071918	0.43082875	0.22972839	0.64314772	0.3376543	0.05196568	0.88310939	0.13631426	0.22105926	0.05637882	0.007685292	0.007685292	0.04591202	0.007685292	0.36278383	0.13480072	0.04466958	0.69717229	0.44436145	0.14267851	0.13936604	0.17784176	0.15608343	0.45857839
TG 14:0_36:0	0.19671059	0.05632314	0.35879151	0.004964634	0.004964634	0.29702485	0.25321293	0.004964634	0.004964634	0.02482317	0.004964634	0.21294672	0.08625723	0.10129779	0.25305547	0.004964634	0.17624717	0.06183993	0.09914106	0.2025943	0.004964634	0.16865948	0.004964634	0.004964634	0.004964634	0.004964634	0.04613895	0.08433151	0.004964634	0.004964634	0.0675712	0.42226313	0.004964634	0.004964634	0.004964634	0.31835964	0.004964634	0.33232937	0.004964634	0.29785086	0.004964634	0.07137586	0.004964634	0.004964634	0.004964634	0.03654485	0.07783196	0.004964634	0.25333895
TG 16:0_34:0	7.23151744	2.87287556	10.23218708	4.72390012	16.31398733	5.82679175	11.7178352	0.14950089	0.12163486	0.15098793	0.009017118	0.19022103	0.009017118	0.04936885	0.25617564	0.009017118	0.04717047	0.009017118	0.16434692	0.009017118	0.17267963	0.009017118	0.009017118	0.07559598	0.009017118	0.009017118	0.12668922	0.009017118	0.009017118	6.82792376	0.009017118	0.18761403	0.07858072	8.42467592	2.16508134	8.34214842	2.91423767	2.99400261	3.00271779	0.68815715	0.009017118	0.04944878	0.15975305	0.06643306	0.10634243	0.009017118	0.009017118	0.06003477	1.38655807
TG 18:0_32:0	2.0381321	1.0196348	1.0387083	1.8940742	6.4934196	2.0073067	4.9428421	0.3375215	18.1577345	1.5355356	0.3928524	8.8376655	1.650674	7.6665337	7.9591001	4.3925426	3.3994711	5.8578612	1.5458005	3.2052945	3.6374462	7.8982593	1.7340844	8.3756879	3.3115351	2.809957	17.5783051	9.4250206	7.6648973	1.7945733	2.2418091	23.2163654	2.8350953	1.8233921	3.2340638	0.5048071	0.6353767	0.7453625	0.8742287	10.6794555	1.8061652	1.0686526	4.2208768	5.0366738	2.600751	0.6083629	6.2765667	5.3062743	3.3844149
TG 14:0_36:1	0.3096613	0.6060824	2.4176156	1.0410897	2.1390415	0.7918563	0.8795206	4.300155	5.6070163	0.4458052	1.9038623	2.1009836	2.1774436	4.7325601	2.7294515	2.362272	2.3827918	1.9617724	1.1072598	2.0810733	0.9354363	2.2677815	1.85734	3.3266652	1.4278708	0.6693278	1.3690278	3.0999394	3.4707971	0.2923792	1.3803636	6.3232423	1.7804272	0.1969728	0.6927108	0.320364	0.6306606	0.3328393	0.1540728	9.9349478	1.0381359	0.5798161	3.3317989	5.7898523	1.2663681	0.4848438	4.8824784	1.862633	9.0489624
TG 16:0_34:1	47.68880788	24.30953922	58.92940723	46.50210675	119.8178259	46.97138673	102.4865623	0.14223751	1.21745439	0.22867994	0.27340245	1.57753941	0.30425914	0.5931459	2.20360367	0.1816297	0.51923408	0.21294745	0.69357522	0.55987988	0.26001968	2.25522288	0.13798891	0.82603674	0.26928763	0.55418327	2.05407814	0.58923244	0.35094506	43.21563565	0.63015726	3.31332947	0.35319694	102.7025096	22.45383155	61.1067859	25.76328171	26.45411206	23.35202057	1.6702634	0.57334314	0.09513313	0.22431691	1.49124799	0.16229451	0.1680839	0.48327245	0.35947517	2.77319324
TG 16:1_34:0	0.3652248	0.8080393	0.6907158	1.1261394	5.6689855	3.5638036	6.745776	7.278183	124.8658164	14.639401	15.5411212	87.5490051	31.4869744	43.7236146	86.3477869	40.6789736	35.7799934	58.8668015	21.532136	40.5820997	30.8314363	60.3561886	26.9164778	62.4587396	26.7157435	18.2772295	153.2477277	113.3578073	73.9437017	0.531979	16.9648137	218.3349807	30.1203152	3.8226839	0.9900025	0.8013931	1.2116479	0.07304496	0.8467981	76.825145	12.4357935	20.9579982	80.53813	52.8900143	21.630123	11.2258104	46.4623968	52.3546167	39.3229294
TG 18:0_32:1	1.86232945	1.01963874	0.19016062	1.42032101	4.37558924	3.13752195	4.13384098	0.3787506	4.50489186	0.31878667	0.72888612	3.58627377	0.9020975	1.03816078	2.98105954	0.59391912	1.32276265	0.68479556	0.63581281	0.88074574	1.73330211	1.7184105	0.64399526	0.91001001	0.6570828	0.55634852	6.72100207	2.59914021	1.24198461	1.1477467	0.3745148	5.19708147	0.74611045	0.86895913	2.37915673	1.18123914	0.8936659	0.81639687	1.45670127	3.55481233	0.93184361	0.2475406	6.71547565	2.01280308	0.27038082	0.04280054	1.82733074	1.24022059	0.88658734
TG 18:1_32:0	20.0928005	11.9594779	21.9249724	12.6907849	38.8192674	13.4827078	22.4623601	2.1123062	4.8904546	0.4962131	0.2385191	1.8660551	1.6878064	1.9567614	1.6875458	1.1029009	3.8539309	2.5033886	0.8562534	2.076913	1.1487107	2.0822906	1.2471427	3.3533123	0.8699695	1.0232843	3.2231694	2.4592137	1.5774249	11.4186022	1.5545781	6.3819559	0.9979358	27.6479	13.2156419	11.2530982	6.5679018	5.0904674	11.5753514	9.2231955	0.5960277	1.2241897	23.3762012	3.1266007	0.3831278	0.1669025	2.0370526	1.3511603	18.2164268
TG 20:1_30:0	0.42052433	0.01633569	0.32578418	0.94420364	0.34723105	0.29572002	0.34251972	15.25817467	23.6116098	4.75275164	4.50232604	24.65600339	9.57066323	14.03960389	18.52693939	15.5149834	11.24186277	19.01359676	9.0711114	18.06547026	9.75361287	17.07594869	8.05152252	18.80636989	6.81742564	5.5373404	43.793161	31.94334562	39.29243145	0.08167958	6.35644813	55.43753577	14.34674656	0.01633569	0.01633569	0.08167844	0.01633569	0.2423326	0.01633569	35.43725495	4.150659	6.71068215	13.71349396	13.17875915	8.1297628	4.01492538	12.30009099	22.98546346	44.77736827
TG 14:0_36:2	3.44541354	1.6160878	9.93497829	6.15003773	10.694714	5.6324299	11.41992738	0.18143423	0.33539853	0.008909692	0.1784636	0.008909692	0.008909692	0.15704914	0.28026762	0.27983594	0.05967133	0.008909692	0.12250412	0.008909692	0.008909692	0.21813587	0.008909692	0.20681477	0.13530228	0.08168638	0.09163597	0.10924641	0.08912687	4.7127539	0.008909692	0.21380052	0.008909692	5.35191531	1.53088167	4.48990822	3.78429633	2.22624666	0.81352251	0.23396797	0.008909692	0.008909692	0.33881651	0.09799657	0.13088401	0.008909692	0.08122114	0.07407023	0.008909692
TG 16:0_34:2	40.0271349	21.8718874	89.2306453	36.4828345	98.9883658	53.9896984	121.2884418	7.6421478	10.1059607	2.3467977	1.9990819	8.4298877	2.4337708	1.9772533	15.2263877	4.540556	5.4844422	3.9978195	3.1216611	5.6852996	2.191594	8.5930157	2.2734448	6.2640497	2.4831947	2.573009	14.9627202	6.058647	4.3191939	45.8492002	1.8215735	21.4533583	2.3391303	74.9379198	24.8014653	52.0640679	34.8460548	40.0846283	26.6698088	9.3951618	3.1542509	1.6809648	15.1419376	4.4212737	0.9304054	0.7877624	5.179983	4.6178059	20.0941693
TG 16:1_34:1	9.386397	5.923415	20.941025	10.787494	35.127013	12.767988	34.772787	36.390199	129.047453	21.062185	16.781546	83.491697	34.564934	32.507872	107.363456	47.443975	40.388366	64.95116	18.975861	57.217356	49.896118	67.428673	26.051294	87.22142	24.776278	31.373544	166.336989	102.993114	75.86786	7.270457	16.08326	177.745332	38.588847	20.595501	8.315495	15.740282	9.985232	9.647185	4.5427	46.503159	19.866705	29.842212	186.321001	48.807564	21.818436	17.613212	61.559895	51.750195	109.643572
TG 18:0_32:2	0.2595049	0.3398783	1.3931863	1.0655355	0.7653282	0.603537	1.3045355	12.11438	53.1671471	5.4740202	3.7362837	28.7747588	7.4933819	8.1974222	29.2186333	8.9365817	11.0094317	19.2181535	4.2622303	9.4973864	8.1112996	12.4421122	7.3595071	15.3829498	7.9029025	5.4332304	39.2867946	17.0401008	17.660078	0.122737	2.6885118	50.1293801	5.3409257	1.603918	1.1891313	0.928458	0.1643277	0.0245474	0.1940819	16.413912	4.084102	3.5092445	70.964703	15.0607688	4.08093	1.637761	9.1521988	9.1013127	28.7034511
TG 18:1_32:1	9.75333021	8.20542791	19.87035825	11.01687095	29.99989572	15.15352386	25.27071451	1.66975529	2.36122798	0.46865516	0.01576514	0.95835273	0.12180881	0.5135897	0.92923351	0.90512693	2.61144273	0.87612645	0.68514756	0.38944159	0.1147675	0.72450508	0.62370344	1.32494667	0.60798289	0.89525546	0.59109326	0.84668953	0.82635706	8.55520186	0.26894659	1.96919658	0.60685073	18.50932896	9.46200636	7.83831656	7.76399811	7.48265646	7.30190842	2.33001551	1.19205189	0.17602239	9.87096415	0.53531412	0.07882568	0.09980981	1.21526408	0.3593308	5.42480563
TG 18:2_32:0	30.681616	7.168773	22.641637	10.366886	67.561843	26.273534	15.484508	23.675103	24.376409	4.448096	3.904269	22.900163	5.257111	6.529262	19.575032	10.095609	12.399466	17.73569	7.623988	14.674785	6.923229	12.751461	8.580397	18.100259	6.60388	5.980264	32.34231	15.005565	27.372978	30.990131	5.652649	37.183685	6.685147	37.726214	10.869759	12.375746	12.64216	5.579457	12.299763	25.687938	6.695979	4.499189	35.314761	12.060346	3.67175	2.618284	9.399207	13.472355	108.038271
TG 20:2_30:0	0.14004228	0.01952943	0.16201462	0.01952943	0.09764716	0.01952943	0.35649733	23.66037624	35.40419901	6.92559754	6.42799936	29.95510519	9.77429437	13.12685523	31.03693318	24.74605231	14.21831173	31.37812906	8.97730844	31.17656451	17.39839676	18.02269724	11.39437085	32.16070754	10.67466378	13.32668325	45.54066197	40.26997531	45.82407266	0.15916165	12.00953521	96.31660075	26.6637202	0.01952943	0.13522416	0.01952943	0.01952943	0.01952943	0.01952943	22.64943237	8.81019273	14.53413796	23.30344823	9.77018488	9.62518049	7.28364689	25.55383016	23.8508688	19.21823847
TG 14:0_36:3	3.1010553	2.24356459	19.15861121	3.92299593	11.52613304	8.15315725	13.61999955	0.008255084	0.67126667	0.04175288	0.008255084	0.24098844	0.08610578	0.008255084	0.008255084	0.008255084	0.008255084	0.25135044	0.008255084	0.008255084	0.008255084	0.21813887	0.008255084	0.10890622	0.008255084	0.07968884	0.008255084	0.10924648	0.3541949	10.08963484	0.008255084	0.08541682	0.008255084	4.20152193	4.8395288	3.79358317	2.73282079	2.82734995	2.07871221	0.06125852	0.008255084	0.0817642	0.33882874	0.39227486	0.13068596	0.008255084	0.008255084	0.07553204	0.008255084
TG 16:0_34:3	7.733258	4.578377	28.150981	8.773717	24.550513	11.083855	31.340195	14.574244	17.988511	5.299024	2.004856	12.074921	2.738336	3.0154	25.204772	9.980255	8.5524	7.232309	3.597292	10.741113	4.160054	13.477269	3.219696	20.217095	4.723503	5.821288	18.070254	10.098122	6.705783	13.516641	3.630319	25.145327	3.984945	21.972058	8.014991	15.69159	9.565072	8.150216	5.928421	5.564537	6.95339	3.068792	27.318865	5.964551	1.190103	2.94014	10.401343	8.474872	64.872917
TG 16:1_34:2	10.099169	4.578095	22.578797	7.67964	21.45364	12.461382	31.218993	26.310423	44.469664	7.606482	4.283118	29.214764	7.061065	6.374086	32.199929	9.438873	13.608069	17.314602	4.783726	14.163234	12.827287	15.788796	7.311413	22.808484	6.994402	7.905838	36.657673	21.975406	15.00874	10.150359	3.947397	41.354814	7.890474	17.678706	7.425651	16.033479	9.761003	5.663649	5.267988	9.034681	6.380333	5.593343	79.299283	11.332972	4.947418	2.935513	23.326843	11.33069	49.193893
TG 18:0_32:3	0.1490506	0.2266983	0.3097527	0.02981012	0.02981012	0.02981012	0.3555651	12.7654677	33.9685299	6.2925929	4.1920578	23.5345873	5.8822447	5.0415377	23.3402763	9.7303183	14.1382108	17.0155809	3.9650811	12.3196775	10.8046668	11.5999768	5.8195231	17.2860322	7.5773829	9.1477257	33.7963892	19.279451	13.1754706	0.2025684	2.640163	31.5552659	5.1426722	0.02981012	0.02981012	0.02981012	0.02981012	0.2982498	0.02981012	8.6162188	6.0118133	4.9197739	93.9319684	9.5431365	3.1831305	1.8045494	13.5923206	8.4141294	62.3634655
TG 18:1_32:2	2.73752128	2.50354104	8.78219668	3.52059141	8.33978362	5.21364857	9.25503864	0.83487838	0.5059436	0.01971547	0.003943094	0.14340286	0.003943094	0.091548	0.31219246	0.003943094	0.1534747	0.12505622	0.003943094	0.12968627	0.003943094	0.6015652	0.003943094	0.17096396	0.06704441	0.003943094	0.20725034	0.003943094	0.22534827	4.27248258	0.13878191	0.21490605	0.19958536	4.92104776	5.72110137	2.04502351	4.5189437	3.24188572	2.14376257	0.42382562	0.003943094	0.07383418	1.60935412	0.25174112	0.003943094	0.05385117	0.20994657	0.003943094	8.79320523
TG 18:2_32:1	15.946606	5.917898	23.893471	7.676187	56.086302	30.997038	18.76142	17.404568	7.118827	2.892055	1.350021	6.861398	1.523451	2.025191	9.190395	6.67158	7.025145	5.090072	3.78855	7.751445	2.364513	6.313919	1.80142	10.103152	1.964084	2.71672	9.561726	5.842612	8.278346	20.347151	2.135451	13.355529	3.336517	20.593872	12.267714	9.593019	14.160139	6.464588	7.286817	6.134162	4.66134	1.695536	12.443797	3.922387	1.045636	1.228509	4.905556	6.862502	103.757594
TG 18:3_32:0	1.3235545	1.5982693	2.8361581	3.5971574	3.7118686	12.6176935	2.2393414	36.3906467	31.0176416	8.9010164	4.599873	25.4750848	6.7304426	7.0603337	28.997029	15.7813269	19.2080765	30.52106	7.7313756	27.5246522	12.8205871	16.7943539	9.0732057	33.2231843	11.3219258	11.4681529	34.0863978	20.2234143	25.2139616	3.8130383	7.5691123	68.3139598	9.0342881	3.4844534	0.4916043	0.6417301	0.7347089	0.2108761	0.8202001	10.9745393	9.8364719	6.3475762	47.887625	10.2001125	3.9949929	4.0078712	19.6448354	16.6309372	45.8614168
TG 20:3_30:0	0.01506568	0.01506568	0.1632789	0.01506568	0.196347	0.01506568	1.3380892	0.7259837	4.508164	0.5994272	0.2894645	1.3700704	0.7628982	0.7765441	6.4589424	1.6460708	1.1008304	1.2950824	1.1479483	2.2245081	1.3170115	2.1943005	0.2531834	3.2073511	0.8564738	0.6393374	2.7528063	3.5454258	4.2549434	0.1633603	0.6413715	4.8123288	1.42346	0.01506568	0.01506568	0.01506568	0.0753284	0.01506568	0.01506568	1.0725722	1.1689008	0.785805	1.8007459	1.8087216	0.1741045	0.8045985	2.0856133	1.2663713	1.4127474
TG 14:0_36:4	1.30712507	0.71785422	6.01902128	1.32500275	4.51628843	2.94073506	8.47134648	0.003111762	1.67850009	0.01555881	0.07371562	0.36788074	0.10865862	0.07852299	0.14023915	0.003111762	0.003111762	0.003111762	0.003111762	0.003111762	0.003111762	0.10890733	0.003111762	0.10890657	0.003111762	0.003111762	0.03980204	0.003111762	0.08912804	2.48846144	0.04273177	0.12765442	0.05445272	2.03887291	1.76610515	1.12223633	1.97828828	0.33233763	0.69297336	0.15099844	0.003111762	0.003111762	1.01747248	0.003111762	0.003111762	0.003111762	0.003111762	0.07540037	0.003111762
TG 16:0_34:4	1.5448796	0.3589714	2.0721443	0.6623581	1.3051089	1.3858998	4.5924985	7.6242685	5.8432634	2.1914783	1.0022884	2.9586274	1.0140959	0.8401875	11.5842913	3.3905006	2.9294801	2.7165514	0.6358108	3.0300447	1.036462	5.6926903	0.781846	9.7478926	1.1675367	2.6434663	4.7554073	2.8508749	1.6197746	1.1552718	0.8240804	7.7184468	1.4091852	0.5100046	0.69297	0.9583205	0.1474506	0.9186413	0.2309818	0.8377385	3.0107393	1.435496	8.0496526	1.4165329	0.7436697	1.4700594	9.1384759	3.2929203	25.6384498
TG 16:1_34:3	0.71289007	0.35904132	2.59447323	1.46042333	1.90143019	1.28690437	5.30691046	0.94602562	2.67746265	0.65433145	0.18235906	0.84734837	0.10130149	0.29656768	2.64043033	0.60505509	0.70873591	0.68589621	0.22603333	0.70460742	0.60688396	0.96666758	0.09289773	1.44063564	0.22456243	0.11093816	1.39472537	0.57380701	1.17804564	0.72501718	0.33711934	2.00467941	0.6300492	1.64192512	0.93903924	1.12223618	1.99683171	1.16416866	0.33679845	0.77707547	0.49463598	0.04944864	5.47521868	0.83570989	0.16229356	0.37759999	1.06904348	0.69396738	6.92881898
TG 18:1_32:3	0.13099021	0.06941877	0.29763786	0.10199982	0.70136233	0.1657814	0.1136684	4.47527233	2.67852885	1.22901068	0.72901931	2.19609195	0.6085184	0.69049537	2.4705278	1.02212956	1.37019327	2.1818873	0.17343492	1.761832	1.23638842	0.96649926	0.55195477	2.27408618	0.71840882	0.59798578	4.00413179	1.60381639	1.07934465	0.35312176	0.26227925	2.46622918	0.31292283	0.54695273	0.32258345	0.39758653	0.14697783	0.23682922	0.05101449	0.71800126	0.71678795	0.44468546	16.94920149	1.11837245	0.21619389	0.41955465	2.9166836	0.96155069	13.16324966
TG 18:2_32:2	4.15553466	2.00030123	7.04250923	2.14715452	9.89803748	7.16499322	4.33074024	0.96651564	0.58098468	0.36815128	0.04345845	0.31381567	0.09100837	0.16663878	0.79908841	0.37843367	0.34473711	0.27431792	0.16928693	0.36906662	0.13151594	0.41709171	0.19605099	1.13131456	0.08981636	0.19602588	0.61123041	0.49082259	0.67121793	6.28439515	0.09467249	0.90714062	0.5079589	2.90608497	3.59322568	1.75722256	3.81027578	1.21294629	1.64040637	0.60498169	0.26639127	0.11690046	0.67068361	0.41149385	0.05569133	0.14219279	0.37224857	0.46219703	2.65905258
TG 18:3_32:1	0.6754849	0.03799626	1.7220333	3.5981963	2.177379	8.6108624	1.8124597	16.5222997	5.2918781	3.0992278	0.8445959	5.8065276	1.0134558	1.2168041	9.2570386	7.5704911	5.0462365	5.7462723	2.1347518	7.3970269	2.9709523	6.8352777	1.4821171	14.2186126	1.7832201	3.4307432	7.3933409	5.3169473	4.0518073	1.6878678	2.4964634	14.4546399	3.6703326	1.1618825	0.5079173	0.2763168	0.2893871	0.03799626	0.1899813	2.02152	5.5922289	1.9672058	8.2943814	2.0737138	0.8085569	2.0563149	8.7232829	4.1979829	14.7228772
TG 20:3_30:1	0.00963915	0.19190711	0.32704823	0.22978602	0.07363903	0.4209629	0.16328232	1.08908082	3.20995042	0.56432302	0.04819575	1.06623852	0.51805098	0.43892436	4.43302757	0.48571894	1.2330853	1.61844898	0.60784915	1.7382686	0.50633299	0.75971672	0.17531519	1.87251473	0.18059683	0.67498852	1.70896348	1.17949091	1.68083743	0.07910386	0.30389727	3.63502197	0.44327665	0.00963915	0.00963915	0.00963915	0.00963915	0.191893	0.00963915	1.14801137	0.85707738	0.21434939	2.64371331	1.30236627	0.22011582	0.25601557	1.63586169	0.82303754	2.78521319
TG 20:4_30:0	0.24565604	0.006340462	0.70222409	0.14036172	0.37811918	0.56228231	1.12366857	0.16042495	0.33540015	0.06229591	0.006340462	0.006340462	0.06501377	0.006340462	0.06481543	0.14003353	0.0493678	0.006340462	0.49071636	0.006340462	0.1571386	0.2800019	0.006340462	0.21812808	0.006340462	0.006340462	0.03980285	0.006340462	0.19305141	0.006340462	0.0427407	0.04270855	0.006340462	0.07019502	0.006340462	0.006340462	0.006340462	0.20667448	0.05115066	0.006340462	0.07397967	0.24281359	0.33881651	0.07747713	0.06509191	0.006340462	0.04866724	0.006340462	0.006340462
TG 14:0_36:5	0.00383359	0.08969236	0.86378668	0.09454051	0.33944416	0.49397788	1.29225375	0.32746376	1.67270416	0.03697432	0.04911879	0.00383359	0.07020986	0.10543996	0.76473302	0.04797732	0.1574239	0.05456278	0.0577737	0.14052077	0.02862554	0.12299839	0.00383359	0.15335581	0.03274942	0.00383359	0.06140296	0.05467939	0.05847733	0.54357548	0.09106656	0.39854568	0.03425697	0.3823132	0.09791419	0.31835964	0.10500641	0.30443995	0.07692091	0.93017327	0.00383359	0.09952894	0.12298961	0.16397546	0.00383359	0.00383359	0.04734399	0.07016456	0.65234633
TG 16:0_34:5	0.2377571	0.009121858	0.009121858	0.19317263	0.009121858	0.009121858	0.1434402	2.48517946	1.21779228	0.30192586	0.009121858	0.28584744	0.009121858	0.0859722	1.19243296	0.48441107	0.85052037	0.18704579	0.11082743	1.05701606	0.26000923	0.42984264	0.18407924	0.83381136	0.009121858	0.22170718	0.50713912	0.1782022	0.21593496	0.48340165	0.22460911	1.03931699	0.04847842	0.009121858	0.009121858	0.009121858	0.10500498	0.009121858	0.07687001	0.05977436	0.64516963	0.14849484	1.75863106	0.52183259	0.009121858	0.12599978	0.24571222	0.37134899	4.15563854
TG 16:1_34:4	0.19474164	0.0840805	0.006840634	0.28390122	0.59396278	0.19811174	1.00537378	0.54062257	0.006840634	0.08384849	0.006840634	0.006840634	0.006840634	0.006840634	0.16295094	0.006840634	0.006840634	0.06228625	0.006840634	0.006840634	0.006840634	0.006840634	0.006840634	0.25901504	0.006840634	0.03973118	0.006840634	0.05882709	0.09868019	0.36250684	0.006840634	0.1425177	0.07815286	0.50952602	0.006840634	0.006840634	0.006840634	0.006840634	0.07662291	0.006840634	0.07889788	0.006840634	0.1973971	0.0744836	0.1622935	0.006840634	0.19415855	0.06004704	0.69224505
TG 18:1_32:4	0.005292198	0.06947069	0.005292198	0.005292198	0.005292198	0.005292198	0.1136684	0.75693424	0.48689563	0.21802636	0.005292198	0.07717544	0.10131829	0.13610719	0.42576225	0.12114815	0.14175446	0.005292198	0.005292198	0.21140647	0.15468855	0.1991161	0.005292198	0.30317512	0.005292198	0.005292198	0.06334373	0.10915803	0.37793076	0.02646099	0.08559999	0.44509334	0.07512107	0.005292198	0.005292198	0.05495987	0.18575199	0.15823212	0.10217426	0.005292198	0.0716144	0.04577565	1.27891987	0.22367449	0.005292198	0.12599822	0.36184807	0.005292198	2.77109338
TG 18:2_32:3	0.00444558	0.25007032	0.91010227	0.06288499	0.61100571	0.75804159	0.60335692	0.58015298	0.16875211	0.08555805	0.04351108	0.03000374	0.00444558	0.02773205	0.18473243	0.00444558	0.08536549	0.03669011	0.0406977	0.00444558	0.00444558	0.00444558	0.07624315	1.03711608	0.02773044	0.05604406	0.12222785	0.05529774	0.08953052	0.92831756	0.02379825	0.03020306	0.11837076	0.63185255	0.44925497	0.00444558	0.10355491	0.08078256	0.07448278	0.08070391	0.04847506	0.00444558	0.09962849	0.00444558	0.02984432	0.0222279	0.20707102	0.05162499	3.81584256
TG 18:3_32:2	0.00621387	0.00621387	0.70931442	1.19964194	0.33750168	3.82259411	0.39979659	3.78915397	0.07342775	0.45281536	0.24091668	0.44099567	0.18696232	0.4216919	1.07274837	0.92832111	0.52106185	0.49444496	0.00621387	1.8920837	0.21276236	0.44069992	0.0898782	2.07698178	0.20841051	0.48162319	0.47251224	0.32151316	0.45018442	1.1254183	0.41610878	1.75581008	0.45446892	0.11243827	0.16930588	0.00621387	0.50648776	0.00621387	0.18998129	0.19551814	0.8758095	0.17881164	1.39393226	0.09865001	0.04751191	0.22601129	0.49193649	0.25918692	3.92958842
TG 20:4_30:1	0.49168562	0.008248712	0.52820716	0.08571162	0.19679187	0.42149727	0.3857721	0.87006247	0.9209905	0.36945568	0.04819575	0.47985605	0.17277	0.05872952	2.81832437	0.64415381	0.30990279	0.26918964	0.40522309	1.14808906	0.008248712	0.33757551	0.05622563	1.68705924	0.08986354	0.09390023	0.59351882	0.42216408	0.6078513	0.008248712	0.13504109	1.18218462	0.65528258	0.008248712	0.008248712	0.05870118	0.008248712	0.20423441	0.04426774	0.14692004	0.46756209	0.14584573	1.35065037	0.57881178	0.04124356	0.4022955	1.01274287	0.25315202	1.01196486
TG 20:5_30:0	0.24558841	0.58660497	0.003929694	0.003929694	0.003929694	0.11612709	0.14025589	0.30313625	0.418281	0.02530584	0.003929694	0.06140235	0.05072698	0.003929694	0.30508799	0.02935305	0.1178028	0.18396861	0.13037373	0.09371555	0.003929694	0.05990586	0.07212319	0.12282845	0.0325046	0.003929694	0.24521382	0.1372317	0.03605462	0.003929694	0.03274833	0.27513097	0.003929694	0.05811653	0.11576159	0.003929694	0.003929694	0.003929694	0.003929694	0.09308193	0.003929694	0.0338739	0.3071486	0.08186678	0.04678702	0.003929694	0.04734401	0.12357647	0.58226667
TG 20:4_30:2	0.21639085	0.003929856	0.003929856	0.14034444	0.003929856	0.003929856	0.23302114	0.98337161	0.41769954	0.03844135	0.24550773	0.06140268	0.003929856	0.003929856	0.10915213	0.0822816	0.04856109	0.003929856	0.003929856	0.003929856	0.003929856	0.07588184	0.003929856	0.07514824	0.09834954	0.003929856	0.18439215	0.05491562	0.003929856	0.03445132	0.003929856	0.093089	0.003929856	0.070247	0.003929856	0.003929856	0.05453589	0.09671412	0.10921733	0.003929856	0.003929856	0.06784894	0.003929856	0.003929856	0.003929856	0.02887362	0.14217413	0.14000047	0.003929856
TG 16:0_35:0	0.3564548	0.004569686	0.004569686	0.09443867	0.15356614	0.29702332	0.96111006	0.004569686	0.41828382	0.03790967	0.004569686	0.004569686	0.004569686	0.004569686	0.10074839	0.04797389	0.004569686	0.004569686	0.11554748	0.004569686	0.004569686	0.12298818	0.0409315	0.33213694	0.13119351	0.046109	0.07524316	0.004569686	0.004569686	0.12089658	0.06559501	0.04647649	0.06822816	0.004569686	0.19407662	0.10058029	0.2103253	0.66515779	0.05517806	0.27746942	0.004569686	0.004569686	0.18438076	0.004569686	0.004569686	0.02284843	0.004569686	0.004569686	1.47455663
TG 17:0_34:0	0.004915626	0.004915626	0.34561876	0.09454047	0.71307902	0.09890736	0.57419166	0.18908279	1.33945291	0.0830145	0.11157453	0.1903742	0.10131836	0.44486018	0.08509961	0.42374044	0.14069333	0.004915626	0.17326106	0.14100559	0.10365895	0.10730033	0.004915626	0.18186482	0.004915626	0.004915626	0.1549274	0.41556139	0.004915626	0.004915626	0.15172616	0.29691399	0.07845955	0.15731411	0.19719194	0.004915626	0.004915626	0.99744529	0.004915626	0.52387153	0.004915626	0.004915626	0.15974499	0.29815918	0.05404407	0.08405089	0.004915626	0.12009297	0.69225728
TG 18:0_33:0	0.006019558	0.006019558	0.006019558	0.11618842	0.35814908	0.1205659	0.33111296	0.006019558	0.36527486	0.11736969	0.09104516	0.19066063	0.10131917	0.09131926	0.34453244	0.04338737	0.04720244	0.05153369	0.2299289	0.1393744	0.006019558	0.53714401	0.04595042	0.14759551	0.13470934	0.11077097	0.07560183	0.1782022	0.18704169	0.006019558	0.26212638	0.66800522	0.006019558	0.17857093	0.5259757	0.006019558	0.006019558	0.44715113	0.09697688	0.5029596	0.14289996	0.006019558	0.15975467	0.29838833	0.05380921	0.03009779	0.09711556	0.17657501	1.38451828
TG 16:0_35:1	1.32507857	0.35930941	0.17255029	0.42251616	2.85216679	0.80015984	1.68341198	1.67226511	0.25659687	0.0795422	0.005143862	0.07457054	0.24382936	0.27491485	0.005143862	0.005143862	0.29388057	0.12204363	0.25690514	0.3894438	0.11391086	0.15029043	0.005143862	0.16774736	0.07242449	0.005143862	0.1775999	0.06980133	0.22534926	0.64420377	0.09242317	0.005143862	0.06646418	1.01924013	0.0967152	1.28265814	0.1049994	4.32447217	0.005143862	1.16469428	0.1488956	0.005143862	0.005143862	0.005143862	0.005143862	0.05385201	0.005143862	0.13914292	0.005143862
TG 17:0_34:1	0.23853416	0.26934402	0.69123638	1.04098569	3.44535888	1.1880916	1.86546972	0.01668375	2.67853489	0.44122449	0.288045	2.38195674	0.22411898	1.72832564	1.70379074	1.0652942	0.99225474	1.93256374	0.35079685	0.41956168	0.25975111	3.04059223	0.16779415	1.05393096	0.67341858	0.15512341	2.26530056	0.50968487	1.6741163	0.73250509	0.88805473	3.63829924	0.86404318	0.6365156	0.39623763	0.64120511	0.17683836	4.49045828	0.60756223	4.59574189	0.14322794	0.2969876	1.75790191	0.74551532	0.17453059	0.08391161	0.70929268	0.08341877	1.6807633
TG 18:0_33:1	0.59664911	0.11318	0.01298305	0.01298305	1.01084999	0.01298305	0.11843695	0.35908656	3.18909293	0.43294648	0.18206979	1.14338661	0.28619911	2.25194735	2.90422302	0.78700731	0.77545376	1.56056072	0.635988	0.43563947	0.78006932	1.56927396	0.32179125	0.76117906	0.22504857	0.57796525	1.76326186	1.2197219	0.17306562	0.01298305	0.82413915	5.34529877	0.62251576	0.52910828	0.29705939	0.01298305	0.08204064	0.44714213	0.0970411	4.92666026	0.07161366	0.43856145	1.27893833	0.72260464	0.21633762	0.06491527	0.19059905	1.20193753	2.07886031
TG 18:1_33:0	0.84990537	0.4867106	0.54281463	0.71457985	2.246929	0.82873378	1.47677542	1.67225859	1.01189567	0.05317286	0.11924065	0.10980998	0.12181008	0.64138666	0.07731425	0.10050312	0.30695128	0.751084	0.07631075	0.25460769	0.005012588	0.45139144	0.08902397	0.16774681	0.005012588	0.127809	0.53393688	0.70413651	0.30039321	0.17749183	0.02506294	0.6230255	0.005012588	0.24729592	0.24199877	0.454485	0.70580309	1.60842121	0.61278331	1.2185601	0.29768971	0.005012588	0.80347063	0.21881998	0.12774426	0.110036	0.005012588	0.005012588	0.005012588
TG 16:0_35:2	1.06898926	0.35869844	1.20938058	1.5690416	3.44354758	1.28725486	2.88901277	0.51277113	0.79552114	0.29739547	0.30483794	0.62375187	0.25855028	1.32832174	0.91748572	0.19852696	0.3438205	0.99162455	0.24430667	0.13095461	0.56986461	1.01064344	0.1120457	0.77540969	0.37873853	0.12746666	1.04668155	0.93954356	0.9524968	1.93342698	0.23243684	2.17714937	0.57159895	2.27221658	2.7718112	1.76392876	1.05099307	2.15537843	1.26007004	3.79083138	0.50495797	0.21816493	0.07429176	0.28781898	0.08962341	0.35852494	0.20559179	0.4386114	2.86318547
TG 16:1_35:1	0.2373994	0.2539208	0.1053833	0.4729927	0.02107666	0.1978176	0.1434402	0.6506618	5.9659719	1.2520924	0.5465179	2.8581743	0.7959597	1.5816165	4.0099746	0.6783102	1.3793903	2.3801118	0.8786459	1.5502287	1.8814417	2.6031255	0.5519565	3.9678569	0.8665872	0.554347	5.4030404	2.2548869	2.3345497	0.1105969	1.3486139	8.0924856	1.3743993	0.2550041	0.1857181	0.160182	0.5256388	0.4984609	0.1540728	6.8811729	0.6451762	0.8909718	3.1978056	1.5653699	0.8655157	0.6752258	0.8711886	1.4969203	2.0787681
TG 17:0_34:2	0.48055206	0.26934836	0.6716429	0.66235738	1.42569617	0.7333598	2.15374403	0.007101174	0.35222848	0.07767578	0.007101174	0.15527346	0.40557848	0.007101174	0.42576225	0.12096472	0.03550587	0.56095012	0.057754	0.07039709	0.0865868	0.32222303	0.0920385	0.24746616	0.08985149	0.11093816	0.13612739	0.05920563	0.321744	0.81390445	0.03725056	0.17999853	0.03923164	0.84594101	0.2970331	1.56141768	0.68368331	1.01399298	0.15407282	0.47855093	0.0716144	0.04944882	1.43912727	0.7455161	0.007101174	0.04195738	0.19423205	0.24036739	0.69224655
TG 18:1_33:1	1.5056814	0.45991228	1.56296825	1.73564685	3.41976214	1.10502025	1.39592566	1.51386899	2.92252424	0.27253282	0.67705264	1.33375776	0.10131836	0.7412903	2.04471468	0.54488958	0.80331483	0.99751217	0.34669798	0.84562119	0.4113936	2.04062755	0.04595042	1.57803674	0.67354373	0.49896384	1.55913916	0.76399937	0.91784097	0.69760928	0.63687056	4.41667019	1.1782491	1.88814465	1.69286148	0.57716172	1.26035594	3.87467357	1.07234306	1.79482538	0.15823383	0.3462906	1.11965822	0.95088844	0.32458847	0.29347345	1.16198815	0.90159579	1.76247911
TG 18:2_33:0	0.4491105	0.2500716	0.6826509	0.4479022	3.6167114	1.137203	0.5853316	2.7065349	1.5673818	0.6506422	0.6098038	1.6447319	0.7028034	1.2768763	1.4508591	1.324567	1.1384584	3.4522881	2.2139794	1.9304258	0.7736172	2.8939544	1.0366533	2.6428381	0.8086345	0.6491404	3.6563022	1.9852994	3.789782	1.1425653	1.2618914	4.4147045	0.6770268	1.3895525	0.7806913	0.4391819	0.3109785	1.0299018	0.447344	5.8812295	0.7278557	0.5845029	2.2405322	0.946448	0.4182709	0.3200478	0.6494694	1.2446783	9.1398658
TG 16:1_35:2	0.47515624	0.08963725	0.34509653	0.09454191	0.23745552	0.2970191	0.007468464	0.57741754	1.69038645	0.4889031	0.007468464	0.51443727	0.37136577	1.12645434	1.17989266	0.81692619	0.52150249	2.24242065	0.34601461	1.06268852	0.20984763	2.13127335	0.46997038	1.9041001	0.41670174	0.27395374	1.49618283	1.16610005	1.28646259	0.18125424	0.78007205	3.79794547	0.81787226	0.007468464	0.19462688	0.25045671	0.63066311	0.33283339	0.15407282	1.06232557	0.1348168	0.25720648	0.48785301	0.54316215	0.19033215	0.24392176	0.70913869	0.70588637	1.44391938
TG 17:0_34:3	0.23775539	0.00861031	0.51814306	0.00861031	0.71272433	0.4951325	0.14344023	0.3787159	0.60890513	0.1509877	0.09104283	0.28584628	0.00861031	0.2471673	0.23872776	0.1209653	0.12808984	0.68570928	0.23118892	0.56381865	0.26001733	0.21492288	0.0920385	0.30318274	0.26941927	0.49896453	1.0120928	0.41574516	0.38756975	0.18125244	0.14978271	1.26205631	0.23558038	0.50962593	0.09652418	0.16018204	0.00861031	0.23887333	0.15407282	1.0770114	0.08776229	0.00861031	0.47971989	0.14919306	0.08361429	0.0787768	0.37587759	0.108085	1.38659345
TG 18:2_33:1	2.24586747	0.66572576	3.29877991	0.93987387	7.20506405	2.90554281	1.32702706	0.75674039	0.8521786	0.25164702	0.09104283	0.47622048	0.00876307	0.07094966	0.25530079	0.30259535	0.14025219	0.24933193	0.00876307	0.00876307	0.00876307	0.42952198	0.00876307	0.68256824	0.08803651	0.16632409	0.38044695	0.17820134	0.07575085	2.1934231	0.11238223	0.58780946	0.19166089	1.26333601	2.30248393	2.19701188	1.76229059	1.85947822	1.11833955	0.10111895	0.04381535	0.0988976	0.63993834	0.26662233	0.05404464	0.00876307	0.48587054	0.06004704	0.69225728
TG 18:3_33:0	0.168745	0.01525808	0.07629038	0.01525808	0.13334772	2.86899	0.01525808	3.27222097	3.0868308	1.39790208	0.10057539	2.05768834	0.81010511	1.40611556	3.53972642	1.642228	1.49191301	3.71409355	1.13922019	3.870367	1.13445396	4.3362047	0.53899157	4.73108596	1.20859826	1.14346424	2.67511287	3.03031978	3.23244035	0.112441	2.18458414	7.5274639	1.95361491	0.11244048	0.01525808	0.01525808	0.01525808	0.01525808	0.01525808	2.28072468	0.8444595	0.75536733	1.94338744	0.69113989	0.58292927	0.69675215	3.33314577	1.53533108	4.5542345
TG 16:1_35:3	0.005951956	0.005951956	0.005951956	0.09454191	0.16671676	0.005951956	0.28731121	0.14506384	0.27624105	0.0476612	0.005951956	0.005951956	0.08592402	0.03369114	1.26679257	0.0632523	0.04380564	0.13513024	0.25958587	0.005951956	0.005951956	0.42216086	0.005951956	0.33782173	0.09029753	0.005951956	0.09241802	0.42216408	0.40513034	0.07458279	0.1012947	0.1300751	0.005951956	0.15731658	0.06094362	0.31909695	0.10499858	0.16616719	0.07692091	0.11924803	0.005951956	0.07084375	0.005951956	0.07228177	0.005951956	0.005951956	0.005951956	0.06325243	0.005951956
TG 18:2_33:2	0.83160762	0.53869671	3.45410942	0.94039653	1.90134545	1.38590134	2.5693682	0.18909138	0.007637112	0.26835621	0.09104213	0.09518739	0.10131829	0.04937674	0.63189091	0.06048257	0.0945502	0.18704568	0.05775349	0.07039709	0.33171801	0.007637112	0.09204076	0.07573889	0.0448586	0.11093816	0.25171745	0.11868219	0.03818556	1.69163622	0.11218987	0.37108772	0.31420831	0.89194095	0.89101615	0.32036216	0.63034921	1.33083456	0.53890832	0.11645646	0.06307845	0.04944834	0.15974447	0.29815384	0.007637112	0.007637112	0.09711648	0.24036851	3.465425
TG 18:3_33:1	0.11870032	0.0159888	0.0159888	0.0159888	0.35654118	0.09642575	0.42902015	5.29967258	1.58271706	1.05428277	0.54680268	2.00092049	1.11572036	0.54654346	4.84587565	1.63448817	2.17350392	2.23487697	0.86717528	2.46576681	1.38664669	2.68507016	0.33509751	4.92808877	0.62865823	1.05332327	3.58006165	2.37596648	1.72815101	0.29040702	0.3772403	2.1927385	1.29490936	0.07994398	0.29702985	0.160182	0.10500498	0.0159888	0.0159888	0.53817928	1.79207666	0.44383409	3.69782687	0.44712898	0.0159888	0.58804966	2.62475137	0.75749146	8.92012982
TG 20:4_31:0	0.07246208	0.006713824	0.006713824	0.09454191	0.006713824	0.09890736	0.28731121	0.56784198	0.27540098	0.03356912	0.006713824	0.18836432	0.20294097	0.34595006	0.5854066	0.12114815	0.18895866	0.37409136	0.0713659	0.07039709	0.006713824	0.21492288	0.006713824	0.98551516	0.0448586	0.11076695	0.69755479	0.19389105	0.107888	0.006713824	0.18736412	0.66822361	0.07858072	0.12721669	0.19811873	0.006713824	0.006713824	0.13479149	0.006713824	0.47698325	0.07161366	0.006713824	0.63945969	0.22272598	0.10825044	0.04195783	0.87491645	0.30054675	1.38451774
TG 18:2_33:3	0.33691691	0.00670399	0.42509004	0.04406009	0.00670399	0.37901848	0.00670399	0.00670399	0.48690473	0.03351995	0.00670399	0.00670399	0.00670399	0.04938005	0.08490843	0.00670399	0.04719898	0.05555419	0.00670399	0.00670399	0.00670399	0.10729749	0.045949	0.00670399	0.00670399	0.07958098	0.00670399	0.00670399	0.00670399	0.42844233	0.00670399	0.51959474	0.03923109	0.00670399	0.26949997	0.00670399	0.10029087	0.00670399	0.00670399	0.04287853	0.06634995	0.04410604	0.31996865	0.0744836	0.00670399	0.00670399	0.09711551	0.12027526	0.69226048
TG 18:3_33:2	0.006595282	0.006595282	0.30360929	0.006595282	0.33732072	0.006595282	0.10439855	0.57741754	0.25592071	0.27659453	0.12026983	0.14707613	0.006595282	0.03297641	0.32180988	0.26818956	0.21726158	0.35046985	0.17309233	0.25804138	0.2125498	0.07342428	0.0898782	0.51925768	0.0833906	0.18058425	0.1138947	0.45945855	0.57889457	0.21386253	0.22766037	0.17672811	0.13631098	0.11244101	0.006595282	0.09201392	0.21709852	0.04591291	0.06326377	0.05178217	0.13481843	0.08947331	0.51730109	0.03900065	0.04750723	0.06960431	0.35446278	0.15548327	0.86618861
TG 16:0_36:0	0.28144352	0.44900309	1.42374905	0.46396915	0.52757179	0.96341988	3.30173226	0.13567642	0.12917086	0.08341595	0.006746388	0.006746388	0.08625639	0.03373194	0.37996245	0.31663555	0.08799397	0.20259537	0.006746388	0.27005759	0.10120562	0.2532456	0.006746388	0.25323926	0.006746388	0.006746388	0.09241632	0.42190745	0.30392597	0.48531468	0.05871228	0.33791072	0.006746388	1.0812459	0.2970315	0.2639975	0.32589903	0.49900058	0.23495657	0.006746388	0.07784979	0.006746388	0.11244033	0.14468248	0.006746388	0.03654255	0.07783122	0.06325243	0.006746388
TG 18:0_34:0	1.2375905	0.7925726	2.1673266	0.7103501	2.4999038	2.043205	1.8959252	0.82646	1.0884533	0.6556858	1.2096635	1.370857	0.8855072	1.4252773	1.0421808	0.1967198	0.4651094	0.4525468	0.6355439	0.8443334	0.329771	0.6413194	0.8559531	2.5153951	0.6117741	0.1628533	2.8897646	1.3391332	0.9719132	1.2001951	0.4120344	4.3030329	0.6994006	4.2894053	1.3269696	0.6751915	0.492488	0.7089639	0.970969	3.0514911	0.5732785	0.3617395	0.265142	0.330051	0.3270996	0.126002	1.4427148	1.4419699	0.9707075
TG 20:0_32:0	0.1295998	0.02179374	0.02179374	0.2451284	0.4202688	0.289263	0.1089687	0.7339789	4.5979938	0.8516634	1.9084612	2.2989209	1.4010982	3.8513676	1.1921764	0.7880146	1.6748852	2.6354051	1.1959678	1.3739677	2.3538145	1.9517722	1.2707622	2.1015867	0.8662085	0.5669577	4.7329246	2.7656214	3.0198718	0.2181047	1.6848053	5.1075924	2.3277211	0.02179374	0.02179374	0.02179374	0.1225388	0.5535863	0.02179374	7.4803628	0.6029139	0.6423848	3.1904069	2.2847359	0.8728428	0.8080401	2.1718706	1.6143776	0.02179374
TG 16:0_36:1	11.21689994	6.26132936	19.91825445	13.88121106	37.58010794	11.72716638	19.64731515	0.006336028	0.83899731	0.0558877	0.006336028	0.48270056	0.24764678	0.18489312	0.56030442	0.1402535	0.006336028	0.006336028	0.12250981	0.08911875	0.14897304	0.54518199	0.006336028	0.33668581	0.006336028	0.16361807	0.11577809	0.43733514	0.26737914	15.85159153	0.08557767	0.09945099	0.16352217	20.7781226	10.69066705	16.68262591	10.00780619	12.13943617	6.00187328	0.2729244	0.1187245	0.006336028	0.006336028	0.006336028	0.06534389	0.006336028	0.006336028	0.006336028	0.006336028
TG 16:1_36:0	0.11870032	0.089693	0.69123638	0.01532458	0.83178687	0.3189402	0.28373787	4.72170191	25.02989854	6.85294122	5.42176423	21.38456911	11.45033705	10.76706815	23.44556116	12.59310183	9.79885494	14.44972308	7.60192494	14.86774618	9.37784528	15.12898957	6.52962932	22.80364515	6.82930815	4.55220576	49.44658916	25.20011744	19.68893446	0.30214819	4.84845594	53.00774824	9.80242968	0.3823132	0.19782178	0.15015251	0.20982304	0.15188117	0.07662291	30.07972513	5.41390363	4.6196583	15.55402883	8.72236141	4.82288459	3.29160001	13.9851345	15.97831052	3.48567725
TG 18:0_34:1	9.38149361	7.75800511	14.24129583	9.06812846	21.46396581	12.36514891	12.80196828	0.18909403	0.17080091	0.04995596	0.09097889	0.22121951	0.005488924	0.29657542	0.34091288	0.18163079	0.005488924	0.17409041	0.04693061	0.2114063	0.08658922	0.005488924	0.05677997	0.15170522	0.02744462	0.15635152	0.55751368	0.05934076	0.3239825	13.1318796	0.2246587	0.12011142	0.03923279	21.50808702	20.21844373	6.62922966	4.18815434	6.25394476	6.02201812	0.47854885	0.0716144	0.005488924	0.005488924	0.14863105	0.05404411	0.04195671	0.0971124	0.03626113	0.005488924
TG 18:1_34:0	8.448059	6.874654	10.968533	12.930298	23.324585	10.418528	11.258289	18.384842	23.947784	5.325239	5.829382	12.183509	8.751978	18.489534	16.58829	16.451178	20.230227	22.283293	7.40965	17.952077	12.63227	22.261403	9.727571	19.788868	8.262125	7.705192	40.057969	17.2187	18.28453	10.266998	7.978099	37.802535	13.416153	16.477699	7.696103	9.268227	5.261018	7.353912	5.936121	42.157863	5.054997	3.669596	52.548575	14.659211	3.981762	3.41322	9.494805	12.878877	39.955005
TG 20:0_32:1	0.14004265	0.01960519	0.01960519	0.2283037	0.09802593	0.29574754	0.17845389	7.00146858	12.03174338	4.06536625	3.17875305	12.27172227	6.07746553	7.35104669	12.18497342	9.23746249	8.56407501	15.49085677	7.45172232	11.83193416	6.74711596	13.40124885	5.90014023	11.63752284	4.65004878	5.96030908	28.60481999	15.16826038	21.41809202	0.01960519	5.76382345	29.43723395	12.80447521	0.37438372	0.16344503	0.01960519	0.01960519	0.01960519	0.01960519	24.27174288	3.91714115	4.75498563	8.26401562	5.18374678	3.39609597	3.52040703	6.37383339	15.08160213	14.03964511
TG 20:1_32:0	0.70060362	1.57028734	0.003903458	3.43419754	0.94667938	1.16166575	0.38960291	0.19599173	0.83065321	0.01994636	0.003903458	0.12250153	0.003903458	0.02367244	0.14002785	0.07000789	0.003903458	0.19599074	0.12250412	0.08910793	0.003903458	0.06838866	0.10906955	0.003903458	0.003903458	0.08168765	0.17558816	0.003903458	0.08912804	0.57249424	0.003903458	0.09069277	0.05445272	0.38258254	0.003903458	0.16360104	0.11077401	0.58829836	0.42159157	0.0753319	0.11872056	0.08176292	0.003903458	0.09799493	0.06397817	0.003903458	0.08980204	0.003903458	0.003903458
TG 14:0_38:2	0.00837065	0.089693	0.34561876	0.46990013	0.35653809	0.19781753	0.86103561	0.00837065	1.24808466	0.08799049	0.00837065	1.59401975	0.43589974	0.41944141	0.41009774	0.00837065	0.17919512	0.14482833	0.49038328	0.15779895	0.15975935	0.13457282	0.28310381	1.12157466	0.04856811	0.89086167	0.55758831	0.97312724	0.62341194	0.00837065	0.04185325	1.03568987	0.16352217	0.00837065	0.00837065	0.00837065	0.08424154	0.00837065	0.00837065	0.37823006	0.2374451	0.08176287	0.24305078	1.56939453	0.19622677	0.09574132	0.14038747	0.75469838	0.00837065
TG 16:0_36:2	7.09E+01	4.59E+01	1.26E+02	1.27E+02	2.36E+02	8.82E+01	1.47E+02	5.49E-03	1.22E-01	3.36E-02	9.10E-02	4.77E-01	1.01E-01	5.49E-03	2.56E-01	6.05E-02	4.72E-02	1.64E-01	1.14E-01	7.04E-02	5.49E-03	4.06E-01	5.49E-03	1.52E-01	2.74E-02	5.49E-03	3.17E-01	6.29E-02	5.49E-03	1.06E+02	7.48E-02	4.18E-01	5.49E-03	1.72E+02	5.54E+01	1.21E+02	6.24E+01	7.84E+01	6.41E+01	1.20E-01	5.49E-03	5.49E-03	5.49E-03	7.45E-02	4.82E-02	5.49E-03	2.92E-01	1.17E-01	5.49E-03
TG 16:1_36:1	1.0435849	1.1670848	2.2451796	2.3658105	4.8670124	1.8812957	1.5795432	55.6451325	158.9505373	47.4193997	32.1706468	166.8339549	67.0540141	71.9900435	190.0414654	98.0493329	85.404394	145.2900844	58.2519518	119.1402911	88.4838959	130.1689966	64.6726277	163.6761578	45.8338883	49.9591983	352.8277593	177.56146	156.228225	1.5102163	32.7311043	386.4953857	94.2496915	3.1857702	1.1067766	0.9365761	0.1743987	1.9943361	0.615829	119.7106836	34.7596725	39.7200014	187.1719773	46.2301025	41.1324245	27.0095532	103.3221441	106.9879831	79.986491
TG 18:0_34:2	7.6696037	5.549749	10.6805877	8.0506307	17.6020201	9.8956745	13.3481264	2.0811455	2.1916216	0.9226816	0.5461701	3.3349533	1.8252507	1.285047	3.4075953	1.4935908	1.7955852	2.1194113	0.7953671	1.9024207	1.4732851	1.4767958	1.5178773	1.5163722	0.5834297	0.9847277	4.8011977	2.8512111	2.4072539	16.4070992	0.5083046	6.1914928	1.012542	17.5172155	19.3160427	5.9934843	3.5309468	5.7467959	4.5129455	2.3932885	0.4301148	0.4949298	6.4907284	1.0436489	0.270543	0.4200838	1.7111802	1.4423745	2.7731932
TG 18:1_34:1	63.087415	49.182468	90.368692	104.802038	166.665987	80.775053	84.247181	25.165582	22.613107	6.486092	4.052101	10.355622	9.52039	10.964196	15.930297	13.774707	25.151859	18.833191	4.026485	20.503426	15.834658	18.071972	8.194065	23.051363	7.288379	11.3866	35.502167	21.693713	16.142868	90.495769	6.060332	31.415935	16.162857	150.484026	86.354717	65.132766	52.620679	57.351796	74.844764	23.058942	10.432953	7.681706	78.912974	11.01733	3.448138	5.315218	16.819904	11.910769	45.973899
TG 18:2_34:0	12.016772	6.417981	10.241483	13.067381	38.960996	17.289087	10.994915	77.184207	105.05755	38.341949	27.533666	115.414934	50.660976	60.558108	100.254358	99.945237	81.239284	133.876292	63.242044	108.629006	63.323835	89.580804	60.04773	115.450488	39.964975	44.48168	262.194287	132.606187	215.166709	28.95659	38.63021	235.321947	111.139561	20.866745	9.424873	10.892215	6.901426	5.336839	7.420795	120.14215	40.319681	40.54699	92.228819	39.441298	33.419317	28.697026	79.154062	127.623013	190.515895
TG 20:0_32:2	0.2425359	0.1796554	0.03593108	0.03593108	0.03593108	0.03593108	0.286866	11.7400064	16.6049009	8.5219491	4.3440664	13.3853528	5.8003058	7.7863568	20.4879235	18.0738394	11.8167575	22.7048418	7.1928272	26.211358	15.3211389	15.6549584	7.950384	26.7142051	7.0715226	13.3215812	31.9830612	21.5109902	25.7081077	0.03593108	9.0835559	63.0350306	18.4897655	0.03593108	0.03593108	0.03593108	0.03593108	0.03593108	0.03593108	11.2961033	8.6914335	7.1321716	13.871087	4.471427	6.1829321	6.2731018	16.949754	15.023839	4.9617339
TG 20:1_32:1	0.11870032	0.005411912	1.72704859	0.4732774	1.18802989	0.21255256	1.81722273	0.18909138	0.12163486	0.05027943	0.005411912	0.19066063	0.10131836	0.005411912	0.08509842	0.24210994	0.18702961	0.18704545	0.005411912	0.07039709	0.08652414	0.10730019	0.18119268	0.30318283	0.08981914	0.02705956	0.25356982	0.05934162	0.0649094	0.06035766	0.11232587	0.05864487	0.005411912	0.11785413	0.09891094	0.005411912	0.45169845	0.49900352	0.38506578	0.05977331	0.005411912	0.04944882	0.24280757	0.005411912	0.005411912	0.005411912	0.005411912	0.005411912	0.50001548
TG 20:2_32:0	0.35609405	0.007485178	0.51941457	0.09454191	0.65236082	0.19781555	0.79632988	0.37875236	0.73053973	0.09559217	0.11157453	0.66687462	0.16527492	0.09057781	1.70379307	0.17966489	0.36742173	0.22298866	0.10581379	0.28180164	0.16579331	0.10730019	0.15494135	0.26262307	0.134711	0.17267022	1.01447391	0.41556646	0.7019186	0.04359619	0.03742589	1.11250761	0.15716144	0.1273103	0.007485178	0.32084512	0.42033528	0.15575343	0.007485178	0.43369103	0.14322794	0.14849306	1.53423005	0.52183259	0.007485178	0.04195783	0.10600734	0.47799603	0.007485178
TG 14:0_38:3	0.47515596	0.089693	0.008391566	0.008391566	0.14635353	0.09890819	0.23227767	0.56784373	1.44403982	0.1617891	0.18235906	0.47621813	0.34852887	0.39514347	1.02197121	0.18163022	0.4724619	0.31180534	0.057754	0.53901396	0.1339625	0.42952176	0.27584237	0.68212462	0.22456243	0.38145563	0.63402289	0.6532828	0.75584941	0.12066936	0.07533068	0.44526474	0.1963929	0.008391566	0.19781908	0.4773666	0.008391566	0.20537324	0.008391566	0.50458082	0.21505654	0.2473911	0.19190114	0.59632147	0.008391566	0.04195783	0.8094266	0.44814708	0.69226048
TG 16:0_36:3	9.69E+01	4.74E+01	2.06E+02	1.09E+02	2.54E+02	1.33E+02	2.11E+02	1.89E-01	1.22E-01	6.71E-02	4.91E-03	3.52E-01	4.91E-03	4.91E-03	4.25E-01	1.82E-01	1.42E-01	2.49E-01	4.91E-03	7.04E-02	4.91E-03	1.34E-01	8.00E-02	1.52E-01	8.99E-02	5.54E-02	4.44E-01	1.78E-01	1.62E-01	1.92E+02	2.25E-01	5.20E-01	1.57E-01	2.04E+02	9.75E+01	1.41E+02	7.55E+01	1.03E+02	7.76E+01	3.59E-01	5.14E-02	9.90E-02	8.00E-01	1.45E-01	5.40E-02	4.91E-03	2.92E-01	1.20E-01	6.87E-01
TG 16:1_36:2	5.70326	2.322365	12.090384	12.200898	17.112937	11.086283	14.071167	157.987703	238.523127	88.782205	65.42348	196.043736	105.313809	79.374104	292.66993	206.292929	125.220356	204.83127	67.132844	192.837504	151.121375	215.470703	66.605025	321.487589	86.085009	114.780911	463.509153	299.480932	225.60196	13.203331	48.475904	410.684625	138.50966	17.583282	8.353487	10.879291	12.50814	10.940244	2.92545	91.752032	83.404361	68.640549	329.961315	56.3321	59.592196	53.400199	217.771794	192.569069	201.213674
TG 18:0_34:3	1.18954819	0.53413144	1.39136267	0.94725753	1.83576261	1.82354381	2.58328469	7.76014994	16.42512131	5.97754921	3.18978076	20.86669948	4.31709956	4.15198565	17.53823103	11.81312495	8.51050616	13.2775138	4.53821272	13.17718782	8.51285788	12.8250507	6.66941376	15.06297799	4.90056637	6.09855576	33.75476595	20.61191338	15.46715588	1.79247287	2.95949126	29.93289052	5.85126222	5.31894284	4.34863267	0.08433603	0.82115197	0.89431048	0.19828501	8.31644982	5.95002532	3.16783819	41.18191369	4.62248273	2.86724282	2.13667805	12.08733875	11.33064037	19.76324518
TG 18:1_34:2	52.5358536	46.7561642	85.056501	72.7391706	124.9561797	72.4132571	86.4031552	5.8491341	4.4358588	0.9341605	0.1182265	1.7166819	0.9187467	1.6495146	3.0750964	3.2194047	4.5676554	5.1321918	0.5137873	3.1155479	1.9531006	3.1601916	1.5150098	2.095742	1.4147417	2.4307847	7.3916231	3.5537862	2.8013124	93.738658	0.978513	3.8680465	2.4617035	113.8301032	77.5018223	49.4051799	39.2778416	50.7502071	48.8035938	2.3297423	1.7885322	1.2182632	26.2494532	1.761442	0.5270882	0.646868	3.8035351	1.7962303	4.3899907
TG 18:2_34:1	70.66661	48.13225	120.47011	91.06477	399.33937	157.90787	74.15202	172.13841	94.52985	43.78145	27.49295	90.52622	45.56077	47.39828	115.70995	134.13886	73.31586	133.51155	56.47516	131.66761	77.42495	82.34524	48.05402	146.57761	42.17157	57.48831	234.94529	121.23991	190.03904	202.16076	28.46233	175.98357	112.35146	192.90812	80.2506	73.42455	80.67894	40.65125	65.30389	64.94708	51.72173	43.54147	115.8256	32.28981	34.01454	40.13332	100.38358	132.05274	250.63952
TG 18:3_34:0	2.0269711	0.4522646	1.114186	1.9185497	3.0389162	0.9018803	1.3327153	172.0755904	125.0486907	63.1300123	44.1077108	134.6999135	52.9036224	67.6931682	181.5253196	162.6470652	105.878349	223.0634811	66.4969875	234.5748763	121.8393961	135.1723575	71.3154823	238.2820074	74.9777454	113.091122	256.2740494	188.4693884	226.5621381	4.2768044	64.0362227	437.4275926	150.1323038	2.2509795	0.5642091	0.8289506	0.434197	0.2296975	0.1361305	71.7694055	78.0981283	70.1140988	139.9360749	33.8458682	52.0391873	42.8381428	170.1499256	151.7780121	86.9051308
TG 20:0_32:3	0.1397032	0.02055768	0.3839997	0.4909947	0.2940616	0.5804251	0.5352637	0.7985136	2.2096584	0.5361479	0.1930727	0.6398042	0.2586101	0.2954928	4.9387637	1.7651277	0.7718875	2.1608795	0.6078483	1.8231392	2.7353158	1.0973107	0.3094928	1.3505324	1.1297733	0.6271354	2.309336	3.2921794	4.9642603	1.0628285	0.539146	4.3059798	1.3024259	1.0199566	0.6542616	0.02055768	0.1027884	0.2514219	0.02055768	0.2383175	0.2337832	0.5695222	1.575686	0.6511857	0.3520038	0.6218806	2.703874	1.2957299	0.1264796
TG 20:1_32:2	0.56099207	0.007831042	0.65409539	0.2451313	0.58844836	1.1847614	0.5352491	0.007831042	1.00669907	0.13829304	0.21373057	0.73400354	0.21730174	0.03915521	0.76972241	0.56099422	0.29853872	1.37341031	0.11914892	0.71377683	0.31951813	0.53144877	0.49056491	0.70774503	0.1967651	0.97339259	0.55453289	1.53081662	0.98119634	0.24528641	0.007831042	0.76953253	0.87221302	0.50997961	0.007831042	0.163605	0.30176669	0.007831042	0.007831042	0.30176943	0.47524516	0.007831042	4.06987883	0.007831042	0.39185719	0.49561969	0.19619866	0.98136897	0.007831042
TG 20:2_32:1	0.42079158	0.39130919	0.75188491	2.41083261	0.82291686	1.56762918	0.53499614	0.19599173	0.16769706	0.12456426	0.26756275	0.4907468	0.2172977	0.07852299	0.74621714	0.1402535	0.65712469	0.39227568	0.12222624	0.12514553	0.05319986	0.43535885	0.05445455	0.41722865	0.1015051	0.16362061	0.15932442	0.32774665	0.17824604	0.5645978	0.04167935	0.25650758	0.27698038	0.35608483	0.65422872	0.40864227	0.30176567	0.26483518	0.21814076	0.30176653	0.23780545	0.00833587	1.16824921	0.29427971	0.13088401	0.24789701	0.09817281	0.22643684	0.00833587
TG 20:3_32:0	0.28008492	0.19611043	0.81736939	0.01508066	0.8828233	0.29574754	1.42755075	0.78447818	1.95755283	0.12458843	0.53512479	1.82140096	0.32698334	0.20271045	0.9238138	0.26266574	0.35821664	0.75941879	0.01508066	0.98139665	0.01508066	0.65376925	0.38149948	0.43595237	0.13525425	0.65423075	0.71707062	0.45406426	0.44155418	0.32696867	0.01508066	0.68397714	0.07646336	0.89255592	0.16344333	0.29798249	0.15099603	0.19610946	0.10890685	0.52815116	0.01508066	0.12040013	1.35397953	0.58856085	0.13068718	0.13809164	0.38289934	0.21029536	0.01508066
TG 14:0_38:4	0.35645468	0.007840682	0.17255029	0.007840682	0.35654064	0.09890934	0.57419166	0.007840682	3.671045	0.21805794	0.08909721	0.43282228	0.21814003	0.03920341	0.64696513	0.1402535	0.9558458	0.19009678	0.61325736	0.52630285	0.15975907	0.16921121	0.07646598	2.39867364	0.3383159	0.08168454	0.71573097	1.09348851	1.07057237	0.18125157	0.0948907	0.75892213	0.42907307	0.1273109	0.007840682	0.007840682	0.31532873	0.007840682	0.23099302	0.6756202	0.59433062	0.5474241	1.69611857	0.68331823	0.19592796	0.007840682	0.58798525	0.37746856	0.007840682
TG 16:0_36:4	4.23E+01	2.58E+01	1.16E+02	4.19E+01	9.26E+01	6.37E+01	1.16E+02	1.89E-01	9.74E-01	1.30E-01	7.44E-03	3.81E-01	1.01E-01	9.89E-02	5.11E-01	2.42E-01	2.36E-01	6.23E-02	2.89E-01	7.04E-02	8.66E-02	2.15E-01	7.44E-03	3.03E-01	4.49E-02	1.66E-01	5.07E-01	2.31E-01	1.07E-01	1.52E+02	7.49E-02	3.71E-01	3.92E-02	1.01E+02	5.33E+01	7.52E+01	3.94E+01	4.79E+01	2.90E+01	1.80E-01	2.15E-01	7.44E-03	4.80E-01	2.98E-01	7.44E-03	7.44E-03	9.71E-02	1.20E-01	1.78E+00
TG 16:1_36:3	8.112067	4.399385	18.307062	14.39411	20.187984	13.246391	25.430103	181.686361	121.683685	60.816666	40.20984	84.078059	46.656231	35.836378	190.701659	140.268151	65.652408	98.634987	36.411326	141.415223	128.589944	114.535613	31.433486	213.59561	39.724729	79.823448	233.95537	145.691347	115.655887	23.375761	25.925887	173.070052	91.596794	16.000872	10.75377	11.864695	14.490755	12.804559	4.158109	29.971028	66.867599	47.322934	242.642812	26.537538	27.35978	49.903431	182.404085	106.899459	141.860719
TG 18:0_34:4	0.1490506	0.1060978	0.3095221	0.4733469	0.1092856	0.1205683	0.7115011	34.0699634	26.299427	12.0377858	4.7305585	25.6916976	8.4176388	4.6460759	32.1151088	17.4292922	14.1458237	16.6192089	6.9374167	29.8078921	14.292777	15.7887749	8.371499	30.0130374	6.6006472	9.4803991	54.0448466	25.4599788	21.7610678	0.5402496	3.9194333	31.215045	12.2660309	0.5345611	0.8920685	0.1543795	0.3284117	0.02121956	0.02121956	6.9358443	9.3072528	4.2072901	58.5008717	4.8912663	3.8406752	4.3137582	34.7047497	16.5239535	47.9846912
TG 18:1_34:3	6.21877501	5.28441779	11.08610826	10.43681042	12.10371887	9.27134148	13.52921991	4.17688804	0.67441771	0.22273136	0.008926644	0.07457054	0.008926644	0.36639605	0.31242619	0.50281504	0.46089024	0.12505579	0.17102658	0.38944159	0.22953401	0.008926644	0.008926644	0.57967967	0.28991924	0.12772241	0.22387162	0.07053183	0.15008294	18.47321544	0.09242317	0.56557191	0.13312344	13.77999596	13.35829566	7.04388719	8.13043338	6.87953421	4.84924736	0.21176057	0.29823834	0.75367276	2.41281637	0.008926644	0.008926644	0.10786907	0.27138933	0.21555463	0.008926644
TG 18:2_34:2	80.895801	36.565464	100.577278	55.384183	290.616057	127.293339	68.831728	42.930974	13.281477	10.219501	3.816863	12.934204	4.696949	6.446034	21.223805	17.358448	12.178852	17.592133	6.820779	22.893	9.904375	10.545691	7.222736	24.57047	4.533984	7.612399	31.169296	17.313368	24.431161	272.991494	4.125683	23.19076	13.738469	159.219266	77.088559	74.578959	68.132128	41.467463	43.350012	5.556743	10.603278	3.916724	25.975118	5.473343	3.815562	5.821731	17.037371	18.343613	73.79932
TG 18:3_34:1	4.883223	3.616144	11.447509	22.869676	20.255761	96.493776	9.056563	319.065083	118.658592	95.513703	41.384463	114.595474	47.877689	49.781232	189.472277	211.998311	102.257883	182.941518	51.153433	281.714155	157.808018	136.09697	54.366232	309.79358	63.774422	142.849044	247.82061	184.915547	206.411082	32.865381	53.167091	335.918619	171.979658	14.181173	3.750605	6.170339	4.266551	1.769085	2.153054	35.948666	111.402032	67.355576	163.119129	26.276487	50.453925	72.592661	198.631445	158.359473	114.027042
TG 20:0_32:4	1.40168822	0.39280677	1.47097488	0.24512756	0.490718	1.18386813	0.53526183	8.1522835	15.79007955	5.98627715	2.26736874	7.7960382	5.09399735	4.1869013	44.18250314	15.06867893	9.90926093	15.66749995	6.17970103	17.13621119	12.44450006	13.92729257	3.20787373	17.76840563	6.83353601	6.15493676	19.91438849	24.73502825	28.85191629	2.28925674	4.89620614	35.86527128	14.4295169	1.4029003	0.49081941	0.08167902	0.07538482	0.11970366	0.43595062	5.32760666	9.25336697	6.28748465	13.67503228	4.54189696	2.81841468	5.79175729	17.99704403	14.66410482	5.82372092
TG 20:2_32:2	0.98113379	0.008909692	0.81688258	0.008909692	0.09802557	0.59149256	0.08912156	0.98051153	1.34309679	0.28871674	0.08909827	0.85560468	0.43595317	0.27465361	1.54178225	1.47170474	0.47792422	1.17682701	0.62887417	0.9265563	0.63903917	0.65409741	0.10906995	3.26139712	0.20286067	0.81760731	1.2748343	2.33794035	1.78338156	0.08168171	0.17119048	0.64126785	1.47169502	0.15742569	0.008909692	0.09989477	0.008909692	0.008909692	0.008909692	0.07538602	1.42255092	1.39117383	3.05239687	0.1069639	0.15734121	0.49542565	0.73592997	1.0566453	0.008909692
TG 20:3_32:1	0.41449868	0.39221935	1.30720541	0.98125839	0.52636072	1.77703407	1.69483906	0.58856466	0.006760238	0.09343009	0.006760238	0.735389	0.10890669	0.06664328	0.49051804	0.006760238	0.11711309	0.19599131	0.35473602	0.35674755	0.10655949	0.32704905	0.054454	0.76299843	0.03380119	0.32673926	0.27896578	0.43733545	0.43765454	0.33965298	0.08540534	0.34189642	0.27259063	0.63776489	0.32737469	0.40864231	0.07538584	0.006760238	0.006760238	0.006760238	0.11872215	0.10103413	0.47577466	0.0979933	0.006760238	0.006760238	0.1946594	0.28129056	0.006760238
TG 20:4_32:0	0.98305342	0.91871003	1.82264655	0.70210056	3.24073783	1.04559758	4.82180658	0.98113712	2.34979385	0.31134671	0.08909802	1.83939494	0.10890649	0.14457278	1.33152034	0.35052575	0.41806885	0.39227335	0.73575975	0.7137657	0.10609416	0.65409591	0.32704588	1.41676992	0.20301108	0.49061653	0.75683976	1.20274972	0.80295212	0.21104097	0.34005131	0.63963165	0.16352267	1.19524489	0.2680702	0.45940756	0.21830125	0.26552621	0.38230757	0.30199216	0.59376103	0.40930558	8.818097	0.29427971	0.23086829	0.12395004	0.14718607	0.75447885	0.01710612
TG 22:4_30:0	0.01129135	0.10321806	0.01129135	0.27395063	0.13661583	0.01129135	0.9544074	2.59639702	7.2500472	0.51549534	0.14748962	1.47513524	0.98348181	0.84335371	4.26110742	0.4802252	0.72594692	0.91206322	0.80616723	0.59098058	0.46828795	0.84812948	0.26409986	2.41908873	0.62283001	0.39397085	2.15038623	0.84022129	0.82261674	0.07358936	0.59810466	3.01690566	1.44023543	0.09566749	0.01129135	0.05645674	0.01129135	0.13553856	0.07359025	2.23653601	0.31343915	0.47464356	0.99032106	1.47497124	0.14050158	0.20228801	0.61604101	0.79271235	1.63877959
TG 14:0_38:5	0.00434807	0.08935036	0.00434807	0.18936619	0.23781296	0.19655973	0.57419036	0.00434807	0.15958988	0.00434807	0.02224776	0.05316547	0.12679736	0.00434807	0.47877054	0.14364403	0.12848211	0.09008758	0.00434807	0.00434807	0.13687766	0.05626561	0.00434807	0.03985757	0.00434807	0.00434807	0.00434807	0.08809126	0.16512065	0.06035653	0.00434807	0.00434807	0.11037147	0.07844107	0.09891169	0.32084512	0.00434807	0.16616719	0.00434807	0.0666223	0.00434807	0.00434807	0.03825995	0.11491107	0.00434807	0.13686266	0.13487009	0.03985781	0.95891892
TG 16:0_36:5	2.93479388	3.23216934	8.94518297	7.38160968	7.26320411	5.14823353	15.79260379	0.13109314	0.72975223	0.23483588	0.09104142	0.19063619	0.10060424	0.14813991	0.68157147	0.1209653	0.33071405	0.008391476	0.0577531	0.07039516	0.008391476	0.10730033	0.04595009	0.15147738	0.13459771	0.05538506	0.12687901	0.2970624	0.12978755	18.86995574	0.008391476	0.76148582	0.008391476	7.38987235	4.55122149	2.98487352	3.36314077	5.98188728	2.42530331	0.05977461	0.14344387	0.09904612	0.15974499	0.07448469	0.008391476	0.04195738	0.29164022	0.06004704	0.64084458
TG 16:1_36:4	2.419732	2.06482	11.221301	6.482866	8.198796	5.853527	9.046044	28.694333	16.193508	7.145349	3.516676	7.908463	5.171709	3.361029	23.593748	11.622157	6.615082	8.701041	4.162281	17.968921	17.161225	8.23272	1.82283	11.81611	1.795844	6.375663	15.852325	13.179134	11.177495	14.313891	2.809629	22.934431	9.098614	6.881642	6.336809	5.932491	5.776946	6.133858	1.898885	2.632577	6.02165	2.741388	27.182531	2.833054	2.055617	7.307839	21.798627	9.065874	27.012143
TG 18:1_34:4	0.39277282	0.27809057	0.96771144	1.22465608	1.14752903	1.04972654	2.55606843	26.9185304	11.80991045	8.2638131	1.904551	9.41478063	3.61131292	2.57007072	22.58798616	14.22722438	8.31627747	9.22751067	2.94823221	13.88183142	8.09852656	8.16317191	3.03561724	22.06205124	3.36776518	6.48676376	30.05415695	15.37947545	10.74566408	3.00439142	2.09757584	15.68808152	6.15427602	1.29898227	1.53233331	0.55024178	0.35290565	0.39522226	0.07442184	1.73506447	8.51245915	3.31645799	31.26536782	2.26762603	2.16401953	3.52786705	23.72041125	7.63369715	24.10501083
TG 18:2_34:3	8.5304183	3.5004774	8.4205926	7.7250908	31.2926009	15.3717649	8.0749885	10.248402	1.704168	1.3102691	0.2136629	0.956455	0.6895546	0.5259007	1.8164764	2.0870775	1.162824	1.8362618	0.325825	2.168331	1.008332	0.7416996	0.4761723	4.2128731	0.4043488	0.9241284	2.3840363	1.7961277	2.4611951	45.4192996	0.5003258	2.5701152	1.7146897	15.4223161	11.9353724	6.5885791	8.0848105	6.1360287	4.6863797	0.6049844	1.4555682	0.2630918	3.1694387	0.7406337	0.3462783	0.9240035	2.9002112	1.476138	19.0886791
TG 18:3_34:2	6.58806	2.146739	6.580833	14.361224	14.68557	61.345223	6.360307	80.52344	19.330674	18.037941	4.243226	13.82583	6.543662	5.360645	32.010456	31.190849	13.779256	25.323028	5.019683	43.535507	23.828925	12.685392	7.096867	35.235586	6.149752	14.541481	30.563393	24.42176	29.876551	40.406046	9.286312	47.869376	18.720309	6.552727	3.555425	2.763163	4.413353	1.234061	1.646562	3.887541	16.837868	5.093504	32.96969	2.76485	3.558484	9.830066	34.052424	16.681242	32.827828
TG 20:3_32:2	0.1292575	0.1961104	0.3270482	0.0258515	0.1963455	0.2752152	0.5349874	14.948534	16.2059058	6.9103326	1.7367853	5.5221549	3.3673338	2.621869	42.6712156	15.8651639	8.9397217	12.3581107	6.4839217	21.9218311	20.2549718	10.3827918	2.3638223	16.5449609	6.1464756	5.8857372	14.4907542	16.6290653	22.4909074	0.1636045	4.7611869	27.102791	13.4878854	0.0258515	0.1634419	0.1636033	0.0258515	0.3858542	0.3270381	2.7054073	12.5462362	2.8571636	12.4932175	3.4907548	1.9816897	5.2887939	22.7492374	11.2014748	8.3532521
TG 20:4_32:1	1.96747009	0.008254706	2.24816294	0.14036172	1.60407692	1.53330357	5.75550152	0.98113759	1.00719437	0.17133389	0.008254706	0.48960948	0.008254706	0.07852299	0.35028145	0.28050709	0.41824971	0.39227728	0.24537612	0.44613826	0.05319986	0.10890711	0.21797615	0.54485866	0.008254706	0.16337403	0.23904566	0.10924648	0.07046755	0.10550634	0.12836057	0.29918166	0.05445272	0.9845081	0.08941741	0.46109703	0.05457594	0.20635988	0.38231135	0.22728759	0.11872446	0.008254706	1.01746348	0.19628457	0.008254706	0.008254706	0.19619844	0.29859853	0.008254706
TG 20:5_32:0	0.24565781	0.00776658	0.20167173	0.14036172	0.29503725	0.84300077	0.00776658	1.96673267	4.18238015	0.40996715	0.0388329	0.6145805	0.05707086	0.45697957	3.27789228	0.57618037	0.43261999	0.0540865	0.63603073	0.4064521	0.64858225	0.89737198	0.63338752	2.08994457	0.36880986	0.49234553	2.21251969	0.43968701	0.28826447	0.17605614	0.49169752	3.02403936	0.47425116	0.14049305	0.05779401	0.12269027	0.04867875	0.20667082	0.00776658	1.02461361	0.31609599	0.10131155	1.7823345	1.39293807	0.32778765	0.29578332	0.33169301	0.4915821	1.27709301
TG 22:5_30:0	0.47805217	0.20517256	0.34651181	0.27354286	0.007017438	0.29810771	2.21996555	0.007017438	0.41827725	0.15375001	0.007017438	0.18430097	0.21089266	0.03511161	0.96325299	0.28815787	0.06080077	0.18439291	0.007017438	0.14052237	0.18728713	0.30161415	0.007017438	0.89368237	0.06549874	0.09834382	1.53653944	0.31090745	0.09599452	0.51490048	0.09283221	0.23266126	0.24466218	0.09566749	0.007017438	0.007017438	0.31859438	0.007017438	0.007017438	0.37266472	0.03508719	0.09496099	0.06140261	0.08125434	0.007017438	0.007017438	0.04734423	0.1221633	0.16373137
TG 14:0_38:6	0.35645742	0.007085716	0.34561876	0.30829643	0.11872732	0.19811174	0.86095766	0.51556345	0.4787713	0.0875064	0.03542858	0.007085716	0.17149828	0.07369731	0.37246222	0.23945589	0.14084223	0.40960996	0.007085716	0.35909957	0.007085716	0.22523437	0.03543269	0.15954999	0.04913311	0.25537811	0.28584265	0.30979796	0.19820355	0.120716	0.07372634	0.64867732	0.14727035	0.007085716	0.007085716	0.4773666	0.2103253	0.007085716	0.07689641	0.30634868	0.09863606	0.04923664	0.42131929	0.03826463	0.13177087	0.41046693	0.60779676	0.19952843	2.39527535
TG 16:0_36:6	0.40334473	0.006819014	1.20888841	0.37845045	0.11872732	0.26486673	1.27929284	0.75693335	1.21780705	0.0820951	0.006819014	0.09518681	0.006819014	0.006819014	0.08509961	0.0604833	0.006819014	0.006819014	0.006819014	0.28179782	0.006819014	0.64412242	0.006819014	0.07573852	0.05497166	0.11076984	0.25356552	0.05562338	0.24939999	1.02716159	0.03742589	0.44548424	0.006819014	0.63731481	0.19811873	0.16018204	0.006819014	0.47099164	0.006819014	0.17950257	0.14323017	0.006819014	0.31996812	0.006819014	0.006819014	0.03409507	0.09711606	0.05898659	0.69224505
TG 16:1_36:5	1.08766907	0.004915378	0.38737403	0.94597957	0.50636238	1.08917872	2.87179507	3.00975171	1.33908294	0.31061512	0.19552946	0.39208805	0.004915378	0.19766346	1.38656443	0.10045442	0.23616229	0.43637735	0.40479745	1.1274076	1.47326485	0.21492288	0.18407663	0.75829786	0.04485148	0.05511522	0.29047308	0.29688543	0.21601646	3.14071422	0.4495534	0.90371219	0.23562579	0.7646264	0.49278814	0.48102717	0.42032183	0.49900058	0.15407145	0.29905152	0.35828844	0.04944878	1.43866538	0.35623531	0.21326286	0.29408244	1.54649152	0.06004704	2.07677824
TG 18:1_34:5	0.0100745	0.06096207	0.07435214	0.0100745	0.06361417	0.1657814	0.0100745	7.19229932	2.8664321	1.86218064	0.36444494	1.1433804	0.30425914	0.29656989	3.06490537	0.9688129	0.89772996	0.99751742	0.28355275	1.10807257	0.86663789	1.12676919	0.27588177	2.14786922	0.31428089	0.49879993	2.218973	1.05864522	1.3277086	0.17168068	0.1873474	1.78193356	0.98172801	0.34166433	0.12367282	0.0100745	0.0503725	0.0100745	0.0100745	0.17776757	1.00346734	0.14849395	6.96749118	0.6336433	0.27038057	0.33604151	3.88842167	0.42086805	9.82790278
TG 18:2_34:4	0.56130457	0.002156934	1.47916825	0.36098081	3.40413585	0.75841583	1.68950881	0.9671125	0.06745187	0.18835232	0.04351108	0.20795901	0.08622651	0.002156934	0.27709815	0.03780854	0.05749661	0.03668992	0.08139545	0.08856668	0.04379442	0.09262528	0.05601256	1.44329865	0.002156934	0.05604406	0.24445616	0.05529774	0.13424447	5.92749467	0.09527012	0.03020739	0.03172339	0.78303985	0.8981051	0.52724114	1.0302424	0.24234286	0.07288372	0.20170026	0.2425203	0.002156934	0.14936805	0.07719628	0.0896234	0.002156934	0.12421779	0.002156934	3.81503117
TG 18:3_34:3	0.02309058	0.4522645	0.7089892	5.0374822	1.1816379	6.6964949	1.5461065	10.9697482	0.8812829	2.7307318	0.6635849	1.3228008	0.4359954	0.3951765	3.6192848	1.8573639	1.8691485	2.1726169	0.1154529	3.610954	0.7091424	1.6905194	0.5836421	3.6019342	0.4584605	1.3843642	2.5990617	2.5229439	2.4366459	7.0905242	0.5722401	4.592546	1.6355997	1.2378542	0.4521066	0.5523565	0.5066985	0.2757514	0.3166988	0.3425162	1.8866571	0.4470975	3.5291619	0.6417881	0.3328679	0.9061459	4.2550509	1.3993354	6.377821
TG 20:4_32:2	0.4913138	0.1964388	0.1403609	0.2867141	0.885098	0.168572	2.9484801	2.5410418	2.1176651	1.9069117	0.1800602	0.798821	0.259026	0.3713529	5.6997981	1.2663017	1.2171957	0.680069	1.114413	3.2318569	1.7223356	1.3180545	0.2527674	2.8321698	0.630603	1.3990018	1.7378151	2.8652391	3.4057097	0.1408873	0.433853	3.3770963	1.5863346	0.070247	0.4035069	0.1344774	0.0140494	0.1031776	0.1093014	0.2383106	1.5585274	0.3609518	3.6401228	0.3570856	0.3523663	0.7316112	5.609471	1.1394861	1.7725899
TG 20:5_32:1	0.24560708	0.00383359	0.14036088	0.00383359	0.2947284	0.70263676	0.28102249	0.71606155	1.9516913	0.15377072	0.04875117	0.30738019	0.00383359	0.10530664	1.63894409	0.51465973	0.23590096	0.18439291	0.17349363	0.4681153	0.09371347	0.18440626	0.16078039	1.7214436	0.26219337	0.09838212	0.61458547	0.05492027	0.19213558	0.03516507	0.06521142	1.1121923	0.00383359	0.11459625	0.04781605	0.00383359	0.00383359	0.09547788	0.05452679	0.55885844	0.21073146	0.06784894	0.92196425	0.65565584	0.04678616	0.08676988	0.04699008	0.27884617	0.8075825
TG 22:6_30:0	1.43558866	0.005457714	0.08656294	0.4107267	0.005457714	1.78811959	0.95441103	0.65590582	1.53341194	0.22926665	0.005457714	0.005457714	0.07022702	0.06272953	0.10915382	0.04797939	0.15742282	0.18157613	0.2310854	0.005457714	0.09142436	0.12300108	0.12292077	0.24602657	0.005457714	0.24625033	0.55317644	0.21984487	0.14413483	0.14739971	0.22946606	0.41870571	0.10287345	0.005457714	0.005457714	0.05635983	0.005457714	0.005457714	0.005457714	0.55913348	0.0350865	0.06774843	0.36896772	0.005457714	0.09357321	0.11566425	0.005457714	0.005457714	0.49168057
TG 16:0_36:7	0.11869985	0.17965397	0.52768887	0.09454047	0.004070496	0.09890736	0.53509667	0.14739636	0.85109288	0.14584427	0.03837116	0.10649059	0.004070496	0.06475375	0.07825266	0.07035309	0.06424191	0.47091127	0.06832532	0.11975577	0.13687834	0.004070496	0.004070496	0.04253467	0.17192515	0.03188484	0.61927702	0.17605635	0.03298216	0.17960398	0.004070496	0.07125563	0.03679068	0.12730115	0.004070496	0.3029064	0.004070496	0.79181755	0.004070496	0.26808405	0.004070496	0.05314505	0.19153004	0.03826392	0.11781421	0.004070496	0.47266209	0.004070496	6.22967882
TG 18:1_34:6	0.003994284	0.003994284	0.003994284	0.003994284	0.12733347	0.05175009	0.22733641	0.18451989	0.48727491	0.06706441	0.003994284	0.10087988	0.003994284	0.04524303	0.23670549	0.06048326	0.09454909	0.003994284	0.17343462	0.25962059	0.003994284	0.40577968	0.08516771	0.45466385	0.10776971	0.11093644	0.23482854	0.5342844	0.21038074	0.02679516	0.03742589	0.26768452	0.11160741	0.34186447	0.003994284	0.003994284	0.0316301	0.09760905	0.003994284	0.77759311	0.06629612	0.09897984	0.003994284	0.29816347	0.003994284	0.08383476	0.003994284	0.16762332	2.04686506
TG 20:5_32:2	0.002377154	0.12335417	0.002377154	0.002377154	0.002377154	0.56227979	0.20665862	0.002377154	0.0274123	0.01710657	0.002377154	0.24950117	0.002377154	0.11100677	0.03062342	0.002377154	0.11490648	0.03668965	0.002377154	0.13842096	0.002377154	0.09049684	0.002377154	0.4284208	0.002377154	0.08402364	0.082101	0.02757361	0.002377154	0.02522757	0.02363051	0.13775871	0.15668129	0.002377154	0.002377154	0.06581305	0.002377154	0.002377154	0.10844461	0.07448675	0.08995809	0.05835899	0.09962849	0.0823478	0.002377154	0.03077241	0.04136452	0.002377154	0.002377154
TG 22:6_30:1	0.003929632	0.003929632	0.003929632	0.003929632	0.82051454	0.14883038	0.2823269	0.003929632	0.6972737	0.08968658	0.04911642	0.06140279	0.003929632	0.02904939	0.1091528	0.0959578	0.07865736	0.003929632	0.11426411	0.003929632	0.04660899	0.003929632	0.04093247	0.73771043	0.003929632	0.003929632	0.30719697	0.05491481	0.04781055	0.003929632	0.003929632	0.18136718	0.1965696	0.003929632	0.003929632	0.003929632	0.003929632	0.27364007	0.003929632	0.003929632	0.03508614	0.003929632	0.06140261	0.16372805	0.003929632	0.003929632	0.04734401	0.11420309	0.49168057
TG 16:1_36:7	0.005123576	0.005123576	0.17253363	0.005123576	0.005123576	0.09883676	0.28660635	0.005123576	0.31918031	0.07779325	0.043419	0.005123576	0.005123576	0.005123576	0.005123576	0.04783411	0.005123576	0.09192212	0.13685045	0.11975658	0.005123576	0.11259328	0.005123576	0.03957659	0.005123576	0.005123576	0.23825057	0.04398044	0.03194468	0.005123576	0.14208244	0.09257506	0.1104805	0.1273109	0.005123576	0.15015251	0.005123576	0.005123576	0.005123576	0.15328873	0.04061111	0.0325139	0.03825995	0.11177078	0.005123576	0.005123576	0.005123576	0.005123576	8.14764943
TG 16:0_37:0	0.23740105	0.00475193	0.36479074	0.09417777	0.94989369	0.98996449	1.86643812	0.3758258	0.00475193	0.04557827	0.00475193	0.29393176	0.00475193	0.04389546	0.10732321	0.05037294	0.13040648	0.07000992	0.11545186	0.17087635	0.21276198	0.29220839	0.04481806	0.692327	0.08135125	0.12033987	0.5513754	0.37078508	0.06222851	0.38833292	0.31212542	0.3531732	0.21727105	1.14690247	0.29702926	0.16018194	0.10442047	0.49899133	0.00475193	0.46650438	0.00475193	0.00475193	0.00475193	0.04932584	0.1426759	0.00475193	0.14153837	0.20741445	1.0967868
TG 16:0_37:1	0.23775539	0.007443664	0.17249939	0.12284326	0.007443664	0.29621323	0.57419113	0.18909138	1.70471408	0.73224287	0.18208623	0.19065947	0.40542971	0.19765706	0.51111873	0.18157962	0.42540199	0.44582916	0.34687219	0.70460301	0.69674655	0.53681967	0.22988866	0.30340964	0.11587741	0.22187632	2.38017103	0.05934162	0.37792799	0.11960463	0.29959787	0.96514492	0.31408907	0.12730988	0.29703211	0.007443664	0.10500498	0.007443664	0.007443664	0.45686151	0.50173924	0.04944878	1.43914093	0.47920989	0.16213125	0.16986388	0.87489269	0.30059668	6.92279977
TG 17:0_36:1	0.11870032	0.17937972	0.17253893	0.28744497	0.64689439	0.09271706	0.28724151	0.00781914	0.3652723	0.0595258	0.05570363	0.1903742	0.10131848	0.19325764	0.17020161	0.00781914	0.14054612	0.06228546	0.05774822	0.2818002	0.00781914	0.00781914	0.04595025	0.00781914	0.00781914	0.16587015	0.2535708	0.12606017	0.21592526	0.48322359	0.2622159	0.27912599	0.03923145	0.1273103	0.00781914	0.32084512	0.10500346	1.28255059	0.0769209	0.61001759	0.06634995	0.00781914	0.15963224	0.00781914	0.00781914	0.04196393	0.09711649	0.06004747	0.69224655
TG 18:0_35:1	0.14904957	0.11055751	0.00643596	0.22646603	0.43744348	0.24118599	0.30072974	0.00643596	0.24363306	0.07676845	0.22217773	0.13366543	0.00643596	0.3954833	0.84925499	0.36326297	0.00643596	0.12760359	0.0577541	0.15709881	0.08658779	0.49833919	0.13798924	0.45488746	0.0321798	0.05538506	0.04543936	0.04692626	0.14067285	0.06744896	0.1123751	0.96514824	0.62830175	0.35767981	0.00643596	0.25326142	0.08198679	0.89384393	0.00643596	1.13695198	0.04381535	0.04944878	0.00643596	0.22345473	0.27038069	0.00643596	0.21209202	0.05898659	0.00643596
TG 18:1_35:0	0.18972338	0.1444532	0.2230551	0.25530214	0.25476081	0.27313535	0.15646236	0.83487898	0.12704267	0.15896316	0.009458294	0.19970431	0.24398356	0.45301045	0.45944059	0.14767837	0.30671127	0.18085684	0.08554729	0.25937031	0.009458294	0.1503005	0.17831618	0.22839178	0.14506766	0.25562431	0.18367748	0.21159262	0.137487	0.07042138	0.32376598	0.99394054	0.19958658	0.61502943	0.39702875	0.009458294	0.009458294	0.63266134	0.009458294	3.17706015	0.009458294	0.009458294	0.80002032	0.12567948	0.12777099	0.009458294	0.27138988	0.12823922	13.18319583
TG 16:0_37:2	0.2377571	0.004296458	0.6907058	0.13275871	1.66396121	0.19781669	1.28209448	0.004296458	0.10213605	0.17124572	0.04351283	0.11601627	0.02603418	0.16700633	0.1159985	0.11353989	0.11239586	0.1150693	0.21784502	0.36916935	0.13151521	0.55630621	0.05606473	0.11126255	0.04744549	0.08723003	0.65287896	0.08414286	0.31319122	0.004296458	0.19049782	0.22722321	0.19053326	0.36965831	0.09891169	1.1222291	0.10500498	0.28930324	0.17637283	1.20763511	0.04847506	0.05849305	0.004296458	0.1233363	0.004296458	0.004296458	0.004296458	0.2472469	1.9050474
TG 17:0_36:2	1.15912911	0.44900216	0.97141569	1.51045511	2.73267872	2.17799173	1.2922037	0.18909284	0.48726798	0.14297179	0.006050696	0.57159165	0.006050696	0.08104475	0.20907244	0.44571476	0.08433137	0.49866286	0.18651241	0.98660614	0.26001894	0.53527862	0.27597858	0.52324966	0.19625694	0.18753276	0.52253076	0.89325659	0.09294269	1.6840527	0.39043096	0.51964859	0.31408913	0.56402425	0.13803425	0.7002497	1.95394474	4.65715105	0.76924928	1.31627829	0.42990187	0.03025348	0.006050696	0.29815384	0.270543	0.08391595	0.29134984	0.60100579	1.32551008
TG 18:1_35:1	0.94469593	1.73842591	1.11618907	2.39940497	3.11381915	0.88351297	1.54877891	0.18909062	2.27004902	0.97296629	0.09093194	1.81083178	0.49743003	1.72816919	2.921229	1.8457927	0.98757257	1.20355763	1.21405569	1.05681534	0.31074255	3.5342855	0.46005	1.9201995	0.71827399	0.221708	4.6922475	1.66333028	1.62169668	1.1029616	1.19865937	5.86609805	1.72769938	1.70526342	1.68164259	1.0489803	1.46182767	3.03251943	1.07236678	3.58983338	0.06746881	0.39603488	1.11915183	0.74550737	0.59496193	0.29430105	2.33311066	0.82217137	1.38444051
TG 18:2_35:0	0.10386552	0.25007096	0.22769367	0.01489651	0.73041894	0.12621315	0.1810266	1.84697486	1.39026973	0.67709665	0.69696291	2.16229241	0.53305042	1.73399724	2.40140403	1.19260831	0.94821346	1.65256111	0.67471125	1.63160338	1.13985336	2.82785234	0.49991669	1.46890105	0.51469008	0.39447854	3.69129959	2.04482245	3.02440986	0.25990273	1.3826649	5.07788546	1.45816772	0.12622013	0.35924519	0.2587245	0.01489651	0.97035733	0.07448254	3.54782191	0.47470928	0.48140725	0.59253911	0.452734	0.42082674	0.61366386	1.03510994	1.72888997	3.73151046
TG 16:0_37:3	0.22541496	0.07420836	0.86326101	0.75621173	0.50347052	0.09891023	0.14344023	0.17800126	0.39862973	0.25161915	0.10910641	0.37018116	0.31166656	0.08949759	0.1534183	0.48324222	0.13002028	0.21023963	0.22547597	0.25447375	0.21255299	1.02903907	0.009864986	0.69232744	0.08326602	0.12044908	0.84398491	0.13780914	0.38591346	0.72483034	0.20802019	1.0596911	0.1363125	0.63693622	0.29702985	0.64048363	0.10500517	0.33233252	0.07692066	0.46650312	0.13481843	0.13414128	0.20910963	0.04932493	0.28535513	0.21552575	0.28355906	0.259033	1.44393156
TG 17:0_36:3	0.71255701	0.62811563	1.03633602	2.17631019	2.88720222	1.88103149	4.58520167	0.75693598	0.7305448	0.38582398	0.009660074	0.47621846	0.20294085	0.23908751	0.68157267	0.35821567	0.33071071	0.49845705	0.10230471	0.49340994	0.69346903	0.5368221	0.13798875	0.75809943	0.08971767	0.05538592	0.68666165	0.46871423	0.43186791	2.58678645	0.37466509	1.11201189	0.15704363	1.7836658	1.3859326	0.96157149	1.68165019	7.92055873	1.69387536	0.23927553	0.009660074	0.14849487	0.47923462	0.34991797	0.10808717	0.08404166	0.14195967	0.2402791	2.77110804
TG 18:2_35:1	1.4261852	0.987431	2.2451984	2.2709811	0.8644817	1.9802066	5.4381331	1.892614	4.5052449	1.3085585	0.6377465	2.3665163	0.8114611	1.6464272	5.0809139	2.7244478	2.0947256	2.4559761	1.3849911	3.382247	2.0801498	5.9076094	0.4139659	5.1520206	0.8981171	1.7187733	5.0340679	4.0350152	1.9138792	3.2924807	1.3487581	5.2515326	2.8466533	2.7325568	1.7821779	2.2449381	1.5763297	7.6515901	0.9239731	1.7460201	1.2185188	0.3958853	2.3354532	0.1489701	0.5951321	0.5879133	3.4025522	2.8247168	2.9507583
TG 16:0_37:4	0.231527	0.021001	0.021001	0.2839097	0.021001	0.021001	0.4303151	0.567842	2.7997953	1.6775143	0.6898951	3.3346525	1.7239341	1.7278747	4.1740015	3.0876842	1.5935647	3.3045306	1.1325229	3.0433478	1.7485872	5.477756	0.5519541	4.2662446	0.8082664	1.2751966	5.3254102	2.9699041	1.5938874	0.1207142	1.3485487	6.53414	2.5917573	0.1273099	0.2970296	0.3208451	0.105005	0.1661113	0.021001	2.6925261	1.3619685	0.693021	1.5984315	0.8199894	0.9737636	0.7978318	2.235705	2.2835211	0.6922573
TG 17:0_36:4	0.00876307	0.35931133	2.24522441	0.47298861	1.42579825	0.39622177	3.15378442	0.75666523	0.1216339	0.2515973	0.00876307	0.00876307	0.20293117	0.00876307	0.39129159	0.08660808	0.18782333	0.06228614	0.17343573	0.14079223	0.43345256	0.10730033	0.04595025	0.00876307	0.07206547	0.11093719	0.15900442	0.11868238	0.10663038	1.66727975	0.00876307	0.81679239	0.23562417	0.38192973	0.73788936	0.6412075	0.42033351	1.33083606	0.46178029	0.23945689	0.04381535	0.09889672	0.79836232	0.0744836	0.05404312	0.00876307	0.00876307	0.18031771	0.00876307
TG 18:2_35:2	0.78602774	0.55654369	1.70305063	1.66102753	4.68147845	1.76831099	0.94637329	1.1204186	2.19124848	0.88643956	0.45548777	1.42769346	0.50681818	0.49422893	3.4912781	2.64680716	0.89786412	1.35762866	0.57805888	2.39581162	1.56011761	2.47047491	0.13798839	3.64884615	0.16821516	0.40781196	2.27516697	1.78200966	1.18804027	4.85626186	0.47846188	2.01525628	1.80642162	2.77947787	1.70674351	1.40561539	2.28234329	3.14801538	1.04352575	0.72584174	0.50173055	0.4946181	0.31948915	0.44734612	0.05006759	0.84003579	1.8666758	0.90160339	1.38659345
TG 18:3_35:1	0.33799675	0.01143153	0.01143153	0.01143153	0.33777373	0.01143153	0.10648555	3.75418479	2.35188835	2.25011423	0.56456905	2.20430104	0.32130134	1.53777986	3.45982714	3.93334588	1.8749625	3.2969629	1.26946037	4.37631063	2.87408093	3.38081851	0.89824189	5.52234452	1.50015592	2.20249793	3.58181096	3.58196157	4.73673434	0.56287825	2.18468612	7.94848998	2.4364588	0.01143153	0.11275758	0.01143153	0.05715767	0.09195937	0.01143153	0.98478996	0.98870635	0.97896665	2.02125493	0.29554611	0.66583093	0.78152789	3.26229652	2.12497326	3.75402971
TG 20:4_33:0	0.49204979	0.006519096	0.14036088	0.14035964	0.29503984	0.14033449	0.14030058	0.006519096	0.09198754	0.10670552	0.006519096	0.21321604	0.08625549	0.006519096	0.13811222	0.31644994	0.006519096	0.10685823	0.15051927	0.13492473	0.20241254	0.59082205	0.006519096	0.16865772	0.09030116	0.006519096	0.18166963	0.25324496	0.30303524	0.03512575	0.28184136	0.77604376	0.24126516	0.07024666	0.006519096	0.06581396	0.006519096	0.1031825	0.10930135	0.35756369	0.31186788	0.35731998	0.2250499	0.07177142	0.04399665	0.03259548	0.15566285	0.05855559	0.37979358
TG 20:4_33:1	0.16699287	0.39346594	0.005023626	0.005023626	0.78657487	0.005023626	0.005023626	0.005023626	0.55756931	0.02511813	0.005023626	0.005023626	0.005023626	0.07032845	0.21863544	0.03012877	0.005023626	0.005023626	0.0577728	0.09358631	0.04678672	0.005023626	0.005023626	0.005023626	0.03274978	0.005023626	0.12275591	0.10983868	0.005023626	0.1408855	0.06549757	0.18604464	0.06861681	0.05553898	0.11576159	0.13182693	0.07670819	0.29409023	0.005023626	0.35674919	0.005023626	0.03387421	0.005023626	0.08186481	0.005023626	0.005023626	0.005023626	0.14054193	0.005023626
TG 20:4_33:2	0.003929816	0.39346594	0.003929816	0.1139459	0.003929816	0.003929816	0.003929816	0.32745992	0.41828527	0.14646518	0.003929816	0.12280431	0.003929816	0.003929816	0.5464222	0.04797797	0.15730849	0.06140284	0.11554748	0.003929816	0.003929816	0.06140728	0.04093262	0.49168386	0.003929816	0.09838212	0.08622246	0.16492574	0.04799802	0.07033804	0.0754061	0.18604513	0.20574645	0.070247	0.003929816	0.003929816	0.003929816	0.003929816	0.003929816	0.09309708	0.0350865	0.13559733	0.06140361	0.08180514	0.003929816	0.02889457	0.08382671	0.07016611	0.32745827
TG 16:0_38:0	0.10587099	0.006841894	0.15390122	0.006841894	0.006841894	0.09890524	0.35201461	0.65590582	0.13928709	0.08968635	0.006841894	0.006841894	0.006841894	0.006841894	0.53566559	0.14408232	0.15708237	0.05946677	0.006841894	0.09207385	0.006841894	0.006841894	0.2456427	0.24602684	0.06427314	0.04919108	0.3073813	0.006841894	0.04799416	0.04329644	0.06550442	0.13956905	0.006841894	0.006841894	0.09891085	0.006841894	0.20708596	0.006841894	0.19504925	0.17679175	0.04926809	0.006841894	0.006841894	0.24567365	0.0937129	0.05787551	0.006841894	0.07016561	0.006841894
TG 18:0_36:0	0.13797757	0.22669825	0.46439683	0.003284894	0.22507237	0.003284894	0.1184565	0.003284894	0.24225311	0.04700025	0.17392031	0.09518664	0.10092894	0.08586708	0.08510144	0.06048147	0.28336598	0.003284894	0.11568143	0.07039516	0.08658922	0.08088372	0.16613121	0.07544711	0.003284894	0.10147526	0.003284894	0.003284894	0.05393991	0.36184702	0.11223634	0.15155711	0.11780867	0.003284894	0.89207025	0.08433603	0.41045167	0.59589727	0.003284894	0.04496518	0.07161579	0.003284894	0.003284894	0.0744822	0.16105962	0.03317426	0.2475435	0.06004489	2.07602222
TG 16:0_38:1	0.004539614	0.20633572	0.17255029	1.41909242	1.54487628	0.39591081	0.17725074	0.62932986	0.33695949	0.0514488	0.23851659	0.004539614	0.46004288	1.19151459	0.16781007	0.22428093	0.30608246	0.11500276	0.20747192	0.54482857	0.36729801	0.22897418	0.004539614	0.14383498	0.16510229	0.63981823	0.16513961	0.23717669	0.56367983	0.19902496	0.93243813	0.93077661	0.10867666	0.23052542	0.17909893	0.11496464	0.004539614	0.004539614	0.15384075	1.03112694	0.2977894	0.004539614	0.004539614	0.49993807	0.19156416	0.08331686	0.40748794	0.28733021	4.38972445
TG 18:0_36:1	1.87083178	0.67911194	1.77111847	2.72300401	0.64109068	2.06234558	1.18606029	0.00651481	0.48533677	0.29800511	0.00651481	0.267017	0.10131836	0.11457441	0.60432635	0.28090192	0.14175144	0.49866319	0.23136302	0.35145196	0.34686335	0.2145977	0.04595042	0.00651481	0.00651481	0.00651481	0.45242458	0.2928241	0.03257405	2.41712808	0.18722732	1.70778111	0.27485669	5.71599481	2.07781556	1.34986573	0.44361202	1.22619868	0.77688445	0.6582275	0.14237428	0.19794351	0.00651481	0.07448469	0.00651481	0.00651481	0.58298548	0.4205001	0.6921806
TG 18:1_36:0	0.7857369	0.8342652	0.8086398	1.7331262	1.5082434	0.115723	0.1314828	1.6722586	3.1771966	1.3880694	1.1939984	1.4599195	1.217946	3.7573644	1.2729356	1.8263435	1.687008	3.3931119	1.6269391	4.004553	2.6420693	3.6071314	1.2471433	1.5018207	1.1601169	1.6845242	2.0968844	3.7969602	3.3529137	0.886978	2.7767764	7.3476875	4.1276576	1.6174364	1.3706901	1.2496622	0.4255855	0.8672381	0.816839	9.6019334	0.2565438	0.4710808	1.4469542	1.7618436	0.1191483	0.3228542	3.7965064	0.4981521	21.9610899
TG 20:0_34:1	0.14004265	0.3928098	0.81603401	0.34421791	0.39239782	0.009947912	0.80261542	0.38638336	0.66570175	0.17516858	0.17193172	0.45200146	0.33713863	1.18723497	0.89102002	1.02627128	0.77865662	0.58935815	0.96283271	1.56860637	0.45613375	0.78800942	0.19538276	1.67743026	0.35744378	0.42010993	2.31554072	0.59818909	1.59594175	0.39000299	1.05734328	2.32220364	1.12943241	0.12731521	0.32325697	0.08168045	0.009947912	0.39222276	0.10051979	2.71074703	0.42413727	0.20459754	0.04973956	0.53482695	0.23744788	0.36416382	0.62725609	1.58022638	1.85068434
TG 20:1_34:0	0.28050586	0.58792339	0.31243883	0.84349846	0.68674451	3.25676416	0.26735602	0.61086944	0.23548631	0.44470869	0.35622371	0.59493598	0.32704712	0.27465023	0.94323856	0.19868283	0.14336425	0.58647556	0.24501053	0.80250287	0.41821169	0.43537509	0.21797808	0.54189404	0.06774149	0.13295622	0.77975903	1.75395954	0.47852002	0.24461949	0.76981627	0.51827548	0.32703457	0.008540064	0.008540064	0.08167981	0.07066455	0.9810699	0.10889755	1.05630281	0.23744165	0.29560265	0.33804532	0.09797711	0.39245335	0.36815065	0.53777504	0.60390125	0.008540064
TG 16:0_38:2	0.83161243	0.35231474	1.09058615	6.15075629	2.59832863	1.18778697	2.20544011	0.006329142	0.67130095	0.10900518	0.08909802	0.24500714	0.21773713	0.08223447	0.21025208	0.1397082	0.1331644	0.58847407	0.113498	0.26736154	0.07806024	0.43628128	0.10906995	0.32705498	0.03380075	0.10613739	0.44819938	0.10924854	1.15969045	0.89135989	0.21372646	0.17108991	0.05445272	0.38193099	1.25352486	1.82967073	1.99731199	0.9980053	1.07034174	0.45276261	0.11872215	0.06986815	0.006329142	0.39226256	0.06534274	0.12511702	0.006329142	0.006329142	0.006329142
TG 18:0_36:2	8.1995763	4.4183955	7.4295367	12.4434026	13.6861918	8.5676763	6.632771	0.7574996	1.7401763	0.7367499	0.1485125	2.4875137	0.3575048	1.1655553	2.0845811	1.8601549	1.2967084	2.3410948	0.4046243	2.1110917	0.2472978	3.2225272	1.0120105	1.3251985	0.493811	1.66323	4.0082528	2.4352752	2.3755704	13.4507553	0.5094296	4.850541	0.9332775	21.6637272	15.1267034	5.7285813	4.8247622	6.6802231	4.0065629	1.3162598	0.4299324	0.4366268	1.2789184	0.8202127	0.5409218	0.1260015	2.1388819	2.1350697	1.3845177
TG 18:1_36:1	4.910465	5.709861	5.771094	13.251383	13.088256	5.249573	6.484177	11.685777	13.322761	6.951758	6.605211	10.912679	5.400825	13.998747	13.980582	19.170162	23.287736	14.201903	9.162479	24.739149	12.424093	22.381828	6.148814	17.997738	5.880078	9.257562	25.99316	21.139344	20.867012	7.692854	9.712527	29.61431	13.715431	11.605163	9.5914	7.737501	4.731003	7.669957	5.250425	27.171588	9.837372	4.134188	30.529918	3.73923	2.971717	4.410379	18.739521	13.421559	8.040057
TG 18:2_36:0	0.2509466	0.8831581	1.3813954	0.3694622	4.0406007	1.2866577	1.6619525	3.8163166	6.215593	4.3632606	3.0038419	10.4041649	3.4518855	5.7426315	8.8755633	10.1906654	5.7224407	9.5268315	7.2593126	14.270865	6.8473243	11.1743538	4.0662117	12.4466577	2.5124608	3.9555413	23.1467273	14.2951185	20.6756191	1.7733073	7.6534923	22.5943343	11.9550313	0.8923187	1.0477269	1.442599	0.5253417	0.1661701	0.2309934	15.9998319	5.044361	2.4759935	4.0246339	1.9353723	2.2654792	2.7534827	6.6639489	14.5980187	9.2258433
TG 20:0_34:2	0.2377571	0.01975837	0.34561463	0.01975837	0.14516783	0.01975837	0.4307514	0.9464357	1.7043576	1.02082618	0.63784577	1.42922605	1.11541621	0.49880725	2.11975832	0.81972613	1.27577991	1.30250537	0.23178329	2.1103825	1.86894127	2.40537581	0.736033	3.10850876	0.48672101	0.77314485	3.99524441	3.09987533	1.6389474	0.66362341	0.98338576	3.92518563	1.96272179	0.01975837	0.09879186	0.12050009	0.01975837	0.16616218	0.15406851	1.85475482	1.19112739	0.37956137	0.69322678	0.44734811	0.64917414	0.33605011	2.58302905	0.92275306	0.6098013
TG 20:1_34:1	2.6688043	0.71808326	3.62703172	6.33930107	9.64270728	2.87578284	3.55327364	0.75693034	0.85217278	0.51278413	0.27305719	0.28584231	0.20294085	0.24719137	0.61016459	0.66585358	0.23615805	0.5611346	0.04344631	0.55872715	0.56083271	0.42188188	0.36787856	0.81125931	0.17950593	0.11093816	0.32676864	0.23821716	0.24436248	2.15476183	0.18722913	0.36875473	0.27576341	4.71502075	0.50267713	2.72485912	1.57665612	1.0352329	1.69410659	0.47873169	0.13017881	0.14847689	0.47971303	0.44734612	0.37863212	0.25196821	0.44117464	0.05997532	1.92429305
TG 20:2_34:0	1.43525441	0.01978131	0.10835595	0.18936546	0.58344822	0.09890654	0.23027206	0.01978131	5.94129625	1.34203769	0.4927285	2.66750345	0.85017095	1.46700119	4.37235176	2.36150605	1.40782212	3.39993324	1.21394754	2.69311429	1.12666207	3.65172894	1.51773891	3.2588389	1.16740154	1.43270037	5.49499386	3.05445175	2.96962026	0.01978131	0.63693919	5.56811921	0.95126067	0.76400706	0.01978131	0.32078535	0.31533029	0.33232976	0.15407282	2.75226993	0.48680963	0.57741919	2.69794976	1.4737769	0.97360057	0.33592222	2.31879073	2.944746	0.69225728
TG 16:0_38:3	1.1877156	0.32331321	3.62488729	5.25403824	8.20610188	2.87099549	5.31196422	0.00478238	0.85217967	0.0239119	0.00478238	0.47621335	0.00478238	0.39499611	0.42601729	0.7870035	0.23616051	0.08746472	0.17343692	0.00478238	0.00478238	0.63958893	0.00478238	0.16481942	0.00478238	0.19950944	0.44360431	0.20623431	0.3239887	3.95930614	0.11239005	0.44526119	0.39278775	3.18549104	1.55345019	4.26829243	1.21324359	2.82721429	0.84702858	0.23927589	0.14322794	0.00478238	0.31949015	0.00478238	0.00478238	0.21004247	0.29163932	0.12027262	0.00478238
TG 16:1_38:2	0.13772375	0.01978217	0.17255029	1.52469922	0.83180638	0.01978217	0.14343897	1.74133695	7.25210452	1.88380636	1.27512668	5.14548024	1.41959276	0.8962612	7.07022266	4.1776567	1.88999693	2.90932778	1.09819565	3.87552123	1.90646045	4.60732046	2.10117303	4.62429038	1.59254765	4.102496	7.70586367	5.58306414	4.20984201	0.12089601	0.54945656	6.55784231	2.2251389	0.1273103	0.09891085	0.15978593	0.10500346	0.01978217	0.01978217	1.91474332	1.4335835	1.05738404	4.79716871	0.49180369	0.54091962	1.21791795	5.29733896	2.96582889	0.69226048
TG 18:0_36:3	13.5765525	6.74106744	13.28410879	17.98979608	16.9496294	13.20851861	8.24987232	0.004915626	0.48690473	0.15093738	0.004915626	0.09518681	0.10131829	0.17122331	0.24553814	0.18162776	0.06986067	0.4988324	0.14093275	0.14573579	0.13396462	0.10730019	0.004915626	0.15147561	0.08971769	0.27706857	0.66435765	0.77214499	0.04609385	26.63441704	0.04538953	0.44526045	0.039064	16.96711363	31.58999024	7.18431514	4.84529341	8.9681888	8.35306517	0.11954894	0.07161354	0.004915626	0.15470704	0.14863776	0.21629628	0.04195812	0.1328353	0.29899542	0.004915626
TG 18:1_36:2	15.229413	17.633724	24.471634	50.440201	42.959802	20.009213	12.776585	29.333956	19.394651	10.818774	8.595085	12.764269	7.673808	14.351358	26.055937	35.463979	27.308775	23.909683	13.073537	49.6025	24.91007	27.590937	8.13431	32.497798	7.032229	23.010876	36.895492	31.806803	22.509603	47.173196	12.163613	41.71931	25.484619	45.807076	29.328067	25.79368	19.06132	30.223465	21.203075	18.354116	20.674026	12.353773	72.940073	4.885312	5.619101	9.71244	35.634058	22.98927	114.270899
TG 18:2_36:1	6.957751	4.749864	10.690874	10.857205	33.165273	13.924275	4.646395	31.2584	19.002464	14.503311	14.836164	33.855889	16.978687	19.262235	38.295562	42.972245	26.632428	41.630651	20.544041	83.058796	37.821184	34.970036	18.115107	45.96083	12.208027	20.064351	83.105911	61.307263	91.947339	29.131069	20.000386	77.640002	37.985878	14.778891	7.426896	9.140104	6.529824	4.928331	5.815177	31.128291	24.130272	16.976454	25.131951	7.257192	9.766968	16.541986	35.06204	68.722487	41.789389
TG 18:3_36:0	0.008912078	0.008912078	0.20271701	0.26318693	0.008912078	0.9557472	0.15995264	8.77103518	8.0852017	7.98767896	3.75131489	13.24082011	5.42597222	7.72624789	18.90534269	20.53893193	7.34366827	14.40013371	6.50936604	34.92094852	16.34061875	13.46081853	4.92900774	21.17422453	5.69255624	9.63074897	19.05723093	24.37148246	20.75830117	0.45010548	12.42909358	52.53951966	17.62968818	0.008912078	0.11292705	0.09201258	0.04456039	0.008912078	0.008912078	8.30506481	8.68501025	5.13892015	7.90265171	2.41927127	3.3114725	5.05220342	18.33349913	14.67295177	1.05228505
TG 20:1_34:2	3.36438413	2.1595516	1.47097696	8.83345745	5.24965672	7.99305462	2.67310658	0.21781378	0.003631464	0.12060812	0.003631464	0.03820922	0.003631464	0.003631464	0.12652812	0.37988995	0.003631464	0.1349283	0.10120686	0.20259063	0.58524761	0.08433087	0.02811261	0.003631464	0.003631464	0.08679201	0.23097408	0.42216233	0.08001796	3.27041637	0.16886322	0.003631464	0.09653492	1.78551141	2.44541824	1.71699209	0.83013819	1.7673367	0.98113089	0.23695224	0.0778513	0.003631464	0.05622004	0.07228041	0.003631464	0.17958192	0.31155908	0.12669051	0.43802165
TG 20:2_34:1	1.6826074	1.1772419	3.5955463	5.0893191	3.3359485	4.9209042	2.9069298	1.3663192	6.0213082	0.9967016	0.8026803	8.0892863	1.3073403	1.1731988	2.4529962	3.8469007	1.6127848	4.5125048	2.4522995	4.3709171	0.7866753	2.1797773	1.9621162	5.1235894	0.4397181	2.9035489	3.0624274	6.8479773	7.9402207	4.5828714	1.1122132	3.4291718	3.3700462	1.6581027	2.7814631	2.6162031	0.679143	3.5334836	0.1233831	2.3392145	0.7283874	1.7184857	9.8338453	3.1390687	0.9811334	1.0531022	1.1773398	2.188712	0.02467662
TG 20:3_34:0	0.14004319	0.19610903	0.61235821	0.98125086	0.49071711	1.1678487	0.71377451	0.39198397	7.27997514	1.16559636	0.44602985	4.0466712	0.98081363	0.8240752	3.71428462	3.86154327	1.87577866	4.41391823	1.22614245	2.76508851	0.74560058	2.67855078	1.41700174	4.03320459	0.74433993	2.26319404	2.35968015	6.68793748	5.93047127	0.73561698	0.51335429	3.76206639	1.71989831	0.12740019	0.32688361	0.25089144	0.07538482	0.18733262	0.10890589	2.18844565	0.71304825	0.97426865	6.44251957	2.15794133	0.68195797	0.61441501	1.27566154	2.79262612	0.01507696
TG 16:0_38:4	3.32680796	0.97006146	4.52916398	3.7856379	6.77262517	2.67318002	6.74805553	0.01408503	1.00717608	0.14669504	0.17819626	0.61325745	0.32704686	0.07840438	0.52736561	0.34842706	0.41824636	0.19628475	0.24500841	0.0891206	0.15975879	0.01408503	0.01408503	0.65409318	0.13530618	0.16337531	0.55781385	0.54657471	0.71353994	4.55777927	0.08547247	0.23276032	0.16352144	1.65656504	2.55448197	4.81015877	2.00639737	0.24611234	0.5389081	0.51399063	0.40075746	0.57282826	0.67763124	0.01408503	0.13068782	0.185831	0.07042517	0.52827349	0.01408503
TG 16:1_38:3	0.11869947	0.01538418	0.51816697	0.5538727	0.71308181	0.46810494	1.00494258	2.27135252	9.86226754	2.0802569	1.00229277	7.04634161	2.02789013	2.66883246	10.48613614	5.57004689	2.2611683	3.36681566	1.50299553	3.86981488	1.73354039	5.18238534	1.50900033	9.05413787	1.48038679	4.49055034	8.8640625	3.52749054	5.07566016	0.31003903	1.03985954	12.60696534	2.9845447	0.25500291	0.09891094	0.64016813	0.22199336	0.16616262	0.07692091	2.19391054	1.86354611	1.13851068	9.04677494	2.01305457	0.59496964	1.38599496	5.49742034	4.63283471	4.83242921
TG 18:0_36:4	6.73085505	4.7580239	9.08852453	5.62990982	7.95211134	6.75763593	3.67145238	0.18909062	1.09541931	0.12844879	0.27340235	0.571686	0.010201	0.12665118	0.59621547	1.08977255	0.09341071	0.24951839	0.05775439	0.95918309	0.51970231	0.32189655	0.2759775	0.1514788	0.08971769	0.44358542	0.38044754	0.53284643	0.36952586	15.74196536	0.07496416	1.33645018	0.35343586	6.22551726	17.2630884	4.29803904	2.56513473	3.72470086	3.05167321	0.11954685	0.49850523	0.09880954	1.278919	0.14918808	0.05404312	0.010201	0.38875481	0.21373399	0.69224505
TG 18:1_36:3	22.321409	19.352219	29.516816	42.184479	40.047295	28.192352	20.675363	40.944119	11.299118	9.18649	5.077509	6.087802	4.511319	6.87212	17.351193	26.180137	20.579648	15.71856	5.737076	42.845079	26.873428	27.078603	6.402345	25.35673	4.277449	16.499173	19.088057	21.284929	9.856436	57.069539	5.38322	20.347901	15.96392	39.806549	39.051761	20.724612	23.166372	21.604433	18.072332	5.400931	19.040269	8.720814	68.360377	1.917581	2.217221	8.230605	24.29575	11.63165	25.699848
TG 18:2_36:2	23.270306	15.084092	31.771438	32.854687	88.462543	39.568041	16.712228	77.41557	21.533503	23.520599	15.183705	34.265129	13.878636	15.445404	47.317907	57.632121	32.879205	43.782187	20.233173	101.621517	54.459644	35.531136	18.155076	66.359851	11.313572	31.84712	87.597074	64.221822	107.308258	98.952707	20.107911	64.535656	49.024408	51.53194	28.130017	22.5734	26.642644	15.448859	15.647007	15.855326	45.41885	19.532101	39.34409	6.018614	12.235833	24.083874	56.702357	78.366568	81.697594
TG 18:3_36:1	2.0269742	0.22019	0.506333	2.8785568	2.0264433	11.4813789	0.2236178	58.7640893	24.1390433	28.8424382	13.7459405	39.0420271	14.2588561	15.4417371	57.3235386	63.3095347	31.7942174	48.8163352	20.0795399	156.2281041	70.4128859	47.1241515	17.1574598	81.5109428	14.4227954	42.1062361	76.7552493	65.2777966	85.4432069	5.1770302	29.0481788	116.7540409	55.129301	0.9984096	0.6674753	0.8286702	0.7958725	0.1377356	0.253435	11.9961859	42.1061006	23.3569138	35.416947	4.5452115	11.31365	20.3064597	75.6352369	59.3486434	16.2120064
TG 20:1_34:3	0.420549	0.3928098	0.81737434	3.18963284	0.78479625	2.06487631	1.15770053	0.94842924	1.56545456	0.84619459	0.28931985	0.58654449	0.51805124	0.06756518	5.69900669	2.27933209	1.07863883	1.62076076	0.91177204	2.64161423	2.63349444	0.78791085	0.28118051	1.57655105	0.63289815	0.96494422	2.54015945	2.02621041	5.26759031	0.16359903	1.01300751	4.4613855	2.21929475	1.1481205	0.81770032	0.22908665	0.22638085	0.58892425	0.65409126	0.65559497	1.24522504	0.64304362	0.56270844	0.43412685	0.22024511	0.53856558	2.02548743	1.01333534	0.25295685
TG 20:2_34:2	2.80378855	1.15813379	2.61488092	4.16521632	2.74737651	8.28977242	0.9813997	0.008540236	1.51028537	0.21805719	0.08910212	0.73538984	0.21781315	0.07840438	0.28019082	0.28338021	0.23849743	0.58856126	0.73575794	0.89200574	0.26631827	0.76300525	0.5293238	2.09152331	0.20301084	0.24530703	0.67721811	1.09348967	2.01387864	4.33225001	0.08560975	0.84410953	0.4233714	1.53021107	1.63638766	1.44552958	1.20722234	1.47473901	0.43595341	0.27915407	0.71305468	0.238398	4.39774657	0.58826353	0.19622555	0.30978132	0.34338631	0.52803886	0.008540236
TG 20:3_34:1	1.4016855	2.3556828	1.466207	3.6798736	3.8268217	3.847365	2.4908766	1.1611125	5.8504844	1.2614394	1.0008901	6.1365421	1.3081872	0.627832	3.153756	3.8186089	2.1505477	2.9425159	1.4714979	2.5930865	1.0115973	4.0334779	1.0355946	8.067326	0.3722199	3.7615234	3.466176	4.47948	4.1038226	3.5973845	0.3012928	2.6501159	2.9434034	1.7889241	1.2199834	2.3709617	0.6034685	1.373903	1.1965429	1.2073043	2.1391491	0.5730738	14.244544	1.3727108	0.5875671	1.5485334	2.4529994	3.2457154	0.06025856
TG 20:4_34:0	0.4764947	0.1320766	2.2257104	0.3209604	2.9710274	0.7918583	0.8614973	1.7656901	11.2468842	1.3238111	0.6244893	7.3579071	0.7630002	1.1771387	5.4261407	2.7333484	2.0959751	5.1004765	3.4337887	3.1221407	0.9051956	3.8156718	0.9265171	4.5788187	0.7781419	2.6983712	4.1034753	5.1073673	4.4168511	0.6644778	1.2833368	4.6764533	2.997638	1.1469302	0.9902972	1.3062451	0.6306575	0.3323294	0.6160584	2.2638334	2.3765977	1.6367138	18.3144755	1.9565396	0.7849033	1.1151713	1.1146988	3.8193547	0.02641532
TG 22:4_32:0	0.20770895	0.08969236	0.51764817	0.17321263	0.35616427	0.09890736	0.57419027	1.51330167	2.91853233	0.37636716	0.27312785	0.9530027	0.42108893	0.64267405	1.85120559	0.36586762	0.75597285	0.39209097	0.6359884	0.77500314	1.0403337	0.85904689	0.39180865	0.75017382	0.53416176	0.61006929	1.58514299	0.80811268	0.59402003	0.01793847	0.26219456	3.76831381	0.58905693	0.5484106	0.01793847	0.48102513	0.42032917	0.13137687	0.15407282	1.30550077	0.5733508	0.3958822	0.41264825	0.67101793	0.37862919	0.29396169	0.92915726	0.54078111	2.07876553
TG 16:0_38:5	2.73259849	0.89771059	5.69979343	2.07120006	5.94208657	3.71815782	11.61923014	0.004915744	1.09580555	0.11741981	0.004915744	0.09507167	0.004915744	0.14828439	0.42569012	0.18163017	0.23616229	0.06228011	0.057754	0.28179204	0.34660356	0.21492288	0.13798987	0.07573864	0.08985191	0.04878731	0.38044757	0.47526257	0.53992094	2.53755471	0.07496328	1.11348711	0.09155405	4.33274801	3.16841249	6.09265033	1.15599127	0.66516603	1.39069723	0.41877802	0.28667315	0.19794275	0.004915744	0.22367164	0.05404312	0.004915744	0.58327846	0.42068305	1.38643982
TG 16:1_38:4	0.07246208	0.089693	0.69058393	0.56781836	0.47526939	0.29701825	0.43572961	5.48932247	12.27436324	2.25472918	1.64068531	5.58293297	0.56517613	3.31165016	8.68894953	3.41080913	2.26013179	2.94443034	1.84986094	4.50982404	2.6859657	5.155558	1.05781993	6.49647401	1.25738492	2.63173976	9.96890107	4.05090876	4.3535404	0.60411933	1.50491092	11.73111448	2.98215141	0.12730988	0.27266683	0.80138598	0.73565737	0.79089798	0.01449242	2.99175598	1.79208092	1.23740546	8.92884236	3.26094352	1.02780098	1.09191041	4.76333685	4.42136357	7.62103204
TG 18:0_36:5	0.22984427	0.33953446	1.39318301	1.06517808	1.09384085	0.6035525	0.94878642	0.75693275	0.61756661	0.40263431	0.25234614	0.5716891	0.10131829	0.3447165	1.27779135	0.9079708	0.66156861	0.06228786	0.11568143	0.22458417	0.26001992	0.01080861	0.09203816	0.8338074	0.22442758	0.41416541	1.55968896	0.76522811	0.80996044	2.97088741	0.2996844	0.79835438	0.23562385	1.24937811	2.37825788	0.08432034	0.41050628	0.74540043	0.58251325	0.11972872	0.4301179	0.09889712	1.93207188	0.29837891	0.05404307	0.0813913	1.06915134	0.24310389	2.56407552
TG 18:1_36:4	9.42393582	4.36274594	13.30553697	17.97358587	16.93376752	11.43764011	12.71301952	11.55985962	0.67441401	1.10963938	0.3581279	0.52243869	0.37975012	1.13323679	2.65420028	1.71034837	2.15099919	1.25131329	0.51379827	7.00991755	5.51429905	1.35417379	0.26734054	2.43123884	0.07242624	1.77862154	2.00328868	1.76518634	1.2019873	35.96817599	0.8323433	2.42483415	1.7290391	18.1186357	18.24735636	9.10172128	10.98487935	12.90695891	8.72835454	0.42350393	2.980607	0.14559163	8.06615277	0.50308952	0.19156289	1.50409102	2.58024161	1.14935153	15.10133678
TG 18:2_36:3	74.15885	33.02185	1271.970159	1280.45665	104.499444	76.119429	807.729898	97.990526	13.126555	15.672296	6.78378	17.535345	6.778406	6.870336	28.347816	40.584278	17.668529	18.562694	8.634208	72.005975	44.740005	17.913696	8.142791	50.404182	6.034149	19.185374	42.223403	31.953998	45.66945	348.746372	9.191154	27.432802	25.148149	75.771318	161.878813	48.419264	78.730442	189.486127	15.430143	6.833908	27.2831	9.836417	23.326594	3.155128	6.47534	19.103136	42.866511	36.586412	79.051027
TG 18:3_36:2	3.039516	1.129946	2.633755	17.022476	7.089333	51.658355	2.399049	34.44863	68.841243	67.369115	30.718664	213.809011	107.959784	955.280631	543.930366	1108.698358	64.748098	284.310363	128.311494	512.106902	740.669834	125.15169	51.187595	12419.44954	43.393579	126.310596	282.183759	218.327665	86.470166	25.311302	2253.90901	314.573096	280.635797	5.133989	2.087999	2.486834	2.170954	1.470606	2.709132	41.663016	3368.789193	202.874948	316.125515	14.040034	178.496099	97.14664	129.582773	219.703746	8.985582
TG 20:2_34:3	0.5823474	0.39280697	0.16327842	1.91833112	0.29437134	1.48045373	0.42364533	4.83361889	4.78682339	3.9754835	1.25619734	2.87876278	2.41749161	1.77744739	25.64158151	8.16393611	5.57529658	5.62382902	5.26783154	17.35950683	13.27136445	5.04951836	1.01334903	10.12886325	1.92629239	4.14908894	10.54837043	13.32672216	15.38388148	1.22643765	2.37247621	16.37880146	6.03045968	0.38258003	0.16344173	0.40864371	0.07538665	0.19611294	0.01507733	1.60885304	7.16900717	1.71456404	3.47934	0.9929485	0.99962069	3.65666142	13.685012	9.55194816	1.139946
TG 20:3_34:2	1.12118249	2.60649391	2.45160962	2.94449353	3.01970837	3.25673753	2.67631032	0.58050248	1.34258623	0.26478166	0.0108906	0.44861156	0.19717065	0.11772562	0.28026444	0.21027089	0.05925361	0.28330624	0.85826527	0.98139414	0.37271756	0.54485632	0.05445301	0.21781327	0.06770389	0.57254689	0.35856909	0.21883177	0.44616462	3.84240974	0.12836176	0.59855825	0.21797439	2.9328628	1.96375697	2.04382728	0.52814301	0.39222239	0.87223491	0.0108906	0.71304934	0.08176454	2.37374384	0.0979933	0.06534389	0.18582888	0.53958359	0.806416	0.0108906
TG 20:4_34:1	13.2685264	4.7185799	8.0082681	7.3059177	9.1418045	9.5989727	17.0046215	4.7079207	13.9330501	1.6976414	0.5351241	4.6595255	0.7862914	1.2557691	4.2605999	3.1538733	3.2255928	4.0219044	1.9618467	2.6765387	1.3846375	4.6875803	2.016729	8.2850866	0.6767397	2.698619	2.9083457	3.9373069	4.4605971	2.4503882	0.4706635	3.8363075	2.9978479	3.291497	2.0246962	4.8725462	0.9916305	0.826325	2.4032554	1.4336949	2.9705694	2.1280208	14.6971003	1.4711	0.7847105	0.6809247	1.4545256	3.928693	0.0941327
TG 20:5_34:0	0.4913144	0.01288163	0.01288163	0.28114411	0.39328648	0.43758249	0.56161988	15.40542049	21.86236851	2.708445	0.63910946	3.40901619	1.47644507	2.25257063	19.14634871	5.13892354	3.61888588	6.32225417	5.08911256	4.38396749	3.23137467	5.1017599	3.66820655	15.2724432	2.06528757	3.18508902	14.62756419	8.5762126	6.68373461	0.10561209	3.08142213	15.53299192	4.68817259	0.14070495	0.01288163	0.06440816	0.01288163	0.10303998	0.10913791	9.59857667	0.9834747	1.93274418	6.65663554	4.83466463	2.38850398	1.38831198	2.79582301	7.44450395	3.114307
TG 22:4_32:1	0.006549666	0.006549666	0.17312509	0.27395388	0.82051738	0.006549666	2.10073026	0.006549666	0.69309487	0.03844001	0.006549666	0.12298412	0.006549666	0.03511151	0.006549666	0.14407931	0.11770571	0.006549666	0.11572109	0.09358631	0.09371347	0.12281355	0.0496333	0.08810666	0.006549666	0.04919108	0.3684411	0.27492897	0.006549666	0.006549666	0.03274833	0.27898489	0.2057463	0.1665651	0.05315419	0.11341087	0.006549666	0.27321453	0.29480165	0.27430415	0.03504502	0.03387421	0.12298961	0.081866	0.006549666	0.05361986	0.04734397	0.35103298	0.32794364
TG 22:5_32:0	1.43190395	0.18786138	0.51950025	0.68468003	1.21917689	0.74460044	3.16831825	0.14739864	0.47861167	0.08747764	0.005466574	0.10633013	0.005466574	0.11049388	0.5320728	0.04783251	0.32140198	0.04704851	0.13685021	0.005466574	0.06833656	0.005466574	0.0312113	0.15954977	0.04913247	0.03188637	0.1905143	0.005466574	0.0574248	0.29457897	0.18432572	0.1852435	0.14727051	1.72324392	0.15962204	0.17019593	0.005466574	0.005466574	0.36839191	0.07664504	0.0406119	0.05314344	0.45957937	0.11490059	0.13008666	0.06848233	0.06746556	0.07786655	0.44877368
TG 16:0_38:6	3.20776033	0.89773602	3.10899295	0.37873485	4.27808467	2.17771339	8.47111763	0.22098715	0.42562532	0.05833761	0.03538627	0.2115296	0.11213793	0.14678889	0.85108765	0.28724317	0.45026611	0.61219907	0.47237998	0.17936916	0.40250108	0.73217457	0.39018612	0.51862607	0.03795307	0.12120328	1.23869685	0.57089872	0.54182861	2.20950006	0.14731592	1.11201598	0.77330929	2.42156672	2.67326722	3.20651668	1.68197245	1.82975124	0.76966565	0.62991554	0.2032985	0.26603621	0.38272296	0.22798523	0.20939384	0.007077254	0.54022707	0.23670872	1.91793373
TG 16:1_38:5	0.35645783	0.01978217	0.58920015	0.18916094	0.17800314	0.39622514	1.21947899	3.2179554	9.61825432	1.97014084	0.54680445	2.47712086	0.60851842	1.58159347	7.49602846	2.1190815	1.98442035	2.83062913	1.33942564	2.11380019	2.34042011	3.54181075	0.87401928	3.41189706	0.67368993	2.55023857	7.2892228	2.73272262	2.04911089	0.42286593	1.38616969	8.31581531	2.74902934	1.52925431	0.09891085	0.01978217	0.42064748	0.33282423	0.15384112	1.79502069	2.00694067	0.94041428	8.44780984	1.34227331	0.86550851	0.84003577	2.52763496	1.56266761	8.6370284
TG 18:1_36:5	1.56824052	1.2515129	2.91543388	3.20604998	2.14813803	1.82358592	2.66973014	0.94659094	2.43524645	0.51995518	0.18208483	0.85488341	0.10131829	0.09875704	1.39611487	0.54489051	0.09454633	0.49885009	0.11550808	0.98639804	0.43344895	0.85268096	0.50010644	1.05773702	0.13471149	0.16632414	0.75569242	0.17820305	0.37776466	9.52023562	0.44955329	1.55918979	0.23562453	3.21299996	4.05892824	1.34462429	1.86571949	2.60923539	0.86468902	0.17950304	0.43004856	0.09904431	3.19777409	0.37286747	0.009660216	0.009660216	0.38299918	0.3606418	0.69225103
TG 18:2_36:4	10.4012801	4.4295707	14.5064205	11.4324438	33.4792847	17.2767537	8.7178671	25.5189895	3.0944303	4.0738288	1.3936514	2.6593598	1.0325431	2.1816593	7.6972132	7.0069963	3.5093327	3.96637	1.9273897	18.932853	11.4832519	2.8648772	0.8039349	5.6547812	0.6289664	2.7599024	7.7285286	3.8401676	5.6350832	80.1109955	1.905701	4.2031328	4.9833967	21.1658384	15.2592209	8.4525121	13.508948	7.3224718	5.3730032	0.9679764	7.0360682	0.4263432	5.2673878	0.6583015	0.7328377	4.5268243	11.0967604	5.303439	26.4343215
TG 18:3_36:3	3.2592744	2.4529532	4.4573059	14.5695368	7.7606602	48.1522388	1.9725899	127.0856325	15.3047626	30.864589	9.6025801	15.2160518	6.8068288	4.7062099	39.5073677	52.2083515	15.1938118	19.4248966	5.7129992	244.9470256	145.2729009	24.3797323	6.5251091	66.4882455	6.8246161	29.7917927	34.8597416	30.7610477	36.99854	41.756776	11.2558451	45.6935114	26.787589	4.4712115	2.652172	1.9013536	3.1092261	1.0858971	0.9236584	3.0968489	36.3560194	14.6129898	28.090481	1.963736	6.5421229	22.7214924	79.6066385	25.2474875	19.3546393
TG 20:3_34:3	0.28008462	0.01782431	0.22050004	0.01782431	0.39269309	0.88812325	0.08912156	12.70099595	5.24884032	6.71345018	1.38147751	3.25244446	2.24471644	1.35048148	30.54950908	13.42040144	6.07288886	5.04904313	5.67335111	26.74190788	25.14694377	6.4997839	0.84428483	17.266729	3.25342833	5.01735061	10.15464045	13.22103992	19.24984151	0.4905734	2.70950009	13.32743142	7.81542263	0.25457357	0.49032089	0.13817519	0.01782431	0.19611294	0.10890589	0.87524307	14.16623392	1.81501051	6.41532166	1.15757801	1.14509311	5.486705	20.10082742	8.04103824	2.0215506
TG 20:4_34:2	11.31198843	1.93048394	7.68443452	5.90065438	7.47436897	8.97408933	17.93946212	2.74623118	0.67129717	0.51395565	0.01352039	0.61325596	0.10890669	0.23544948	0.70077059	0.42075767	0.41807205	0.39257003	0.73576146	0.98137874	0.2663223	0.87223927	0.0887518	0.7626703	0.06760194	0.16735155	0.55781301	0.63597486	0.71382285	3.90753897	0.47054975	0.47017932	0.59963217	7.10929293	2.59116121	3.03005867	1.09185967	2.16894714	1.04465994	0.07538602	0.59432836	0.32729555	5.42615897	0.58854835	0.01352039	0.30959187	0.39254514	0.60390142	0.01352039
TG 20:5_34:1	3.19650453	0.39346744	0.84156823	1.28837349	0.88536073	2.80966701	1.96587799	26.87833265	30.95201976	4.20721879	0.73748955	4.60978107	2.63385196	2.63588326	23.78357455	5.40274775	5.11382532	5.34737447	3.52783664	4.82459871	4.11170122	8.59575239	2.70413241	19.91821869	1.67179943	4.16276939	14.8125533	8.07918222	7.75647104	0.79154554	2.8848817	13.35198389	6.75538069	0.31826773	1.12570136	0.52548933	0.21863311	0.51621316	0.07662811	5.96376027	1.94732812	2.20394045	10.43237483	3.75339978	2.20121185	1.90894992	4.31257825	6.532129	2.25010601
TG 22:5_32:1	0.47805217	0.04980656	0.08656221	0.27395388	0.4102579	1.63351502	3.64089941	2.95009203	4.18278442	0.5557501	0.09823371	0.73756782	0.21007373	0.54214078	2.73120993	0.52819702	0.41361045	0.98336449	0.52001175	0.37461796	0.61916685	0.55334847	0.12292088	2.08733935	0.09834661	0.2462472	4.79402016	1.09938947	0.37391827	0.44175152	0.86426949	1.30259026	1.2550146	0.67024837	0.15962188	0.17019533	0.005457714	0.27364007	0.07358961	2.23655362	0.10525975	0.13559856	0.98354664	0.08167977	0.70250166	0.22892852	0.52403642	0.77244821	1.63877231
TG 22:6_32:0	22.96788958	0.54719632	0.95297184	1.77967694	2.32453161	6.55478585	5.3470154	0.14562415	1.1702696	0.12638848	0.03456394	0.37247314	0.61551817	0.14728695	1.31524138	0.28728839	0.38582571	0.42386278	0.04125601	0.41887588	0.2735501	0.45063645	0.03543269	0.38756999	0.19645958	0.22339599	0.9052632	0.61638843	0.10816178	1.25138607	0.04545359	0.43238752	0.0736902	0.76620143	0.95773098	0.39688836	1.43294188	0.47008426	0.81015309	0.26808584	0.35849275	0.15958981	1.18233964	0.15317302	0.08811769	0.06987235	0.33773415	0.1196904	1.57582928
TG 16:1_38:6	0.237758	0.007085826	0.3456147	0.47299317	0.35653969	0.29701924	0.58661342	0.58937199	3.24487273	0.62225254	0.03542913	0.58529132	0.68384029	0.84703158	1.11711584	0.16601169	1.28598484	0.94196288	0.34698874	0.53864145	0.9575302	0.45063486	0.4849714	1.03674264	0.36827894	0.28726395	5.00238519	0.96849628	0.56133158	0.06035766	0.91215634	1.23328565	1.02822506	0.007085826	0.4948521	0.14828342	0.10500498	0.007085826	0.15407279	1.60873177	0.081223	0.69149593	0.38305906	0.39464647	0.39633447	0.1702341	0.81039513	0.63809294	10.54287111
TG 18:1_36:6	0.13079405	0.13894111	0.22328242	0.30558011	0.009189908	0.33156361	0.45450213	1.51443292	1.32448958	0.53686211	0.45504988	0.19037164	0.20263674	0.14755424	0.59647046	0.16729317	0.70877574	0.31180464	0.05774912	0.63420021	0.25962126	1.18158553	0.04594954	0.88754208	0.22454802	0.7206711	0.92565019	0.11868307	0.54008814	0.88698528	0.05792269	0.96513779	0.27485632	0.06321938	0.56458101	0.26920923	0.10074288	0.15799406	0.009189908	0.11954758	0.28667449	0.19794346	1.43866135	0.0744836	0.27038168	0.16795687	0.29134805	0.35744487	3.46538286
TG 18:2_36:5	2.30828997	1.0002881	3.29918119	2.60009874	6.1691508	4.24840819	3.7861541	2.21985549	0.41022383	0.3413305	0.0435112	0.12300362	0.17232406	0.11098516	0.37746753	0.15133808	0.09338344	0.14698041	0.0807699	2.44529234	1.53425528	0.17908203	0.02799044	0.74085471	0.004372986	0.05604406	0.51962767	0.13820266	0.40272951	21.28086341	0.12779745	0.47835475	0.19053204	3.66395283	3.74206378	1.75708669	3.62763016	1.53956959	1.81304022	0.08232745	0.28897727	0.08769727	0.64735975	0.07532176	0.05538399	0.49282114	0.78642674	0.42162648	2.8631424
TG 18:3_36:4	1.7511087	1.0169237	2.8364946	7.9160231	4.5128114	12.4371478	1.4394907	50.2071775	2.6282904	8.434376	1.0860665	3.5394673	1.9936882	1.5377762	11.3168982	11.6909083	3.2906438	4.311162	1.9732783	64.2570738	36.6560481	5.5837052	1.1677421	9.8077981	0.9580036	4.9130635	6.8151728	5.729144	5.345136	26.5625923	3.0013136	8.8313188	7.9968283	2.92649	2.110589	1.4081693	1.1577696	0.5636258	0.1282227	0.3707995	10.6651054	1.2478177	7.4503435	0.7220566	1.079775	6.9015196	20.8341286	4.7083576	9.2395192
TG 20:4_34:3	2.458789	0.3928746	0.5618624	0.4215054	0.9809711	0.1403581	3.0589116	11.3020879	2.5781479	4.8621326	0.8201975	1.2559127	1.1396012	0.6870371	22.572335	8.1011732	2.8186996	2.5979766	2.7353229	27.61954	35.7520244	3.6531655	0.3657539	9.454261	1.8976017	2.3105555	6.9844608	7.934716	8.4997016	0.4576188	1.6885267	4.3314634	5.7890588	0.4923589	0.4626999	0.4610957	0.4369384	0.02807162	0.2017635	0.5355521	10.1188045	0.9029223	3.1736544	0.8284806	0.4841648	4.3988389	14.5634732	4.444162	1.8052956
TG 20:5_34:2	3.19643004	0.39346744	0.42150078	0.51587	0.88407084	3.79345655	1.13358295	5.24428655	4.46136888	0.7303715	0.33950436	0.98018708	0.42178432	0.42186269	2.86859337	1.0537035	0.82607016	0.79896702	0.63620515	1.31160573	0.74928839	0.73762463	0.81938995	1.33020548	0.13109749	0.4923519	2.08954248	1.2644801	1.15294636	1.12291408	0.7210665	2.326185	0.99437067	1.19523961	0.98327739	0.06581396	0.21863311	0.20406069	0.21844056	1.3978473	0.63219213	0.16947035	1.78252334	0.81913679	0.56199956	0.52061744	0.237005	0.77245876	1.39982993
TG 22:5_32:2	0.3001951	0.007619394	0.08383362	0.22148333	0.39987505	0.28497758	0.38210876	5.57272217	4.69303759	1.47752998	0.1474983	0.37679177	0.28111947	0.38654019	2.84094238	0.57632027	0.70794175	0.77708481	0.6360185	0.28103508	0.60878959	0.67603017	0.0818616	2.82766167	0.22267119	0.44316117	4.05165613	1.36877034	0.67268436	0.07358829	0.75408381	1.16314504	0.85724141	0.47787899	0.007619394	0.11335073	0.007619394	0.007619394	0.1197709	1.1068544	0.14045411	0.21647211	1.24780864	0.65564133	0.74928688	0.11567297	0.61604239	0.91299772	1.63875499
TG 22:6_32:1	6.25371245	0.26940258	0.51809542	0.27395388	1.77765373	5.0600483	1.14575111	0.51556281	0.31917775	0.0748287	0.00553171	0.00553171	0.06832243	0.00553171	0.24569855	0.14364542	0.00553171	0.09409747	0.00553171	0.05332758	0.13687766	0.11253275	0.00553171	0.07971494	0.09819256	0.00553171	0.04759294	0.04398107	0.00553171	0.9573239	0.07360706	0.03085555	0.07357986	0.86186988	0.63848809	0.14030076	0.79576014	1.23074587	0.29458104	0.00553171	0.10982229	0.15958699	0.15315501	0.00553171	0.00553171	0.00553171	0.33773229	0.07983383	1.63179756
TG 18:2_36:6	0.33691717	0.01419251	0.11367613	0.36097844	0.01419251	0.88462376	0.36205156	0.66296146	2.34069386	0.67910293	0.17725212	1.11742525	0.13685004	0.6261631	1.06397927	0.14364403	0.70730624	0.80067617	0.41034433	0.53863958	0.54730743	0.28150076	0.20018008	0.87771108	0.1719304	0.4082363	4.57347713	0.57134671	0.29715809	1.9279845	0.47889339	1.54449708	0.36834167	0.01419251	0.17948774	0.01419251	0.01419251	0.32361092	0.01419251	0.49790516	0.48782302	0.42546046	0.74021463	0.15317345	0.08811769	0.13374293	0.67526191	0.27420145	16.2938669
TG 18:3_36:5	0.1653056	0.00832665	0.10117701	1.67891749	0.67515049	0.00832665	0.24995151	2.86571981	0.29358774	0.70787479	0.11976016	0.07342826	0.3116689	0.3075286	0.66781794	0.71029649	0.34767052	0.07000992	0.23348027	4.54268436	2.6248914	0.57052055	0.00832665	0.50913379	0.04163325	0.36117225	0.47258204	0.1837025	0.56057277	4.84004127	0.3641211	0.84822413	0.22234594	0.11244048	0.00832665	0.46031656	0.14458538	0.27588489	0.06326377	0.14274808	0.4040553	0.04466958	0.34858527	0.14812206	0.1426759	0.62720259	1.34764277	0.56905916	3.38290894
TG 20:4_34:4	0.49015889	0.005622522	0.17019801	0.005622522	0.005622522	0.28113997	0.14029935	3.11710566	1.01297211	1.12719807	0.005622522	0.3199009	0.08625631	0.10129489	3.32223539	1.01277844	0.66541055	0.25008308	0.20195567	8.64368393	10.03518979	0.59013647	0.02811261	0.70138492	0.09029753	0.24112654	0.41523266	0.16866181	1.01297633	0.03516816	0.10470594	0.88328359	1.01310896	0.005622522	0.005622522	0.46109497	0.005622522	0.005622522	0.005622522	0.1787834	1.70703569	0.05362073	0.7536947	0.21705284	0.005622522	0.87789657	3.30391516	0.65777438	1.13945304
TG 20:5_34:3	0.005778812	0.005778812	0.005778812	0.1403613	0.09515037	0.005778812	0.14030055	2.29419533	0.55756548	0.1922126	0.005778812	0.06140259	0.14066518	0.0325312	0.10915449	0.005778812	0.03929762	0.06140252	0.0577738	0.0935017	0.04678672	0.12299897	0.05057963	0.86090773	0.06270795	0.005778812	0.18714488	0.0771212	0.14409927	0.17605653	0.09833738	0.18604488	0.10287315	0.005778812	0.1730139	0.13182556	0.005778812	0.10317764	0.0541845	0.18619375	0.0350865	0.005778812	0.06132833	0.005778812	0.09371455	0.02889406	0.09483019	0.28087513	0.49167763
TG 22:6_32:2	0.00392995	0.13664532	0.43307195	0.41072199	0.82052041	2.35709898	1.71862851	0.98336563	0.41772684	0.33318224	0.00392995	0.06140317	0.00392995	0.00392995	0.21830735	0.00392995	0.03107015	0.12298943	0.23126869	0.04679341	0.28099709	0.18514028	0.04090381	0.98373562	0.00392995	0.00392995	0.49177522	0.3296845	0.00392995	0.22099073	0.19669263	0.09308118	0.00392995	0.00392995	0.10533079	0.05667466	0.00392995	0.54727725	0.00392995	0.04107345	0.10536692	0.00392995	0.15646011	0.08186813	0.00392995	0.00392995	0.09483015	0.00392995	0.32745827
TG 16:0_39:1	1.89067345	0.17965604	1.20882579	1.35268429	1.90143087	3.66311945	3.01524007	0.9575368	0.85109074	0.4918041	0.004545248	0.15965413	0.004545248	0.14728654	0.66805544	0.14364309	0.70723256	0.14128715	0.13664514	0.47867048	0.34209215	0.28166689	0.03518318	0.43323601	0.02272624	0.25510414	1.04804012	0.17618779	0.16501751	1.57093485	0.07372634	0.40162267	0.22096224	1.52886658	3.16826086	1.50578761	0.31532852	2.79718477	0.69224655	0.11490943	0.16256668	0.05291194	0.15653009	0.15307177	0.04399356	0.17105449	0.33773199	0.199408	8.62491809
TG 18:1_37:0	0.13079405	0.20861921	0.37221014	0.07213288	0.44621765	0.27635616	0.56798663	5.11055222	5.23501947	2.10750018	0.27339929	1.42921852	0.91277771	0.98860083	1.42022687	0.72633541	0.76887601	1.49636132	0.98186352	0.28179506	1.47352036	2.25493983	0.5967899	4.39334948	0.94296168	0.83112619	9.51081824	1.18771189	2.01539845	0.20035172	1.04898629	3.94989953	1.91618102	0.06829186	1.12940489	0.28408103	0.20163629	0.07899744	0.05101449	0.73154815	0.42990603	0.39588129	3.99745098	0.25115103	0.42522488	0.87044161	2.43022623	1.74316351	13.09594532
TG 18:1_37:1	0.19634887	0.13837183	0.29756788	0.20415287	0.14566126	0.05520402	0.11349723	0.56831893	0.62791294	0.3852834	0.004189936	0.12474873	0.08622667	0.08327546	0.43107191	0.07573213	0.17223754	0.35916474	0.24442966	0.40988419	0.1304216	0.27815553	0.08405495	0.35108198	0.02244133	0.11200411	0.9724927	0.27640347	0.31332398	0.19981289	0.30969066	0.2712354	0.60331763	0.0670851	0.16117374	0.004189936	0.0503725	0.23698901	0.05099824	0.28249018	0.4851898	0.02094968	0.19910684	0.12345764	0.14939995	0.18481936	0.12409372	0.29407606	2.8631679
TG 18:2_37:0	0.33650016	0.08325032	0.56871937	0.004266118	0.42576257	0.50522745	0.10673397	0.38638549	0.13450207	0.11979691	0.04351108	0.05133235	0.004266118	0.07750699	0.09236611	0.07573061	0.02870521	0.11000439	0.08151958	0.07655376	0.30537542	0.04631294	0.004266118	0.15600596	0.03450956	0.0231475	0.15248835	0.13819987	0.05523559	0.70292311	0.19222797	0.30244334	0.06377537	0.36853487	0.44898638	0.26361877	0.41452887	0.004266118	0.004266118	0.04029233	0.14556901	0.004266118	0.0496792	0.06041015	0.004266118	0.03077587	0.004266118	0.08425572	0.77473163
TG 18:1_37:2	0.39276943	0.13766272	0.12406433	0.15175064	0.008974344	0.16578045	0.17041682	0.76969332	0.66150824	0.83490698	0.12073308	0.36287765	0.008974344	0.08698148	0.52277565	0.38235143	0.16015129	0.28024847	0.008974344	0.68792876	0.28361081	0.66147746	0.04487172	0.98068131	0.12502384	0.33973758	0.99672691	0.1837025	0.12850293	0.05716297	0.36423077	1.14806399	0.77233867	0.19290827	0.24175366	0.05674881	0.30253172	0.47445563	0.008974344	0.15550129	0.26943995	0.008974344	0.62732854	0.04932465	0.1426759	0.45301363	0.35276616	0.10370761	2.02079414
TG 18:2_37:1	0.22472243	0.08327384	0.11366651	0.36119618	0.21256084	0.12621211	0.06027718	0.38638336	0.13454678	0.09152305	0.005445872	0.08308367	0.04304862	0.16646881	0.09918436	0.22708054	0.11489757	0.25616375	0.005445872	0.2306054	0.65757661	0.32446791	0.16797893	0.3119949	0.06102163	0.02797911	0.1341691	0.23750426	0.35340574	0.45576698	0.03774778	0.45357026	0.22005459	0.37802881	0.005445872	0.005445872	0.005445872	0.005445872	0.14896489	0.40327965	0.14542107	0.005445872	0.04973939	0.005445872	0.0895976	0.06867059	0.08285327	0.13584944	1.9068585
TG 18:1_37:3	0.00621384	0.13914963	0.0743534	0.2041519	0.12738164	0.0552052	0.05674849	0.38513691	0.00621384	0.15218242	0.06027675	0.14308156	0.00621384	0.00621384	0.05358069	0.05457475	0.08685265	0.14022936	0.05763999	0.08593043	0.4254546	0.07342428	0.13453012	0.11527244	0.04163224	0.0601352	0.27574752	0.09191651	0.00621384	0.20017865	0.1039106	0.79514049	0.27262515	0.06829164	0.08058536	0.17024883	0.25216219	0.00621384	0.15319417	0.00621384	0.00621384	0.04466958	0.00621384	0.00621384	0.00621384	0.0348178	0.07085034	0.18954853	0.00621384
TG 18:2_37:2	0.33691907	0.16654709	0.22735152	0.003006882	0.63832415	0.50523589	0.12056199	1.35349149	0.22428947	0.09409149	0.03953138	0.003006882	0.14813238	0.24908483	0.15388301	0.26212062	0.08611065	0.22025095	0.07085834	0.87544105	0.30682459	0.13907773	0.08405547	0.15611445	0.03652651	0.02273624	0.06455259	0.24779255	0.58167389	0.6427349	0.04760214	0.23910592	0.19043521	0.6314748	0.08974349	0.08778476	0.10355341	0.08078256	0.14745882	0.32269805	0.04729015	0.0584064	0.09947901	0.0411052	0.01874127	0.09240862	0.12421797	0.14302048	4.76251224
TG 18:1_37:4	0.06539644	0.00485101	0.00485101	0.40843525	0.06369096	0.05520475	0.38890344	0.19228064	0.00485101	0.21008158	0.00485101	0.00485101	0.0576849	0.07842278	0.37538653	0.49167203	0.08698246	0.49048832	0.28854579	0.68789088	0.56722294	0.16035404	0.04487283	0.55712524	0.12502339	0.1805862	0.05975623	0.32151196	0.25741318	0.11442496	0.17935055	0.26495869	0.40879805	0.00485101	0.08058544	0.00485101	0.05037181	0.07899527	0.15319583	0.31084696	0.00485101	0.13414053	0.11358895	0.09864835	0.00485101	0.14716667	0.42552677	0.05177569	0.28840841
TG 18:2_37:3	0.003006882	0.08327384	0.003006882	0.003006882	0.42512507	0.003006882	0.003006882	1.35408154	0.13451032	0.06847756	0.003006882	0.003006882	0.003006882	0.05554392	0.15397499	0.18915808	0.1149925	0.003006882	0.003006882	0.09232626	0.13148378	0.13907784	0.03458798	0.0779402	0.02244133	0.02797871	0.11390587	0.16580741	0.2684858	0.35714464	0.14293246	0.24184224	0.003006882	0.50498549	0.003006882	0.08778476	0.003006882	0.16156296	0.07448278	0.20158094	0.19404582	0.05849305	0.14427291	0.003006882	0.01825952	0.09241038	0.07904104	0.08438335	0.003006882
TG 20:4_35:1	0.44654245	0.39346594	0.17402457	0.28083792	0.008779092	0.42149789	0.14030058	0.3845644	0.36176465	0.16341112	0.18101161	0.07342781	0.008779092	0.04389546	0.16090468	0.21862892	0.008779092	0.21002923	0.008779092	3.00956124	1.205299	0.14706905	0.04487172	0.28852717	0.008779092	0.2407213	0.47257699	0.18370155	0.19294844	0.008779092	0.15607694	0.17672617	0.10573715	0.14070428	0.17355538	0.32946509	0.10915266	0.20667082	0.05456874	0.10356361	0.20212786	0.13414209	0.008779092	0.04932465	0.008779092	0.1393649	0.07085001	0.10370761	0.008779092
TG 22:6_33:1	0.006774722	0.006774722	0.08656221	0.006774722	0.13661583	1.19149158	0.006774722	0.006774722	0.69726854	0.07676231	0.09800271	0.12298197	0.006774722	0.06272711	0.54611746	0.09556924	0.15727343	0.12299007	0.05348269	0.09358808	0.23420238	0.0614072	0.08186507	0.48829688	0.006774722	0.1477209	0.14755538	0.006774722	0.2389775	0.36839044	0.09835888	0.18604488	0.13712968	0.05894465	0.21277688	0.006774722	0.006774722	0.54686474	0.14684579	0.23554476	0.04926909	0.03387361	0.06126285	0.006774722	0.04564287	0.09876665	0.04734401	0.14033169	0.16373061
TG 16:0_40:1	0.23775616	0.003902022	0.003902022	0.24748909	0.10589474	0.09891023	0.7174055	0.07358853	0.09494544	0.09722084	0.003902022	0.10649124	0.20517269	0.07358972	0.003902022	0.09580994	0.19291338	0.04704862	0.20517293	0.08395604	0.34209252	0.05626635	0.003902022	0.23986225	0.003902022	0.15952756	0.14292176	0.08809399	0.05742617	0.003902022	0.11053424	0.24696627	0.003902022	0.003902022	0.09057568	0.31960811	0.003902022	0.003902022	0.003902022	0.15317476	0.003902022	0.1051642	0.07663505	0.003902022	0.003902022	0.003902022	0.06746521	0.03985683	0.95752913
TG 18:1_38:0	0.39106183	0.008208672	0.008208672	0.35730529	0.06369096	0.0552052	0.008208672	0.37671809	0.28679637	0.10060934	0.008208672	0.19037164	0.1013117	0.04938079	0.68157297	0.008208672	0.008208672	0.06228592	0.008208672	0.14079635	0.08658563	0.008208672	0.13785255	0.11591156	0.008208672	0.05538594	0.10425136	0.008208672	0.05393849	0.04104336	0.008208672	0.29669443	0.11781362	0.008208672	0.08058526	0.0565306	0.008208672	0.07899527	0.008208672	0.29922806	0.008208672	0.04944664	0.008208672	0.07448404	0.05404407	0.04194659	0.008208672	0.008208672	2.01857816
TG 18:2_38:8	0.11219362	0.004289392	0.004289392	0.07215278	0.20880992	0.12621044	0.24130654	0.004289392	0.17580802	0.03720165	0.004289392	0.08320906	0.004289392	0.03867711	0.02431814	0.10729621	0.08619959	0.1836699	0.12221587	0.08025096	0.13151532	0.04290778	0.04432609	0.11702721	0.004289392	0.07820454	0.0610677	0.1381197	0.04467223	0.004289392	0.11904335	0.03020767	0.09526518	0.12618328	0.004289392	0.004289392	0.004289392	0.12456071	0.14896533	0.12087322	0.03939187	0.004289392	0.004289392	0.05773015	0.03618852	0.02980207	0.004289392	0.12646973	0.004289392
TG 16:0_40:2	0.2377571	0.006851978	0.006851978	4.76757177	0.83177398	0.29702076	0.12660176	0.38513813	0.22050524	0.12736341	0.006851978	0.14707311	0.006851978	0.08405321	0.22846706	0.0391503	0.13040923	0.14023009	0.17309284	0.516077	0.21275675	0.29391664	0.006851978	0.22883105	0.05838579	0.12045095	0.15927648	0.18109042	0.1929607	0.11956703	0.1039205	0.35319481	0.09091251	0.006851978	0.29702705	0.006851978	0.006851978	0.44301772	0.006851978	0.10298993	0.13461758	0.006851978	0.006851978	0.006851978	0.006851978	0.10455138	0.21243003	0.25902577	0.35637848
TG 18:0_38:2	0.004336002	0.20380593	0.23803899	1.3024271	0.4374683	0.36188776	0.11846238	0.004336002	0.11168531	0.02168001	0.004336002	0.09518486	0.10131935	0.004336002	0.004336002	0.12096454	0.04720422	0.06228614	0.057754	0.1481541	0.25975843	0.10728402	0.04562696	0.4551143	0.004336002	0.05538397	0.08688781	0.004336002	0.05394436	0.004336002	0.07496416	0.4452733	0.07858041	0.17856743	0.004336002	0.1689101	0.004336002	0.004336002	0.004336002	0.17949867	0.004336002	0.004336002	0.004336002	0.03471327	0.004336002	0.12600007	0.09711743	0.08187281	0.004336002
TG 20:0_36:2	0.006330156	0.78502987	0.006330156	1.47224642	0.29437256	0.88812325	0.17850919	1.29205757	0.67441843	0.1588184	0.16646653	0.44764787	0.006330156	0.091548	0.31217867	0.20605377	0.61436632	0.25011219	0.08554744	0.67986763	0.57418137	0.45093841	0.26721004	0.50298975	0.29013827	0.51163824	0.60993208	0.31257099	0.06950717	0.08001591	0.32380415	0.4295991	0.006330156	0.50995313	0.11770319	0.006330156	0.28263204	0.006330156	0.29165451	0.96201588	0.43715694	0.006330156	1.6093488	0.006330156	0.006330156	0.0538533	0.13141691	0.28716591	4.3899907
TG 20:1_36:1	0.14004165	0.78499009	0.32655244	7.58603367	1.17859848	0.71918208	0.44614134	0.19599095	0.33589771	0.33747677	0.1784708	0.36787489	0.21781315	0.05913418	0.19546852	0.41449717	0.23868936	0.07371292	0.25031369	0.34591514	0.58152787	0.54213461	0.10906955	0.76244175	0.10512515	0.24530538	0.17121153	0.41370809	0.35650187	0.40864474	0.39925916	0.47017992	0.4902415	0.75985733	0.32688542	1.24222549	0.07350276	0.58891184	0.43627952	0.42918696	0.11872446	0.08176573	0.69230738	0.15950224	0.26157191	0.18582951	0.14718695	0.55832513	0.01061462
TG 16:0_40:3	0.0114625	0.08969236	0.51816296	1.98722911	0.08524445	0.0114625	0.1862749	0.19599324	0.51745176	0.18689358	0.13952019	0.95665042	0.0114625	0.2354569	0.77078272	0.18846259	0.17962409	0.78484789	0.8582645	0.48197852	0.19619317	0.98027112	0.43595252	0.76299914	0.23681271	0.40868227	0.30008875	1.81543623	1.15970752	0.06035679	0.10858791	1.12752435	0.32688079	0.11785363	0.07820071	0.0114625	0.10500346	0.0114625	0.07691434	0.74789525	0.0114625	0.73659562	0.33190384	0.39256537	0.19623121	0.0114625	0.24509227	0.52827153	0.0114625
TG 18:0_38:3	0.29495581	0.00491546	0.77414464	0.94725179	0.43746911	0.14898228	0.00491546	0.37875236	0.12163486	0.0838997	0.06862895	0.19065556	0.10131829	0.14813909	0.34065178	0.0935762	0.14175176	0.00491546	0.00491546	0.07039898	0.17343214	0.00491546	0.00491546	0.60660806	0.0448591	0.11076988	0.50641677	0.05934162	0.16182791	0.07590487	0.03742589	0.14834489	0.0392313	0.17857034	0.27499308	0.11842728	0.08204064	0.06552004	0.00491546	0.11954215	0.00491546	0.00491546	0.31997491	0.14919088	0.05404312	0.04195738	0.19452285	0.00491546	0.00491546
TG 18:1_38:2	0.39240725	0.5203898	0.05878598	2.5535994	0.496703	0.49734324	0.07866251	1.56759301	0.005859774	0.29789648	0.11925626	0.14936502	0.12180903	0.64138526	0.7807113	0.30150287	0.67814161	0.75108765	0.08554729	1.42806426	0.80394819	0.74733962	0.08902365	0.41924209	0.28992341	0.63983384	1.0362632	0.42251357	0.67581102	0.32011418	0.04623177	0.36449719	0.64862001	1.0253943	0.73625012	0.32498367	0.35305632	0.94889338	0.06303826	0.2047652	0.74492645	0.0941031	0.80349963	0.23026221	0.0637897	0.07929911	0.9461188	0.64018903	0.005859774
TG 18:2_38:1	0.008894968	0.08327325	0.008894968	1.56806121	2.02255061	0.75804305	0.06028133	0.96711589	0.31389876	0.20631839	0.21768616	0.70562903	0.21537322	0.30529164	0.77185859	0.79478417	0.12495261	0.77089953	0.52967968	1.24577452	0.92061456	0.78815025	0.2723924	0.97512145	0.33695856	0.36924273	0.94744881	1.24355183	1.96890828	0.57117719	0.38120851	1.1484474	0.7939456	0.008894968	0.08974425	0.26335664	0.06502549	0.008894968	0.22367067	0.50828937	0.2426671	0.04447484	0.4978459	0.12345764	0.41824371	0.30470191	0.24349183	0.39607004	0.95344224
TG 20:0_36:3	0.21675052	0.243145	0.007409954	2.14535843	0.08743058	1.48049636	0.08912078	0.007409954	0.44078767	0.24054756	0.11241122	0.13197727	0.06029564	0.13182148	0.42896834	0.21846726	0.37136374	0.35025836	0.05763938	0.51608393	0.92184361	0.22049226	0.17961383	0.46143849	0.2384169	0.26703622	0.22653366	0.45945169	0.19296429	0.65393391	0.62417589	1.50126023	0.44648534	0.38257572	0.6542583	0.16360495	0.30176339	0.007409954	0.43595138	0.05178238	0.26943772	0.08947173	0.007409954	0.007409954	0.04751109	0.31366085	0.49481636	0.19555024	0.007409954
TG 20:1_36:2	3.22434392	2.74790146	3.92257675	18.68831324	6.46225514	6.8091895	3.24668739	0.39257384	0.92109454	0.47129426	0.1784636	0.23456653	0.21814003	0.07852573	0.84100218	0.56067907	0.22710283	0.49018691	0.13266107	0.7135074	0.58552099	0.00770961	0.10906995	0.54518428	0.16910702	0.40892889	0.35250868	0.795683	0.51105844	2.8617724	0.12831808	0.17096341	0.59947237	5.60043718	3.43571245	2.32513456	1.97253776	3.05164074	2.39822345	0.06723929	0.37013589	0.00770961	0.67866155	0.19628087	0.1306866	0.18582962	0.39239751	0.11089067	0.00770961
TG 20:2_36:1	0.1295998	0.02332652	0.1632432	0.9755536	0.1960522	1.7771343	0.3567486	1.3737061	5.3713778	0.7515779	0.887286	3.9237752	1.3055728	1.1787311	2.662912	3.8364233	2.3297604	6.6704514	2.0063872	4.2817927	1.7279008	3.3176402	1.8500539	5.0143785	0.8797459	1.7168913	4.4192309	7.9030137	6.0355342	0.3267212	1.3689705	4.5895368	2.0633292	0.02332652	0.4903256	0.163605	0.1166326	0.1961133	0.3267195	3.462266	1.4948371	0.9001199	4.7456794	1.8908041	1.2427016	0.8670925	1.0124571	3.3592918	0.02332652
TG 16:0_40:4	0.2377571	0.006760238	0.006760238	0.47327342	0.25962872	0.006760238	0.63382302	0.19599095	0.16769839	0.1557291	0.006760238	0.36783778	0.006760238	0.1570433	0.21025027	0.35052433	0.13316802	0.19599464	0.7353884	0.80286864	0.15976321	0.14917176	0.10906955	0.10890604	0.03380119	0.16337093	0.24277062	0.21850001	0.53527485	0.0871123	0.12817879	0.13937438	0.43594394	0.1245824	0.006760238	0.48102717	0.17286758	0.16616719	0.07692023	0.37715546	0.11872446	0.43789069	0.006760238	0.006760238	0.19622056	0.006760238	0.09802625	0.60366527	0.006760238
TG 18:0_38:4	0.59620076	0.67976188	0.46392859	1.26797152	0.35086957	0.72412258	0.5930378	0.18909062	0.80082122	0.04199531	0.09104283	0.19065556	0.10131836	0.29656447	0.34000435	0.24229382	0.14152663	0.12460897	0.0568247	0.21139877	0.007414682	0.21459888	0.04594796	0.225443	0.04156048	0.11077184	0.38044896	0.17662116	0.26939273	0.75386995	0.11221304	0.37086501	0.27386891	0.35767694	1.48618597	0.33740815	0.32840912	0.007414682	0.27307754	0.007414682	0.14344238	0.09889668	0.79968243	0.14919088	0.007414682	0.04196255	0.38868427	0.06003752	0.007414682
TG 18:1_38:3	0.09021429	0.06947069	0.96621325	2.19511062	1.12899841	0.44196255	0.681665	1.6722519	2.02375385	0.3301527	0.38456188	0.82093845	0.01389414	1.00812693	1.17101226	1.30803602	1.38269702	2.18116098	0.42822798	1.42765716	0.80274713	0.98170697	0.49327341	0.92223808	0.43476983	1.02365398	1.10527332	1.19967774	0.90139822	1.45928277	0.60141276	1.21744367	1.69861822	0.75182437	0.54671669	0.5112522	0.40326572	0.86991018	0.25537633	0.74121848	1.78854711	0.28112738	6.43498685	0.25174479	0.19156346	0.33337271	0.81457828	0.67623827	4.38991312
TG 18:2_38:2	0.33657883	0.1667984	0.79641664	1.15510365	1.3593336	0.63144053	0.17557747	0.57957174	1.07623711	0.47098155	0.31900954	1.74660219	0.25800526	0.3885655	1.04492065	0.90446901	0.34762215	0.57461578	0.4888608	2.48954086	0.30289227	1.01985079	0.47275018	1.75543969	0.35816546	1.00836657	1.25318158	1.68569796	2.76102824	1.85685644	0.37347779	1.79272462	1.01620053	0.82961289	0.53899964	1.3648393	0.20742079	0.72730628	0.06643233	0.60486275	0.83178408	0.17539144	0.54773942	0.12345839	0.32864602	0.677647	1.28341035	2.31932805	0.92337439
TG 20:1_36:3	5.04657932	4.9821677	3.75930906	21.1559917	6.36899742	15.85664069	4.46007056	0.007158394	0.32120171	0.55190824	0.05837652	0.58654404	0.56088543	0.12999376	1.12632027	0.8741817	0.65190938	1.33144829	0.28854467	3.26831795	2.19847081	0.73490164	0.53894256	0.86540014	0.20841631	0.83429866	1.09700564	1.79137655	1.35055467	8.83009707	0.26014428	1.23629323	0.43118825	7.52421685	7.03486998	2.77975565	2.33911572	4.51503107	3.1405647	0.41456591	0.77293425	0.2107195	0.2548703	0.08841035	0.38051982	0.49278645	1.70210421	1.01492364	0.007158394
TG 20:2_36:2	0.0255703	0.0255703	0.4131098	4.6626184	1.2667366	2.0719894	0.9811368	2.7081236	6.0372209	1.5706227	1.5162748	6.4953316	3.1294115	1.2614955	5.0612393	7.8500843	3.7631781	7.7492045	4.1659061	7.0439777	3.7276707	4.9057096	2.3983945	6.1623898	1.4617937	4.660577	4.8869649	13.0133257	8.6535406	1.2951066	1.512953	5.1810887	3.823786	1.146763	0.4889853	1.3080977	0.1278515	1.1778423	0.3270466	1.5092989	3.4461843	3.0281496	12.5484038	0.784843	1.5698093	2.1334493	3.0907521	7.3213127	0.0255703
TG 20:3_36:1	1.12117721	0.39222007	0.46800953	0.98125544	0.39207778	1.18388321	0.52133505	0.78455599	0.67129717	0.2808257	0.08904086	1.34900324	0.21814191	0.07837753	1.45703776	1.19140927	0.76147715	1.40837244	0.61289161	1.78400504	0.15976305	2.3982444	0.54502506	0.7622803	0.29163557	1.38991686	0.90755656	3.4936921	2.12730097	0.81753839	0.0553139	1.22296447	0.9813015	0.01106278	0.49081708	0.40857538	0.07301024	0.39221346	0.32704662	0.07538634	0.47560516	0.40930163	0.6776319	0.39200801	0.06534389	0.16316194	0.44155845	1.42449649	0.01106278
TG 20:4_36:0	0.30355494	0.58990464	0.87088733	0.30827803	0.39299136	0.97563904	0.84264209	0.19599173	0.42731147	0.18684666	0.38925527	0.61325084	0.43628038	0.11772387	0.34860321	0.42054315	0.23887066	0.88284041	0.19837835	0.44544156	0.15975935	1.41709186	0.11563243	1.19895139	0.16920924	0.38543141	0.31284289	0.65523739	0.71031459	0.24639235	0.4705203	0.59268739	0.42415876	0.12198145	0.07141561	0.007684006	0.05457594	0.007684006	0.10930135	0.37715414	0.07263697	0.24553415	2.03493212	0.19598841	0.12555268	0.61938841	0.24535909	0.56367084	0.007684006
TG 22:4_34:0	0.008406936	0.008406936	0.1733864	0.13677158	0.27323309	0.008406936	0.95441103	0.65590791	0.24057375	0.2137929	0.04911679	0.12280538	0.28133006	0.31642511	0.56689489	0.57632211	0.19660336	0.86037428	0.28765273	0.28093538	0.32778794	0.30740503	0.16385412	0.8605371	0.0648981	0.04203468	0.64972709	0.45885006	0.28827131	0.29435564	0.163834	0.40426535	0.41149203	0.28729033	0.106468	0.05666469	0.63670408	0.008406936	0.008406936	1.11799214	0.008406936	0.10172255	0.06140261	0.06652393	0.0937129	0.11575038	0.09465589	0.21070801	0.16373137
TG 16:0_40:5	0.79623938	0.17965604	0.41909156	0.75718412	2.73323414	1.46681743	2.58491362	0.04620819	0.10628793	0.01945555	0.00389111	0.10519639	0.13664497	0.14726716	0.1085887	0.04783279	0.00389111	0.09409765	0.20500217	0.11958214	0.06829465	0.00389111	0.00389111	0.07971494	0.00389111	0.03188637	0.2088859	0.22016912	0.20527444	0.52991345	0.0368079	0.30886351	0.06866627	0.8923192	0.49485453	0.48090441	0.31532712	0.83129922	0.23099169	0.00389111	0.04045713	0.21289091	0.08933681	0.03826463	0.00389111	0.06848306	0.00389111	0.11969238	0.00389111
TG 18:0_38:5	0.9965615	0.79294025	0.44325942	2.24969006	1.85982858	2.65497196	2.25326535	0.23096841	2.67851291	0.41934368	0.27312794	1.52440544	0.40588199	0.64266461	2.87065918	0.90728191	0.51959001	0.9044609	0.69374238	1.05686734	0.52003548	2.04063474	0.27594768	0.98910367	0.134711	0.66529132	2.25913437	1.42561537	1.02589826	0.81047934	0.33718116	4.44852102	0.65626555	1.07195802	1.78414055	1.434967	0.59738992	0.60261164	0.77690849	0.65823669	0.18368676	0.1979284	1.59540203	0.72604297	0.21649893	0.2099515	0.48464735	0.60101384	2.57890386
TG 18:1_38:4	1.1127325	1.043106	2.0813303	2.1441425	2.4858961	1.5027427	2.1587977	4.1498597	3.0328462	0.7795571	0.2388717	1.4927396	0.487967	1.3748629	2.4199897	2.3139484	1.5361631	3.5030966	1.1989474	2.4663012	2.4125014	2.5626226	0.4456538	1.92796	1.3051844	2.3029667	3.2472155	2.1180557	1.2674436	1.1612335	0.6016328	2.696638	2.5946131	1.6406389	1.2905755	1.4768346	0.7591964	1.1861395	0.8681592	2.6478001	2.0862311	1.5070469	11.0237126	0.5031015	1.2131675	0.8085856	1.383463	2.5805906	17.5356013
TG 18:2_38:3	1.3441205	0.4978171	1.2485521	1.3000464	2.3401028	1.2159052	0.4223339	1.4749589	2.4190955	0.7692144	0.2613279	1.5384877	0.689202	0.8327633	2.8311004	2.0436895	1.0341098	1.9465521	1.4174486	2.5376372	0.8843107	2.5496964	0.4799928	2.3014992	0.4941152	1.3442966	3.3313883	1.7685999	3.1857848	2.2098657	0.5056421	2.9123508	2.2013425	0.8842891	0.7648535	1.1274854	0.5183919	0.6466681	0.214084	0.9680974	0.7693093	0.8497577	1.5714277	0.3292671	0.4180884	0.7701364	1.6234914	2.2200221	8.4873693
TG 20:1_36:4	2.7989021	1.6737739	4.0427178	8.5876515	2.8702118	7.1872848	2.2301693	2.1173827	0.7349356	1.0896738	0.5428531	1.6903649	0.3739246	0.8785571	1.5436857	3.1443826	0.4591757	0.7626772	0.3461858	3.6982062	1.2765766	1.7637211	0.4491204	1.9038987	0.6249563	2.407748	1.749206	1.6994705	3.6018248	4.4304118	0.675346	3.0025077	1.5710861	2.6780665	4.3156496	0.6299107	0.3017644	1.5706273	0.4359506	0.4147233	2.2907078	0.5759018	0.627315	0.197443	0.1951023	0.481069	2.3401826	2.6949726	0.5768767
TG 20:2_36:3	0.7010544	0.1961104	1.3959732	2.6993788	1.3735402	0.5292263	0.6246498	4.3165233	2.1817338	1.5885509	0.9811574	2.9245512	1.0899802	0.5493037	2.8934673	4.1900433	1.8516615	3.6448007	1.3486222	6.5121459	2.2366129	2.8345176	0.5994762	9.1576151	0.3721182	2.6164467	2.9048846	6.124317	4.4479217	2.5348076	0.4278321	2.7788673	2.8343179	1.183024	2.2901485	0.4088871	1.2150817	1.1778022	0.6537641	0.7539284	2.9709179	1.3088046	11.5319395	1.2753941	0.7156426	2.3537226	2.5511801	3.3208979	0.03922208
TG 20:3_36:2	0.4205368	1.7667649	2.0054063	2.1224851	1.0794618	2.0719814	1.5163947	1.9595466	1.3834325	0.7299368	0.6244878	2.8205066	0.4359553	0.192645	1.5419813	2.6633056	0.9142195	2.0599695	0.9811351	2.8544996	0.7453594	1.308194	0.8720677	3.4441649	0.3044833	1.6354574	1.6181228	3.9369598	2.7528523	2.3711962	0.3784966	1.2383193	0.5996344	1.6446277	1.1455679	0.8994523	0.4527612	1.3739222	0.3270447	0.6791499	2.6140447	0.9001179	4.0698644	0.6868451	0.3270872	0.6179086	0.9177776	2.1133181	0.0241524
TG 20:4_36:1	6.8808442	1.9661511	2.3886511	3.090894	2.4582619	5.1983119	2.6677992	0.9805464	1.174396	1.259501	0.01959866	2.329751	0.435953	0.5101009	2.3125533	1.9624772	1.2543828	1.3734075	1.3490155	1.9624834	0.2286462	1.3081833	0.8176145	2.1800869	0.4061235	0.6539876	1.3944771	2.5646058	3.3006333	1.3728536	0.923685	2.1801872	2.3983806	2.0543407	1.8494638	1.7129008	1.1469349	2.1222608	1.8023658	0.590679	1.2697018	0.3308977	2.3737411	0.0979933	0.3909698	0.9291559	0.9812905	2.4151444	0.01959866
TG 22:4_34:1	2.7672151	0.1368508	1.2994492	2.3320093	3.9659784	2.383514	4.9650944	3.2775551	3.8848776	1.4722442	0.7374921	2.1016657	1.1246883	0.8786199	6.8832002	2.257303	1.317145	3.1960746	2.135945	1.41422	0.9712669	2.8888984	1.1881495	6.0248886	0.88502	1.3182841	5.8878631	4.659418	3.2125461	0.8103695	1.3094886	5.5361401	2.8809652	1.2450978	0.1594633	0.5672577	1.2734108	1.3673885	0.5891588	3.2617281	0.5756039	0.9493813	2.0281285	0.737513	1.1679213	1.1343754	0.6635294	3.2284565	0.8195665
TG 22:5_34:0	2.39313539	0.13664532	0.25994559	0.27354352	0.54687589	1.34035955	1.33651145	0.14739864	1.01068025	0.26249045	0.07093818	1.11565082	0.68404554	0.47887213	2.39388883	1.05334422	0.95292981	0.78895612	0.88901484	0.83793913	0.33539685	0.7145035	0.46105298	0.95754614	0.29465138	0.45889194	2.0963671	1.36473021	0.7924183	0.58938199	0.40526111	2.28583971	1.17849658	0.47891431	0.10630819	0.01418764	0.3185987	0.01418764	0.44198013	0.2680857	0.36587055	0.63782745	0.75863687	0.34472278	0.2642228	0.44498485	0.94552919	0.19580007	1.91793373
TG 16:0_40:6	1.54449452	0.44822205	2.24573222	1.54955852	3.56536451	5.74224458	3.58986226	0.005466014	0.47861018	0.11667512	0.005466014	0.21282041	0.12679709	0.07369731	0.26534749	0.33365754	0.23965296	0.61219713	0.41034556	0.35909099	0.41042908	0.27998342	0.07086561	0.11835639	0.07366284	0.25528236	0.6192813	0.55907106	0.22710162	1.63746486	0.11164128	0.5868652	0.2209618	3.44081234	2.66975913	2.4051217	0.94567162	2.82832401	1.15483612	0.22981882	0.08134576	0.15958885	0.15315521	0.07652908	0.08811376	0.06327404	0.20259853	0.19952843	0.005466014
TG 18:0_38:6	1.25008725	0.67976138	1.39317559	0.25450279	0.32818733	2.05179222	0.82996703	2.08227563	5.17571749	0.94397125	0.28980762	2.47261302	1.01072849	0.94902023	5.69420874	1.57377569	1.07089195	1.23201264	1.21404771	2.19753844	2.06077727	1.90916123	0.64399158	3.10870265	0.85235415	2.10532382	6.72075626	2.9103903	2.57076082	1.08050239	0.70735987	5.91352356	2.39532989	0.10782893	3.86525444	0.25326043	0.05056854	0.73106562	1.16565167	1.47290626	0.857742	0.29694622	5.6153574	0.89085685	1.0277973	0.70698489	1.74952685	1.92269938	10.39414671
TG 18:1_38:5	1.5711006	0.991553	1.7635491	1.4803779	2.020824	2.8089215	2.6697356	1.6697514	3.1512829	1.2296112	0.1192571	0.9702977	0.2436178	1.6494938	1.7173943	2.3029689	1.5357163	2.6284293	0.5993456	2.726058	0.5745216	1.9563405	0.6237022	2.0119572	0.9426254	2.6864182	3.2467906	2.4004048	0.8263563	1.5736287	0.6855893	2.1542434	2.0971477	3.5018566	1.0735419	1.8177581	1.310991	1.7395752	0.8680798	1.694339	1.1920792	0.7536692	15.2828737	0.1256808	0.1915607	0.4806022	2.0588603	1.4371236	8.7930092
TG 18:2_38:4	2.0251346	1.0000369	2.7309675	1.083375	7.516836	3.6639463	2.4640214	4.0604883	3.2739088	1.2072184	0.6968319	1.0811975	0.344777	0.6939336	3.3117683	1.8124047	0.9967145	1.6223544	1.3036705	2.8605509	1.3590796	1.5284524	0.5603099	2.6914044	0.5615745	1.083428	3.550469	2.1830407	3.9539071	3.9990996	1.5009094	3.8317505	3.3928991	2.5238692	3.6832512	1.2300471	1.140029	0.492132	0.7581136	2.3795291	1.5041977	0.5765705	2.0233596	0.3496248	0.8661721	0.5431824	1.9873631	2.1780474	12.4060415
TG 18:3_38:3	0.1687461	0.3390314	0.2839064	1.4392759	0.3378271	2.2318295	0.1065286	4.9669565	1.7131287	1.7912995	0.3834505	1.9845232	0.6855895	1.4059549	4.8270907	4.3156804	1.6491322	2.0321738	1.7309274	5.7630225	1.4182739	2.204929	0.9881202	3.1733043	0.9169244	2.528201	2.4022258	3.031836	3.7221619	1.349725	0.9723581	8.4780785	3.5896178	0.2252179	0.02130572	0.1843034	0.2170936	0.02130572	0.02130572	1.0365768	1.4824112	0.9835221	2.3863756	0.1204028	0.6654265	1.0803191	2.9076246	2.8823968	1.1546237
TG 20:2_36:4	0.11517916	0.005209222	1.54556264	2.20838684	0.58845043	1.69591995	0.62464962	0.43563216	0.36820727	0.154804	0.0470188	0.10668799	0.08085543	0.005209222	0.50648507	0.12650322	0.13212323	0.33752284	0.10120704	0.60776627	0.607843	0.25324339	0.02604611	0.59080782	0.005209222	0.14473486	0.18468455	0.42329811	0.60784852	0.90991815	0.16888717	0.25330526	0.42723402	0.25479977	1.47294585	0.32696135	0.22455954	0.19610946	0.10890685	0.05953487	0.31163743	0.07137709	0.05622004	0.07226847	0.005209222	0.18275275	0.09437446	0.18994768	0.005209222
TG 20:3_36:3	0.84293127	0.30470363	0.91589146	1.47225565	1.4718604	0.006760314	2.21309632	1.76568943	1.63801776	0.47184967	0.35665986	0.61287795	0.43595381	0.11754457	0.91074167	0.63110948	0.4180707	1.27511856	0.006760314	1.33825335	0.15975907	1.63523892	0.20285412	1.63499734	0.03380157	1.308229	0.75203398	1.09382498	0.98120021	3.27042101	0.17101642	0.47030501	0.59963258	0.89256367	0.16344173	1.3080296	0.22637973	0.19610342	0.75073403	0.26735306	1.66355906	0.57282822	3.38683399	0.0979933	0.19622672	0.24789701	0.98114182	1.58505047	0.006760314
TG 20:4_36:2	10.8184152	6.881811	5.7610662	7.1651359	5.0150871	4.0653804	8.4261711	1.569697	3.1892813	0.8253648	0.2051374	1.773504	0.6263933	0.4315779	2.8649471	1.541924	0.2692335	0.8828395	0.8582658	2.7653732	0.1597588	2.3985674	0.8176168	2.1800944	0.4399251	1.3082158	1.0757113	3.9369762	2.1409051	2.9571398	0.998166	1.752717	1.744122	5.2034515	2.1982557	3.4256965	1.7478718	0.9953369	1.9664357	0.4527671	1.1883071	0.3275396	3.3041089	0.1962809	0.392393	0.4335567	1.0793198	2.6416012	0.03195176
TG 20:5_36:1	0.9789497	0.58982061	0.4210715	0.30203017	0.23607582	0.33967619	0.19713523	13.24421514	10.03866485	2.88318053	0.78660743	2.88847732	2.4395228	2.03639398	15.29607433	4.51444129	2.71422229	4.72001114	3.46954691	4.68390171	3.1522594	5.95236746	2.29126375	11.91446939	1.4989207	3.4457028	11.59106939	7.53095403	6.45308699	0.08828004	2.81798429	10.65379918	5.72388111	0.20997395	0.19848398	0.13105937	0.07668542	0.20634857	0.27295273	6.70963106	2.42330148	2.23781288	3.74924139	0.98359665	2.38850495	2.16511646	2.22716278	5.6189225	1.11078273
TG 22:4_34:2	3.27389112	0.34202376	0.59849219	1.64290054	3.96596651	2.68118382	4.37079257	0.32746122	0.27857302	0.23061758	0.04911635	0.11363538	0.07022702	0.005458158	0.10915061	0.005458158	0.07859495	0.2457943	0.23724057	0.0467589	0.10440916	0.09500775	0.005458158	0.36883295	0.005458158	0.29544101	0.36860255	0.49477379	0.09613848	1.2521246	0.26217835	0.18604501	0.20574615	1.53154463	0.37239788	0.28354582	1.43294641	0.95711342	0.12004385	0.37266791	0.06806225	0.06617646	0.005458158	0.005458158	0.14050073	0.02889406	0.04734423	0.35125195	0.1985382
TG 22:5_34:1	15.7915374	0.7511593	2.5125084	3.4051985	7.1048879	12.9606902	9.1629512	0.9575355	1.489605	0.3644371	0.2836457	0.6904633	0.2991523	0.5931963	3.0321902	1.2848289	2.1861429	1.2715873	0.547196	1.1968462	0.8894025	0.7385267	0.3763416	0.9574163	0.4419798	0.2456248	2.5724347	1.0565854	0.7839334	5.0825447	0.2384505	0.6848706	1.8044788	3.1361548	1.9684575	0.5672598	2.0696518	2.2789152	1.7679244	0.3446142	0.3657484	0.4249377	0.7276291	0.4213653	0.3522073	0.3765017	0.6752566	1.3566029	1.9164876
TG 22:6_34:0	9.55344834	0.40959915	0.86639873	1.36894812	1.06154157	3.72428341	3.43724111	0.95775866	3.56394802	0.81669695	0.21278773	2.38278046	1.29936184	1.10480834	5.26624394	1.38481338	3.53693933	2.40188533	1.9834047	2.51347321	1.43615017	1.86037426	1.09947929	2.35386441	0.875491	0.72410346	7.19349923	3.25760857	1.68431742	0.93343266	1.28304031	3.04567583	2.90927852	0.09566718	1.22366157	0.1467797	0.95530045	1.91461465	0.51578879	1.60885689	0.88197599	1.63591881	1.49363196	0.83171284	1.053197	0.64032245	1.79453421	2.4317074	5.75092849
TG 16:0_40:7	4.73404925	1.16708712	5.00855923	1.51408452	5.70462723	5.44552619	8.32694296	0.5893697	1.27671212	0.35925224	0.04975366	0.10632982	0.27283246	0.44196801	0.6913384	0.14364598	0.3858373	0.56500794	0.20480124	0.41906662	0.86374914	0.22415879	0.007652784	0.83784415	0.24498515	0.08911272	3.33477783	0.31273909	0.39620988	2.66077972	0.51567777	0.85517236	0.92063277	3.984444	4.55419653	3.59449942	0.41180363	2.82777757	2.07694749	1.11071931	0.0406119	0.007652784	0.22978971	0.03826392	0.30821681	0.13686199	0.47266358	0.31921715	3.35422501
TG 16:1_40:6	0.2156177	0.2693487	0.02096496	0.473276	0.1187277	0.1048248	1.0049355	3.0282946	8.1986031	1.8170485	0.450746	3.8108684	1.3178548	1.4365611	5.9629231	1.6027463	1.1999965	2.6188193	2.2546602	2.5990744	1.9935587	2.2552329	0.8279245	6.8988204	1.4769088	1.718165	11.9832249	3.8014043	1.9978406	0.3021522	1.423829	7.3243287	3.2384798	0.02096496	0.4951497	0.1266431	0.2100084	0.3325172	0.1540715	2.0344884	1.6488723	1.6054749	4.4771748	0.5089714	1.0820027	0.8818693	2.8186902	2.2653704	19.4017348
TG 18:0_38:7	0.14905121	0.00405849	0.46303602	0.23690335	0.54665595	0.27975335	0.2369303	0.00405849	0.1216339	0.13017871	0.00405849	0.19037122	0.10131848	0.00405849	0.17020161	0.24211345	0.09454666	0.37408969	0.1733529	0.28179506	0.17343127	0.10730019	0.13798987	0.15147752	0.04485813	0.33264817	1.01351024	0.05934147	0.15740049	0.27002812	0.13112795	0.44509545	0.27485599	0.17857034	0.29705912	0.16892537	0.07635538	0.14889723	0.1943719	0.05977461	0.00405849	0.14849484	0.46611205	0.0744836	0.16229256	0.08391161	0.28337079	0.06004704	1.38659345
TG 18:1_38:6	2.16617687	1.1820431	1.04183523	1.12322191	1.40252076	3.25991455	3.05251287	0.77380652	0.84340097	0.08338108	0.12402655	0.009458498	0.009458498	0.091548	0.1559782	0.50311477	0.009458498	0.25048712	0.5137954	0.64918831	0.18174918	0.45094038	0.17805013	0.41924162	0.21749535	0.25563081	0.75390265	0.009458498	0.22512352	1.31619283	0.18500639	0.57315328	0.009458498	2.21221273	2.82336455	1.53375606	0.857204	1.42335367	0.56176987	0.21191329	0.29823834	0.009458498	0.71667638	0.11635432	0.009458498	0.24089797	0.1356947	0.28733947	4.3899907
TG 18:2_38:5	2.9170657	1.082951	3.1862872	0.5776541	5.744934	5.6852314	2.1118203	3.2871382	3.0046904	1.3315754	0.2613172	1.3721136	0.5602792	0.7217463	1.4777637	1.2867518	1.2354458	1.8730609	1.3850659	1.1096826	1.6221094	1.1589329	0.5884684	2.4575781	0.4258115	1.0643307	4.6151245	1.5101784	2.4883642	5.2134307	1.2864481	2.1263736	2.5386804	5.4320886	2.9644995	1.3178297	1.3474439	1.050878	1.1930095	1.407703	0.9219057	0.5261789	1.8172156	0.4938363	0.5078889	0.831603	1.4077636	1.855293	9.7304411
TG 18:3_38:4	0.009169898	0.22613397	0.30392331	0.009169898	0.30535028	1.91449848	0.47969742	4.21518368	3.45439479	2.50700716	0.71754158	1.61715534	0.68558947	1.1656048	5.2454784	3.27778378	1.99943394	1.75192701	1.26946316	5.07483595	2.19847254	3.30717495	0.70385828	3.63294841	1.29174472	3.13024176	5.15888182	3.81080977	3.47333015	1.46342317	3.51027696	7.15359963	4.07487474	0.3376582	0.05637882	0.18402608	0.306334	0.04584949	0.009169898	0.8810758	3.43598843	1.87784126	3.20627537	0.39488795	0.71338409	1.40424729	3.33336576	3.47162729	6.04207312
TG 20:3_36:4	0.005622502	0.39222156	0.45672907	0.73612782	0.39239732	2.66435458	0.79041447	0.36277087	1.3811963	0.30152249	0.09639117	0.42642438	0.005622502	0.13512885	2.02633279	0.18993317	0.17608282	0.20004746	0.30392503	0.540303	0.16473482	0.08433076	0.02811251	0.16884683	0.18059482	0.19177535	0.55409013	0.42190555	0.57177185	1.69077578	0.16878402	1.01322269	0.91671739	0.63776398	0.49081611	0.98113295	0.07538373	0.78560474	0.10890589	0.05953462	0.23378514	0.13636669	0.28126926	0.005622502	0.03575244	0.03948125	0.26779484	0.18994859	0.46467735
TG 20:4_36:3	7.86917327	3.14654924	3.48228435	3.79344193	2.36001484	3.63976779	7.21566077	1.56910866	2.18208556	0.77093482	0.17819626	0.72441888	0.01100957	0.05504785	1.75222771	0.69973226	0.89599783	0.29427998	1.10364234	1.33839043	0.31951956	1.635239	0.38166591	2.18041776	0.3721213	0.5723042	0.87610216	0.7620711	0.89907351	3.19577648	0.4707028	0.25637997	0.65392461	4.50016989	1.15709372	2.63513808	0.92592401	2.37527388	1.52939971	0.45276921	1.78264241	0.24553268	1.18633647	0.49055505	0.45779498	0.74301397	0.57988922	1.13217521	0.01100957
TG 20:5_36:2	1.4753943	1.18262735	0.0196496	0.98336562	0.09824801	1.54520512	0.84263875	17.42064576	9.7600984	2.64784703	0.98322068	1.84371787	2.46026893	1.61677026	11.69087219	3.84218288	2.10927827	2.39710085	3.12307599	3.88773038	1.86729803	4.42371398	2.13058095	10.94287146	1.58715394	3.34838814	7.6212994	3.66088257	5.18887859	0.2932442	1.70451634	6.72315264	5.96610453	0.42167011	0.69395737	0.19742291	0.21846767	0.51651349	0.32774157	4.47310747	1.51020591	1.76306955	3.65345025	2.04855889	1.03028468	1.59074577	3.07464943	4.7795678	4.66616415
TG 22:4_34:3	0.37796506	0.19162262	0.08656221	0.006549956	0.54687589	0.29766202	1.90938638	1.96672849	2.09139361	0.62819998	0.09823371	0.36878174	0.52932744	0.17566896	1.74776197	0.20192738	0.35403026	0.57223825	0.30036925	0.20702993	0.22944422	0.34487161	0.20490872	1.84427255	0.03274978	0.29496921	3.07307893	1.15446937	0.86495819	0.22099073	0.62296885	0.55827246	1.22170234	0.19162165	0.26608969	0.05667524	0.31811437	0.41024368	0.006549956	0.77429703	0.14045341	0.16947213	0.24579361	0.40981259	0.65557579	0.11574848	0.0473449	1.0535406	0.32745827
TG 22:5_34:2	22.01197496	0.68404728	1.64650902	2.35043372	5.33296042	8.4825249	11.26658356	0.20862003	0.37224698	0.10696215	0.07096753	0.15965384	0.004070538	0.03679422	0.37231518	0.04783337	0.38583586	0.32917628	0.0844274	0.23934017	0.27194866	0.11270181	0.03543282	0.004070538	0.07366188	0.03188635	0.19051255	0.03155037	0.03297919	5.15634879	0.23739111	0.46343415	0.18406134	4.02175855	2.39431158	0.96449491	1.71900828	2.59809757	2.35730411	0.004070538	0.004070538	0.21289286	0.07663468	0.15317127	0.004070538	0.03416555	0.20259892	0.22675336	0.47871914
TG 22:6_34:1	45.9401341	1.1625086	3.5524351	6.2976568	12.8548467	30.2566136	17.3774463	1.9803138	3.9200121	1.6319648	0.1418229	2.5012968	0.9573355	1.2889968	4.5217744	2.5834953	2.7652737	2.2606002	2.0517287	2.1529573	2.7361261	2.0152953	0.8973344	4.0282746	1.2277463	1.5694739	7.6222645	2.7297151	2.0238871	6.9978592	1.5472431	3.5212808	3.8300243	4.9431935	5.6930766	2.3825223	6.3576038	4.2390984	4.0504887	1.4555671	1.2194422	2.3243885	2.987148	0.4212497	1.2314851	0.8202559	2.5663203	2.1144885	7.1872267
TG 16:0_40:8	1.6440158	0.4466767	2.0562932	0.7569001	2.5687835	3.960443	4.4287423	2.9554891	10.0542581	3.9710828	0.4255758	4.3342168	2.3935446	4.4196627	5.62994	2.8816869	3.6009932	5.2746767	2.8040967	2.393705	4.8563968	3.6927955	0.9931721	7.9720087	1.9397718	2.0107453	27.8500253	5.8553947	2.6590153	3.0209663	4.3799846	7.7043808	7.6231469	1.4015479	4.0812651	1.9241046	0.6142452	0.995614	0.6158245	4.1367533	1.5040913	1.9581984	2.9305755	0.5361572	2.4219952	1.2662653	4.8625734	4.2291263	26.8365661
TG 16:1_40:7	0.35645717	0.17965604	0.51816296	0.37135592	0.16672191	0.59403564	0.7180556	4.92091083	4.99139921	3.06776237	0.18218937	2.76294874	1.21703805	1.03783939	3.15176977	0.95491568	1.22844905	1.37160366	0.57823445	1.27326056	1.37811789	2.0403075	0.36801466	5.45864979	0.58383779	1.44117005	6.91150595	2.0771456	1.56598118	0.47850146	0.67432126	3.04011868	2.70967534	0.25500207	0.49485211	0.64120393	0.009147922	0.16616262	0.009147922	0.95728621	0.93185476	0.79191503	1.918862	0.009147922	0.70321529	0.83991218	2.54773162	1.38229884	9.00960343
TG 18:1_38:7	0.48714697	0.06947069	0.14870704	0.20430644	0.57379015	0.38676353	0.17041687	0.75253439	0.85216024	0.38951161	0.36444562	0.09518486	0.10131848	0.14828223	0.51111665	0.06048204	0.3780597	0.009846682	0.1481342	0.42263625	0.52003437	0.41407718	0.009846682	0.30177369	0.009846682	0.16585417	0.9491866	0.23416914	0.10364962	0.22885077	0.14986713	0.89654869	0.19317528	0.07237879	0.23496606	0.2271654	0.15126671	0.39546142	0.10202852	0.117528	0.06935812	0.04923341	0.85700336	0.14896578	0.009846682	0.16795735	0.29156089	0.30059708	3.8379581
TG 18:2_38:6	2.24514755	0.95719781	2.84464606	0.79454728	7.44669026	5.8740825	1.14643489	1.54720789	0.49320568	0.42812617	0.03440172	0.29116616	0.12927536	0.13873791	0.46173779	0.24553424	0.0574106	0.36723	0.48886129	0.18451027	0.21805595	0.004488316	0.08405495	0.23405428	0.02244158	0.11200306	1.03916502	0.27632201	0.26835447	2.91148596	0.42879241	0.36285443	0.38106068	1.76858511	2.60429559	0.92795282	1.55486136	0.74513905	0.81996333	0.24199267	0.24252304	0.08769572	0.2987353	0.08222577	0.2390224	0.09240866	0.12421811	0.09538394	0.95343783
TG 18:3_38:5	0.33799894	0.11289747	0.70905104	0.00918215	0.33782708	4.78481105	0.05326408	7.69809888	2.93995866	2.90090147	0.42229909	1.24936042	0.37392376	1.2616053	2.35981165	1.74803933	1.04327158	2.3037383	1.50002915	2.66604325	2.19847077	1.32273746	0.49412645	5.76932548	0.87504471	2.34778643	5.67092435	1.94913808	2.2987078	1.46309912	2.23673143	7.34246176	2.78096611	0.11244048	0.20479463	0.00918215	0.07229323	0.04591075	0.05642621	1.39936477	1.68433483	1.16246709	2.64899891	0.29624035	0.75408375	1.28941408	3.19657279	1.55482859	9.23828452
TG 20:4_36:4	4.18061399	0.58990354	2.73168662	0.98257545	2.45856122	0.98335633	5.33663624	0.07253276	0.92071082	0.22596065	0.01126189	0.10668799	0.08625565	0.13502609	1.70193277	0.06325099	0.39636653	0.20259455	0.20241209	0.27004839	0.50664455	0.01126189	0.05630944	0.25285352	0.54105406	0.33766565	0.2768863	0.33757847	0.40064576	1.37285591	0.33775654	1.09782843	0.57891884	1.12520783	0.86760178	1.51530025	0.21846843	0.51651813	0.32774108	0.2338508	0.7013584	0.01126189	0.28175037	0.07228177	0.01126189	0.43894371	0.54552082	0.08882041	0.75962792
TG 20:5_36:3	1.0807338	0.02186316	0.8430016	0.4215054	0.1967911	1.4048506	0.8426388	18.3186057	6.8317287	2.2686986	0.3932296	0.9804672	0.7731311	0.7959975	8.4705707	1.5848785	1.6521438	1.1677556	1.6190017	1.3994186	1.3671416	1.395756	0.7373016	9.0981633	0.6227771	1.9697026	2.704296	2.5837189	2.786574	0.6981549	1.2784569	3.489202	3.7033325	0.2652427	0.9255718	0.2634535	0.1093158	0.7228676	0.2186036	2.0500823	1.018677	0.4746374	1.7824554	0.8903391	0.7962125	0.9543857	1.9430155	2.6688258	3.1137834
TG 22:5_34:3	3.35068058	0.06832254	0.51989508	0.13677199	1.23055949	1.48963352	0.40330507	5.24429188	0.83613849	1.07086232	0.007619056	0.1842083	0.56064704	0.14055107	0.76473138	0.43224285	0.52716661	0.20062564	0.0577738	0.37476872	0.56200321	0.30740483	0.12292045	2.82800661	0.16394419	0.54154208	2.51899423	0.98955259	0.38464158	0.44198062	0.72122936	0.6047487	0.85713765	0.39781842	0.53201968	0.007619056	0.63671111	0.007619056	0.0925549	1.02507007	0.28090389	0.10172313	0.66249161	0.16397546	0.70249733	0.11552773	0.62297233	1.82168425	0.65183431
TG 22:6_34:2	46.59634288	2.05173426	3.7258118	5.20265851	14.76867173	29.64103119	15.46670019	0.36838516	0.47876661	0.39555609	0.05217155	0.13344999	0.19784909	0.22098756	0.79793815	0.14163392	0.24337996	0.18847753	0.20517552	0.53864846	0.54730603	0.05626635	0.07097178	0.75801013	0.09824689	0.2871665	1.07847652	0.52816429	0.42928651	9.69009094	0.29462036	0.43248032	0.43057843	4.21338193	5.70479067	2.89328735	3.98071908	5.72666241	3.53572728	0.22981994	0.2439137	0.04678584	0.72774443	0.03826392	0.26422166	0.10267251	0.26850453	0.11969366	3.832992
TG 18:3_38:6	0.1505055	0.0301011	0.0301011	0.4799993	0.8443164	7.6551383	0.2664807	9.281232	9.9479815	6.8177533	0.7093265	3.2714903	2.0515212	3.4988202	6.0641921	3.7297633	5.4659281	5.6512061	3.4196149	2.034795	7.1825084	3.7651394	1.2768558	14.163625	1.6912419	2.776786	31.1967339	6.0187409	2.7983099	0.3376619	3.9786731	7.2588488	7.9177802	0.337658	0.2256849	0.0301011	0.0301011	0.0301011	0.1899796	3.294012	1.7196849	2.9788646	2.9605388	0.7659734	2.257787	3.0800925	4.9298337	4.7876062	42.6522055
TG 20:4_36:5	0.35297673	0.78634497	0.70263918	0.007205886	0.40195854	0.51384734	1.40426328	0.07024583	0.27623885	0.2825628	0.007205886	0.04751016	0.007205886	0.06746313	0.36408327	0.31644771	0.06631915	0.40498696	0.27568867	0.13492473	0.10120562	0.67540584	0.007205886	0.67513481	0.007205886	0.19293164	0.41567133	0.39799126	0.30392336	0.49278843	0.20262216	0.33765577	0.48238562	0.35165022	0.11576144	0.26345349	0.27320903	0.10317764	0.05456874	0.11924853	0.15570106	0.007205886	0.04444916	0.007205886	0.13212336	0.03654191	0.23372749	0.49336941	0.25295685
TG 20:5_36:4	1.96672772	0.19643801	0.42149921	0.2077396	0.29503906	1.68600142	0.37884113	4.91682092	1.67352918	0.52539498	0.09838109	0.24579175	0.006549956	0.12694015	1.24987129	0.38426154	0.30767101	0.24579446	0.006549956	0.37476111	0.18728644	0.49162668	0.24580719	2.0902962	0.03274978	0.04919106	0.73738256	0.05492013	0.52854709	0.17605653	0.52450569	0.46671975	0.20574759	0.28119721	0.63625407	0.13162879	0.05457594	0.006549956	0.10930232	0.17826237	0.03508719	0.06252855	0.86055504	0.16372996	0.1404999	0.14456021	0.2370039	0.34929996	1.96671052
TG 22:6_34:3	4.30677883	0.20517357	0.43333093	1.36935764	1.23077735	4.76746562	2.29085546	1.97721374	0.69685257	0.77377359	0.09018192	0.17497941	0.14066518	0.10540841	0.32778801	0.38411652	0.1180088	0.12579521	0.23126869	0.14051817	0.32792804	0.06140728	0.16385135	0.61451203	0.0326071	0.24609673	1.35233189	0.32984936	0.43240779	0.95755582	0.52455826	0.23259065	0.65159953	0.67024482	1.22366147	0.50437011	0.63670408	0.68388742	0.21682807	0.5588578	0.35129193	0.16947035	0.0460835	0.00652142	0.18689831	0.14455737	0.33169301	0.45062784	0.49167763
TG 22:6_35:4	1.43198351	0.009377718	0.009377718	0.009377718	0.009377718	0.14882916	0.009377718	1.39945434	1.86176549	1.58479723	0.07096485	0.74086948	0.06832256	0.33048403	0.63835433	0.43093304	1.09326494	0.56514895	0.20517293	0.29547759	1.16294959	0.32645809	0.10640447	1.4363043	0.18194694	0.47854741	4.04937458	1.18852705	0.49526054	0.009377718	0.44210194	0.67962508	1.13947979	0.009377718	0.009377718	0.04688859	0.009377718	0.009377718	0.009377718	0.15317562	0.24391214	0.0531434	1.0341694	0.30634184	0.22009681	0.20582738	0.9111164	0.47865225	9.58392342
TG 18:1_39:1	0.87066193	0.13894163	0.22328422	0.10199963	0.38252672	0.59296054	0.56506537	0.003382296	0.003382296	0.01691148	0.003382296	0.05316437	0.08429861	0.0367955	0.003382296	0.0478327	0.003382296	0.09126714	0.003382296	0.11976111	0.003382296	0.05626561	0.003382296	0.03297732	0.02409745	0.003382296	0.04759251	0.03573808	0.03298244	0.57229642	0.003382296	0.11444699	0.003382296	0.08438865	0.80657864	0.6247927	0.10074288	0.47444608	0.4594008	0.003382296	0.003382296	0.003382296	0.003382296	0.03587088	0.003382296	0.003382296	0.003382296	0.003382296	0.93548652
TG 18:2_39:1	0.8316164	0.35904233	0.3456147	0.09454051	0.59435166	0.49483049	0.43075013	2.12741446	0.62792711	0.52228673	0.04028121	0.16629085	0.25854829	0.21373078	0.40031461	0.13669454	0.18136665	0.20539986	0.12186025	0.23001873	0.61365139	0.41723362	0.07025968	1.4823905	0.11227448	0.22033967	1.43610896	0.31193235	0.31318821	0.54220697	0.11907467	0.45878775	1.25993054	0.1273109	1.78187914	0.9550147	0.10500346	0.82747197	0.0999473	0.36287027	0.38824184	0.13899542	0.2983149	0.008056242	0.31959114	0.09240866	0.28980079	0.46378871	1.90970509
TG 18:2_40:8	0.49046874	0.009239366	0.17486629	0.009239366	0.85088683	0.12621211	0.18102502	1.32533919	1.33512872	1.73436253	0.18235957	0.38102527	0.10131829	0.34594245	0.59646926	0.30277347	0.14175295	0.24933103	0.2891171	0.49298634	0.86664084	0.85936732	0.0920385	2.34993128	0.35352141	0.66546084	1.90204605	0.47526704	0.37792613	0.99627815	0.41215315	0.9952749	0.47124879	0.25281728	1.16774263	1.05439669	0.20710828	0.56596087	0.29815218	0.41878042	0.43012344	0.39370962	1.14770643	0.009239366	0.2163376	0.50399665	0.39732275	0.24054963	3.72292707
TG 20:4_38:6	0.009864744	0.19643876	0.45261033	0.009864744	0.39358286	0.70263338	1.40426212	2.1168061	0.69149697	1.50003513	0.04987008	0.21982396	0.24922024	0.08792081	0.27268583	0.15562462	0.13040987	0.21024002	0.16169418	0.42988745	0.70913656	0.88196911	0.17975604	0.92304571	0.29076916	0.24072134	1.00191777	0.22973109	0.25721933	0.10561248	0.57232056	0.70791916	1.09035561	0.05740904	0.11532796	0.13182556	0.21356505	0.20635809	0.32774157	0.20728504	0.53369001	0.13414125	0.20890027	0.04932372	0.23784327	0.24032996	1.20503741	0.41451658	1.44306283
TG 20:5_38:5	0.005457634	0.16053825	0.005457634	0.005457634	0.09824801	0.28113765	0.14029935	2.95009161	3.24965966	0.98720909	0.04911693	0.12298746	0.07022715	0.14065533	0.79402824	0.24018218	0.23613709	0.49177331	0.17349476	0.09358692	0.09371347	0.98343743	0.12292045	2.21312667	0.42612759	0.09838212	0.55317476	0.21984556	0.38426593	0.14077791	0.40801242	0.79079451	0.88769892	0.070247	0.11576144	0.005457634	0.005457634	0.005457634	0.16387049	0.93180823	0.17564666	0.23739346	0.29239462	0.57353907	0.28100147	0.11156131	0.15266976	0.42141649	1.0750388
TG 22:5_36:5	0.478054	0.06832205	0.00853988	0.13677158	0.13661629	1.19153538	0.29515068	0.65492331	0.83655678	0.28588917	0.00853988	0.06136148	0.00853988	0.05044853	0.25131378	0.07808925	0.11801087	0.37294085	0.0577737	0.00853988	0.14050041	0.24598703	0.00853988	0.12282825	0.00853988	0.00853988	0.00853988	0.21966885	0.12230441	0.29458184	0.16395389	0.1352087	0.17138635	0.00853988	0.26593078	0.17019418	0.00853988	0.00853988	0.00853988	0.18647374	0.00853988	0.00853988	0.18439133	0.13567059	0.10440727	0.00853988	0.04728734	0.00853988	0.49167763
[truncated: 34 more rows]
[truncated: 16 more columns]
